# Supplementary material for: Space radiation damage rescued by inhibition of key spaceflight associated miRNAs
Source: Nat Commun. 2024 Jun 11;15:4825. doi: 10.1038/s41467-024-48920-y (PMC11166944; doi:10.1038/s41467-024-48920-y)
Supplement: Supplementary file 4 — Supplemental Data 1 [file 41467_2024_48920_MOESM4_ESM.xlsx]

## Sheet: results_TPM_gene.filtered.trans
ABPG_10_HUVECcells	ABPG_19_HUVECcells	ABPG_20_HUVECcells	ABPG_21_HUVECcells	ABPG_22_HUVECcells	ABPG_11_HUVECcells	ABPG_23_HUVECcells	ABPG_24_HUVECcells	ABPG_25_HUVECcells	ABPG_26_HUVECcells	ABPG_12_HUVECcells	ABPG_27_HUVECcells	ABPG_28_HUVECcells	ABPG_29_HUVECcells	ABPG_1_HUVECcells	ABPG_2_HUVECcells	ABPG_3_HUVECcells	ABPG_13_HUVECcells	ABPG_14_HUVECcells	ABPG_4_HUVECcells	ABPG_5_HUVECcells	ABPG_6_HUVECcells	ABPG_15_HUVECcells	ABPG_16_HUVECcells	ABPG_7_HUVECcells	ABPG_8_HUVECcells	ABPG_9_HUVECcells	ABPG_17_HUVECcells	ABPG_18_HUVECcells
EB.chr10G12703	2.10121	1.79234	1.48715	1.76524	1.96631	1.91415	1.93879	2.13209	1.86885	2.02447	2.01039	1.4079	1.95416	1.64397	1.72716	1.51308	1.63693	1.72837	1.97357	2.1746	2.17386	2.12679	2.12694	1.64102	1.54801	1.91433	2.05914	2.17977	2.507
EB.chr10G12709	1.9861	2.69213	1.31785	2.13891	1.51992	2.46589	1.23582	1.5296	2.00792	1.98382	2.17639	1.95381	1.19212	1.17088	1.4145	1.12421	1.56445	1.183	2.15063	2.16721	2.4134	1.35825	2.04265	2.34211	1.42188	3.02698	3.22182	2.25952	2.32068
EB.chr10G13189	0.173853	0.866755	0.428884	0.745397	0.164861	0.746461	0.394032	0.197407	0.239327	0	0.385406	0.365678	0.416723	0.315157	0.263812	0.500098	0.588547	0.428329	0.181175	0.558574	0	0.519114	0.220064	0.46532	0.38001	1.5076	1.80242	1.04478	0.622556
EB.chr10G13654	1.61034	3.46317	2.13515	3.03998	2.53886	2.09296	2.51987	2.45132	3.30662	2.8646	2.96854	2.72296	2.08453	1.98963	1.41346	1.58759	2.42527	0.580001	1.0894	2.04569	2.3673	1.65922	1.21778	2.07735	1.75168	3.44685	4.29757	2.18244	2.76504
EB.chr10G13655	2.22922	2.98551	2.35842	1.8114	2.13433	1.60728	2.48631	2.23819	1.59256	1.24856	1.6976	1.31683	1.73303	1.90706	1.92534	2.02581	3.06053	1.14389	1.72216	2.13307	2.03611	1.86232	1.70621	2.56994	2.08995	3.25129	3.55836	1.9635	2.19246
EB.chr10G13656	1.08591	4.36762	2.11567	3.45776	2.34902	2.11903	2.67219	2.33105	3.77638	3.28012	3.36122	3.5029	1.91616	1.92018	1.99127	2.12934	2.57928	0.808568	2.00478	2.79671	3.25604	1.86558	2.00117	3.02649	1.82358	4.04255	5.01031	2.5623	2.97747
EB.chr10G13658	2.31781	3.49359	2.5678	2.79875	2.84981	2.27363	2.72756	2.57555	2.76694	2.42198	2.8738	2.44933	2.09435	2.47946	2.28246	2.38501	3.29208	1.18284	2.07679	2.5288	2.70061	2.24369	1.83903	2.91108	2.50673	3.73048	4.13773	2.65583	2.99986
EB.chr10G13660	1.80568	5.04222	2.55149	4.15805	2.69743	2.95337	2.95784	2.65368	3.85481	3.82761	3.60041	3.45698	2.37465	2.66112	2.45841	2.45203	3.08571	1.29886	3.24306	3.77145	4.07444	2.5466	2.57881	4.09704	2.16286	5.05359	5.24035	3.52636	4.21349
EB.chr10G13661	1.79438	3.5992	1.85884	2.39859	2.25856	2.4658	1.87899	1.96352	2.09295	1.91923	2.76207	2.06875	1.38321	1.45095	1.96658	2.24917	2.88953	1.18198	2.63175	2.91419	2.91009	2.01762	2.16667	3.35457	2.2589	4.15776	4.26597	2.80704	3.17479
EB.chr10G13663	0.249731	1.81032	0.769692	1.11084	0.969028	0.600116	0.694434	0.705591	1.36832	1.05434	1.60557	1.80033	0.984735	0.901195	0.676152	0.733413	1.14865	0.266595	0.47566	0.909725	1.2457	0.609067	0.702458	1.22086	0.558204	1.542	2.57156	0.568148	1.12756
EB.chr10G13674	1.72242	3.59787	1.61034	2.77451	1.91477	1.96339	2.19963	1.52375	2.9904	2.41851	2.53916	2.96731	1.46818	1.66915	1.54134	1.662	2.21154	0.798877	2.24211	2.32403	2.67041	1.52381	1.57803	2.83305	1.61695	3.52195	4.12942	2.13749	2.8849
EB.chr10G13684	0.373463	2.18262	0.847072	1.32299	1.02039	1.18201	0.985199	1.16675	2.03195	1.04207	2.07355	1.50224	0.422639	0.549441	0.387089	0.640585	1.40074	0.236098	1.06508	1.19481	1.78424	0.500052	0.687269	1.51471	0.697526	2.5377	2.59964	0.842948	1.31111
EB.chr10G13687	1.75702	3.15559	1.41587	2.64614	2.07642	2.48284	1.9856	1.78906	2.86937	2.31506	2.21845	1.98156	1.31017	1.42048	1.64824	1.48648	2.32346	0.644589	1.65878	2.09553	2.55236	1.68719	1.7541	2.53961	1.65596	3.70088	4.20373	2.36135	2.7554
EB.chr10G13694	0.915724	0.858386	0.155912	0.918361	0.442784	0.739114	1.02588	0.786605	0.918721	0.910251	1.04138	0.361484	0.15103	0.568291	0.674082	0.780003	0.924044	0.296356	0.842392	0.830227	0.717865	0.40189	1.09736	0.248657	0.376677	1.89889	1.88886	0.608859	1.56289
EB.chr10G14902	1.17244	1.87802	1.07461	1.27756	1.30448	1.06612	1.16599	1.27962	1.13253	0.826061	1.46583	0.712857	0.825434	1.16252	0.501297	0.677524	0.571521	0.276772	0.512664	0.400587	0.850218	0.503098	0.359478	0.591162	0.767477	0.795593	1.01244	0.499462	0.745069
EB.chr10G1841	2.07468	3.04211	2.16386	2.60549	2.05306	2.24916	2.07813	2.36518	2.62585	2.82965	2.80237	2.70208	2.10443	2.0004	2.07781	2.2454	2.24727	2.20485	2.76426	2.96592	3.24309	2.23964	2.87785	3.07601	2.06063	3.45157	3.6027	3.10322	3.23732
EB.chr10G1867	1.00946	3.3715	0.651344	2.6129	1.86169	0.739114	1.92514	2.01615	3.05339	2.87411	2.88518	3.29678	1.95212	2.00622	1.42625	1.08877	1.47675	0.155775	0.481826	1.35385	2.07852	0.973584	0.983185	0.956433	0.922231	2.28287	3.97691	1.7116	1.27586
EB.chr10G1872	0.808623	3.02151	0.976027	2.33691	1.01308	1.49376	1.27438	2.19292	2.93791	2.6111	2.13886	3.25534	1.81084	1.64599	2.35404	2.01363	2.32106	0.746583	1.72398	3.45402	3.43716	2.08823	2.29626	2.86654	1.3353	3.06706	3.67285	2.25972	2.09206
EB.chr10G18924	0.650432	1.12238	0.860638	1.11415	0.894725	0.782315	1.07493	0.981395	1.21353	0.898527	0.817869	1.12297	0.940534	0.8264	0.775411	1.01623	1.28331	0.810782	0.758906	0.97978	1.1106	0.844388	0.777719	0.946449	0.938963	1.43691	1.83044	1.07373	1.15484
EB.chr10G19708	0	1.40476	1.07026	0.627886	0.882184	0.348323	1.08308	0.751537	1.78156	1.21981	0.721038	1.44879	1.10247	0.571634	0.814347	0.821815	1.08364	0.10886	0.534617	1.10703	0.476183	0.67274	0.28507	0.227018	0.475286	1.74992	2.12277	0.671909	0.880396
EB.chr10G2409	0.694874	1.29788	0.825056	1.30379	1.01756	0.776106	0.893984	0.849972	0.749892	0.813581	0.871967	0.610958	0.523441	0.757954	0.666605	0.426439	0.780844	0.338017	0.613231	0.779356	0.649804	0.574006	0.694829	0.958711	0.551989	1.35272	1.61192	0.605918	0.934931
EB.chr10G25154	0.589325	2.08931	0.954818	1.6853	1.14078	0.800051	1.17456	1.19986	1.68835	1.23726	1.2572	1.12031	0.784021	0.854786	0.884056	1.13222	1.40156	0.693873	1.35834	1.56843	1.53995	1.16355	1.18215	1.90165	1.01932	2.44537	2.9156	1.4407	1.68904
EB.chr10G25156	0.669376	1.81202	1.08449	1.50013	1.11708	0.931491	1.19316	0.995506	1.13269	1.04784	1.21338	0.70574	0.727648	0.766443	0.685719	0.926095	1.19028	0.282329	1.13176	0.917756	1.05267	0.974132	0.7773	1.52194	1.03366	2.30124	2.44635	1.23035	1.63213
EB.chr10G25170	0.112253	1.80025	0.903632	1.31071	1.2503	0.692087	1.05259	1.20022	2.01227	1.49404	1.41693	2.04902	1.07442	0.872293	0.323522	0.336663	0.597096	0.101725	0.31143	0.361143	0.136056	0.183025	0.373597	0.300937	0.399127	0.978306	2.06407	0.279825	0.28428
EB.chr10G25171	0.439543	1.44595	1.0258	1.24223	1.08507	0.658006	1.09586	1.20842	1.11409	1.00911	0.864782	0.878611	0.787167	0.711961	0.399403	0.575896	0.841848	0.136369	0.378843	0.456998	0.635542	0.57837	0.276227	0.943248	0.713382	1.30575	1.89955	0.706239	0.526295
EB.chr10G25218	0.702181	1.65102	1.00177	1.42398	0.7002	0.844374	0.711638	0.576078	1.43875	1.48712	0.445177	0.635839	0.536424	0.614265	0.374929	0.360559	0.711928	0.358367	0.512664	0.936902	0.850218	0.686911	0.461825	1.04907	0.544006	1.38109	2.06946	0.649679	0.652644
EB.chr10G26373	0.880059	1.35358	0.680745	1.56826	1.07979	0.892788	0.762031	0.567015	0.154461	1.00245	1.2358	0.628385	0.719629	0.898052	0.476326	1.15522	1.61414	0.203448	0.665244	0.917608	0.783097	0.576862	0.496051	1.66573	1.08692	2.16088	2.11147	0.739421	1.09474
EB.chr10G26387	0.375761	1.27276	1.21059	1.13103	1.05472	0.669971	1.05332	1.11196	1.7945	1.58828	1.15083	1.16451	1.6174	1.38896	1.06864	1.40375	1.6536	0.385117	0.32389	1.3414	0.902346	1.21817	0.734597	1.14862	1.35636	1.84946	2.41271	0.788661	0.838753
EB.chr10G26389	0.977766	1.28112	0.93215	0.653091	1.03914	1.08587	0.895778	0.99926	0.662838	0.697394	0.662689	0.633351	0.710217	0.717328	0.83133	0.966822	1.24932	0.25974	0.780549	1.04635	1.09523	0.995607	0.502181	1.18232	1.19338	1.63058	1.97038	1.11336	1.08757
EB.chr10G26744	0.94038	1.77069	1.11313	1.5208	1.29542	0.971988	1.52655	1.03559	1.44709	1.04898	1.12163	0.989837	0.932892	1.07342	0.814983	0.718941	1.2748	0.302519	0.707161	1.03478	0.763298	0.642798	0.504225	1.002	1.00209	1.34176	2.06054	1.02372	1.31912
EB.chr10G26745	0.378728	1.26234	1.0002	1.34203	1.19145	0.5531	1.15014	0.990165	1.60594	1.32995	1.11575	1.35179	0.890972	0.87214	0.357677	0.558224	0.808191	0.21849	0.323195	0.671734	0.646443	0.495122	0.337377	0.433715	0.605192	1.06132	1.95291	0.528367	0.627166
EB.chr10G27104	0.682704	1.17356	0.480795	0.869212	0.644696	0.757276	0.684847	0.723426	0.771902	0.786637	0.761325	0.494963	0.608573	0.383207	0.705792	0.81238	0.876226	0.571776	1.0289	1.16662	1.24228	0.658714	0.991684	1.1448	0.634475	1.97824	2.15648	0.944319	0.985401
EB.chr10G27622	0.630309	1.29873	1.22477	1.09483	1.32763	0.614531	1.25306	1.16093	1.5225	1.14419	1.18662	1.44715	1.45084	1.18532	0.60417	0.723683	1.03843	1.11062	0.573947	0.734032	0.655736	0.69915	0.763298	0.907256	1.09414	1.28497	1.7154	0.752778	0.967307
EB.chr10G27962	2.81902	5.40948	5.15748	5.1543	5.1952	2.7357	4.9273	5.27623	5.12865	5.19201	4.63371	4.90623	4.85051	4.39477	3.88997	4.09018	4.52158	4.67347	4.36647	4.67602	4.81563	4.33502	4.68494	4.62533	4.4135	4.85637	5.47724	4.84926	5.15649
EB.chr10G30193	0.519823	1.52905	0.983158	1.51772	1.22448	0.509848	0.988913	0.996521	1.99834	1.21973	1.0144	1.21466	0.644527	0.780219	0.672212	0.524422	0.11887	0	0.289201	0.177385	0.347564	0.448973	0	0.71059	0.513323	0.252683	1.71968	0.372747	0.926204
EB.chr10G30198	0.248172	0.772972	1.16801	1.34482	1.18929	0.235265	0.914418	1.22385	1.34722	0.795942	0.763064	0.770825	0.892902	0.753002	0.322399	0.579031	0.851893	0.276603	0.299491	0.347535	0.357703	0.389202	0.153897	0.55425	0.79557	0.906691	1.77534	0.387299	0.520394
EB.chr10G30214	0.23312	1.39404	0.479159	0.526968	0.735532	0.534149	1.01234	0.930341	0.306483	0.302684	0.591114	0.362273	0.679752	0.21945	0.184388	0.279351	0.57147	0	0.433197	0.271122	0.404008	0.197791	0.402967	0.913508	0.500043	1.41419	1.73022	0.552787	1.27897
EB.chr10G30217	0.29109	1.87246	1.14288	1.64326	0.800442	0	1.19469	0.469497	1.35087	1.5032	1.29381	1.5793	0.74666	0.965006	0.336098	0.445128	0.914317	0.138571	0.427496	0.858188	0.50885	0	0	0.991006	0.526251	1.99018	3.13129	0.687544	0.828848
EB.chr10G30219	0.317255	1.68259	0.705705	1.35863	1.01836	0.453058	1.08179	0.746302	1.63343	1.38572	1.33312	1.37561	0.793123	0.580832	0.30401	0.392036	0.573985	0.020143	0.358908	0.530105	0.521907	0.279061	0.204613	0.401315	0.391235	1.45005	2.25487	0.273842	0.437027
EB.chr10G30220	1.01087	2.84229	1.02563	2.12183	1.18877	1.48339	1.45895	1.02823	1.88142	1.53021	1.51139	1.52251	0.722249	0.759147	0.701308	0.894732	1.16232	0.225376	0.955195	1.21774	1.35629	0.542927	0.604367	1.86867	0.734234	2.79823	3.28875	1.07471	1.44096
EB.chr10G30222	0.455419	1.32043	0.827804	1.11046	1.19144	0.55165	1.01469	0.866464	1.0798	0.851613	0.959851	0.665159	0.631435	0.594973	0.437381	0.405524	0.824456	0.246235	0.458599	0.415888	0.413314	0.353653	0.228643	0.462335	0.631456	1.38086	1.99792	0.575929	0.751108
EB.chr10G30224	0.0714016	1.16302	0.483553	0.824974	0.408918	0.167384	0.467679	0.525918	1.49218	1.12804	0.785565	0.859448	0.387992	0.243545	0.802523	0.990275	0.95311	0.182514	0.656723	1.22632	1.47644	0.941885	0.844456	1.10632	0.336963	1.1213	2.36073	0.463124	0.537309
EB.chr10G30225	0	0.904849	0.484767	1.01235	0.760911	0.0732074	0.619278	0.357108	1.39502	0.979447	0.604354	0.391758	0.624324	0.495081	1.1482	1.48013	1.46218	0.199101	0.449664	0.969549	1.1618	1.35147	0.626462	0.771773	0.502962	0.765932	1.6818	0.345879	0.408294
EB.chr10G30255	0.278117	1.42031	1.28471	1.67131	1.38599	1.07396	1.21283	1.83267	1.38427	1.00743	0.905215	1.4026	1.07289	1.0026	0.805545	0.754935	1.33112	0.468336	0.283138	0.595917	0.484965	0.619772	0.485369	0.552564	1.22702	1.61273	2.22374	0.194197	1.11996
EB.chr10G30286	0.509639	1.2861	0.752033	1.18578	0.972865	0.282245	1.13271	1.11465	1.17266	1.00894	0.832865	0.939443	0.446202	0.63634	0.479772	0.270536	0.487775	0.106143	0.116934	0.137051	0.272342	0.580993	0	0.314404	0.485504	0.663452	2.22351	0.536335	0.653481
EB.chr10G30406	0.252999	1.03249	0.517855	0.979442	0.125652	0.577897	0.710049	0.824783	1.20423	0.470363	0.738012	0.274231	0.319786	0	0.201197	0.474075	0.541974	0.119719	0.743705	0.649515	0.560084	0.312432	0.43848	0.978985	0.294964	1.73681	1.065	0.174323	1.03297
EB.chr10G32856	0.90304	1.92075	1.09414	1.63356	1.69869	0.926996	1.47132	0.786798	1.59006	1.57669	0.997533	0.888472	0.909016	0.797444	0.516087	0.658386	0.756195	0	0.108949	0.637647	0.568484	0.261048	0.254059	0.422259	0.522599	1.83597	2.08823	0.273843	0.968513
EB.chr10G32901	3.28842	3.76319	3.14193	3.60788	3.30545	3.36754	3.10829	3.35238	3.50924	3.40473	3.21308	3.46411	3.03222	2.67223	2.1003	2.286	2.44236	2.68863	2.71383	2.86831	3.10231	2.60371	2.6618	2.77826	2.41847	3.08456	3.74268	3.10038	3.19151
EB.chr10G34163	0.215489	0.614458	0.279683	0.473364	0.297414	0.158925	0.214607	0.365491	0.533422	0.422366	0.723499	0.417978	0.196296	0.184891	0.537537	0.423898	0.549544	0.468864	0.823831	0.796644	1.01784	0.440461	0.852287	0.947021	0.454638	1.26521	1.35314	0.90638	1.03299
EB.chr10G34942	0.312026	1.22789	0.774237	0.882303	0.842122	0.327653	1.03461	0.938267	1.36824	1.17503	1.14064	1.57331	0.920784	0.628264	0.543518	0.295029	0.876663	0.148727	0.354542	0.492237	0.661326	0.446648	0.569505	0.709321	0.46105	0.971203	1.89379	0.398763	0.666453
EB.chr10G35000	0.337251	1.81236	0.773408	1.10848	1.00804	0.379844	0.913257	1.1057	1.40897	1.08223	1.05014	1.09547	0.997587	0.988325	0.567736	0.463654	0.613872	0	0.484807	0.502939	0.585815	0.490994	0.355823	0.780521	0.531652	1.06112	2.11093	0.473901	0.429041
EB.chr10G42104	0.689991	1.38123	0.717893	0.762412	1.11377	1.21592	0.745875	0.865912	1.08444	1.4098	1.28285	1.54136	0.771583	0.658162	0.640815	0.220906	0.49069	0.127283	0.871104	0.68841	1.26422	0.599955	1.26387	0.37611	0.403293	0.779106	1.24326	0.756695	0.767023
EB.chr10G44645	1.66585	2.20431	2.14128	1.95015	2.06098	1.29906	1.901	2.36627	1.75762	1.8747	1.67252	1.61041	1.91848	1.71767	0.625831	1.04005	1.16877	1.48899	0.544027	0.625183	1.17606	1.02222	1.03821	1.2701	1.05017	1.18973	1.96243	1.29483	0.947425
EB.chr10G44797	0.10495	1.50821	0.419879	1.39338	0.584493	1.22333	0.524346	0.518263	1.0052	1.3729	0.963	0.491082	0.174376	0.357055	0.303547	0.514573	0.563037	0.0951615	1.0841	0.435966	1.00785	0.249586	0.242679	1.05587	0.375735	1.48738	1.93127	0.582806	0.855406
EB.chr10G47307	0.642573	1.91241	0.926491	1.49052	0.992478	0.915655	0.871106	0.928416	1.31737	1.47333	0.97014	0.786504	0.853495	0.670886	0.559379	0.663046	0.996419	0.307771	0.86536	0.827049	1.10962	0.742412	0.309576	1.58737	0.597224	1.89469	2.26717	0.94067	1.15728
EB.chr10G47313	0.666062	1.63381	0.953322	1.28163	1.12426	0.98765	1.13617	1.13581	1.21173	1.17932	1.15029	1.1146	0.876875	0.81258	0.571463	0.752997	1.13947	0.287432	0.782641	0.751081	0.710565	0.80422	0.468481	0.980808	0.717979	1.34689	1.7103	0.881103	0.764966
EB.chr10G49726	0.628639	1.84907	1.15451	1.53796	1.33412	0.790556	1.00903	1.39382	1.70667	1.16909	1.54831	1.45456	0.912676	0.965246	0.715725	0.741656	0.988678	0.345051	0.835213	0.775126	1.318	0.764884	0.525403	1.07412	0.767208	2.00654	2.73752	1.0739	1.38944
EB.chr10G49727	0.574759	2.11244	0.912366	1.43816	1.38964	0.975651	0.928147	1.26349	1.61108	1.4281	1.37894	2.27383	1.25323	1.18981	0.253099	0.841328	1.34712	0.150842	0.817991	0.676929	1.4377	0.948822	0.555857	1.66718	0.89992	2.30398	2.88654	1.33164	1.83493
EB.chr10G52241	0.247208	0.949543	1.19162	0.933034	1.27501	0.388196	1.4696	1.31865	1.47992	1.38608	0.93443	0.479666	0.926769	0.713186	0.973827	0.690137	1.02382	0.225761	0.51	0.719429	0.671559	0.607024	0.200327	0.525747	0.260852	0.605215	1.8061	0	0.317375
EB.chr10G52243	0.199711	1.31426	1.03867	1.23163	1.16881	0.315914	1.14609	1.1371	1.37175	1.15743	1.30071	1.20832	0.992305	0.831504	0.420599	0.521495	0.628454	0.0944172	0.20266	0.414796	0.731611	0.554916	0.323733	0.49797	0.397898	0.908099	1.81018	0.322881	0.406367
EB.chr10G52245	0.204038	1.52929	0.967575	1.27101	0.975033	0.211679	1.13556	1.05435	1.34955	1.27064	0.901908	1.22664	0.873138	0.677121	0.333069	0.384428	0.456214	0.104522	0.364798	0.243636	0.534946	0.27539	0.19613	0.296259	0.542375	1.0699	1.77551	0.329023	0.380587
EB.chr10G52246	0.109817	1.06368	0.278325	0.728675	0.607938	0.378998	0.784279	1.23868	1.0414	0.701471	1.18166	1.18702	0.801344	0.198625	0.452735	0.658386	0.586033	0.280289	0.210245	0.454731	0.65952	0.482021	0.470007	0.748502	0.169574	0.96117	1.87222	0.503907	0.802561
EB.chr10G5589	0.292159	1.85358	0.918712	1.34904	1.13251	1.16135	1.04549	0.749928	1.55223	1.02479	1.17221	1.12608	0.743491	0.622378	0.566671	0.733011	1.09084	0.418532	0.737832	0.764868	0.745769	0.716015	0.580855	1.44479	0.551734	1.72305	2.06877	0.879975	1.22748
EB.chr10G579	0.513231	1.21398	1.38428	1.71676	1.09286	0.904624	1.7067	1.46655	2.07789	1.5508	1.30913	1.41508	1.30039	1.02777	0.614139	0.570853	0.559067	0	0.511868	0.264354	0.394443	0.440818	0.143315	0.452539	0.798848	1.30621	2.37482	0.423007	0.944863
EB.chr10G580	0.518792	1.49279	1.13297	1.32064	1.12218	0.836394	1.15278	1.17591	2.01284	1.25207	1.21233	1.979	1.11045	0.975546	0.526216	0.798759	0.74432	0.0611693	0.305877	0.354941	0.546968	0.397872	0.365389	0.630542	0.681265	1.74872	2.59709	0.4629	1.10022
EB.chr10G6651	0.528637	1.78892	0.923663	1.33693	1.42123	1.37289	1.24365	1.53775	1.42537	1.04104	1.03114	0.987452	0.468145	1.23912	0.428867	0.851948	0.907629	0.377837	0.540477	0.342296	0.503929	0.246487	0.188735	0.723305	0	1.82642	1.64712	0.681175	0.690639
EB.chr10G6652	0.319112	1.25486	0.832581	0.722332	0.664738	1.20477	0.491261	1.35542	1.02918	1.24532	0.528245	1.25555	0.621765	0.305425	0	0.263345	0.475411	0	0.471452	0.382119	0.210753	0	0.56192	0.794422	0	0.529334	1.65909	0.22736	0.759901
EB.chr10G6653	0.60978	1.91169	1.23129	1.39928	1.35284	0.603994	1.63434	1.19636	1.32978	1.24695	1.06457	1.50956	0.888964	0.721561	0.0797515	0.215684	0.531172	0.0323491	0.138579	0.0831643	0.166182	0.0856803	0.0855878	0.371099	0.184111	0.519869	0.95766	0.138276	0.0936873
EB.chr10G6654	0.319516	1.57226	0.941983	1.37599	1.12992	0.420534	1.12664	0.953962	1.60963	1.29918	1.08612	1.57686	0.928334	0.550201	0.0721566	0.139507	0.254016	0.037513	0.122038	0.112511	0.264825	0.0767876	0.115582	0.2294	0.172138	0.673982	1.46924	0.177968	0.125614
EB.chr10G6655	0.58992	2.21034	1.31095	1.88743	1.50463	0.91359	1.33203	1.36852	2.03709	1.84364	1.29876	1.66113	1.02288	0.968257	0.060587	0.18531	0.4428	0.0723405	0.246781	0.139569	0.519326	0.171366	0.0972049	0.3713	0.272589	1.0464	1.62262	0.252556	0.340723
EB.chr10G6656	0.784553	1.81172	1.38667	1.13103	1.62051	0.85277	1.55703	1.81407	1.53994	0.919879	0.665209	0.590555	1.08525	1.38896	0.33139	0.349721	0.919523	0.0541483	0.223794	0	0.140448	0.232098	0	0.685723	0.517624	0.445323	1.12398	0.355914	0.420003
EB.chr10G6657	0.919665	2.31677	1.52192	1.90663	1.9214	1.18215	1.67218	1.58916	1.92899	1.84673	1.5024	1.7386	1.39351	1.19459	0.187061	0.372972	0.805896	0.165686	0.245281	0.302582	0.606267	0.384639	0.163576	0.62487	0.470725	1.19039	1.70614	0.611513	0.576559
EB.chr10G6659	0.296843	1.18381	1.09207	1.25396	1.26693	0.805975	1.37703	1.03405	1.1831	0.555798	0.623448	0.81837	0.919314	0.624041	0.237199	0.244484	0.537657	0	0	0	0.194443	0	0	0.224584	0.238528	0.857503	1.21647	0.209538	0.212729
EB.chr10G6660	0.614772	1.25578	1.35046	0.621208	1.43552	0.864977	1.35436	1.64414	0.604042	0.826049	0.863685	0.932705	0.748446	0.854418	0.0724941	0.347767	0.506575	0	0	0	0	0.152893	0.110001	0.356609	0.397457	0	0.786756	0	0
EB.chr10G6662	0.492565	1.91278	1.10706	1.63893	1.34576	0.587449	1.35171	1.2012	2.07745	1.81403	1.14963	2.06757	1.52061	1.20082	0.179017	0.3314	0.540752	0.127392	0.0926134	0.263346	0.420598	0.24776	0.226515	0.320084	0.345953	0.584911	1.39603	0.187072	0.209327
EB.chr10G6665	0.585319	1.19523	1.58113	1.92597	1.972	0.986427	2.08121	1.68227	2.16265	1.60562	1.47196	1.77492	1.83593	1.3055	0.415062	0.495241	0.482283	0.405072	0.273967	0	0.329923	0.310971	0.118592	0.265246	0.360771	0.880558	1.12427	0.128355	0.360026
EB.chr10G6666	0.65772	1.90995	1.62351	1.67966	1.9008	0.932655	1.38651	1.91858	1.70084	1.61448	0.968917	1.41898	1.68001	1.41938	0	0.552783	0.712914	0	0.162498	0.357179	0.196613	0.369736	0.197575	1.01626	0.540424	0.496624	2.12037	0.707508	0
EB.chr10G9530	0.516912	1.13665	0.389006	1.20054	1.04361	0.150549	0.584579	1.12847	1.51509	1.17644	1.06603	0.951813	0.735073	1.03448	0.903065	0.87924	0.862702	0.302173	0.679555	1.14897	1.11326	0.518796	0.275967	0.456017	0.492588	0.67312	1.56075	0.653503	0.663039
EB.chr10G9531	0.585278	2.41505	0.710697	1.25907	0.791109	1.05363	0.890508	0.81782	1.45814	1.05188	1.35815	1.13959	0.345475	0.483021	0.440449	0.416918	1.06692	0.138078	0.503883	0.889508	1.29425	0.604697	0.623471	1.19919	0.539029	2.38441	2.72795	0.973828	1.12988
EB.chr11G11380	1.02443	2.11594	1.48124	1.8854	1.83889	1.11243	1.92485	1.86303	1.94663	1.69741	1.87784	1.6464	1.6434	1.32991	0.826599	0.974437	1.75526	0	0.774853	1.089	1.09345	0.939376	0.494946	1.50505	1.14641	2.28157	2.91792	0.852576	1.1705
EB.chr11G14110	1.31355	1.07672	0.732151	0.700782	0.888151	1.29728	0.740346	0.893023	0.694245	0.947701	1.16209	1.17	0.960367	0.850644	0.73928	0.5875	0.940285	0.586312	0.991071	0.890621	1.19653	0.62607	0.937672	0.933075	0.729462	1.35255	1.7958	0.986185	1.28906
EB.chr11G14559	0.351346	1.4818	0.731457	1.02938	1.10117	0.201515	0.948328	0.990388	0.833216	0.697269	0.447092	0.514133	0.538898	0.617018	0.441555	0.397439	0.632087	0.0987753	0.433898	0.633629	0.513175	0.255357	0.512619	0.697904	0.662921	0.905835	1.11675	0.501628	0.504059
EB.chr11G17055	2.17466	1.39344	0.513913	1.289	1.05813	2.06064	0.838215	0.726979	1.02378	0.466505	1.34691	0.871333	0.495355	0.440672	0.454911	0.206981	0.610947	0.330286	0.466444	0.644467	0.555548	0.564842	0.303891	0.754441	0.459114	1.21433	0.783411	0.710213	1.02594
EB.chr11G17057	1.62509	1.37102	0.697445	0.739841	0.759619	1.87327	0.601936	0.820931	1.01983	0.917423	1.52294	1.39108	1.01035	0.76042	0.438891	0.673005	0.699469	0.381525	0.618732	0.930743	0.921768	0.605245	0.532835	0.829872	0.556067	1.77465	1.52539	0.885089	0.922168
EB.chr11G17061	1.45649	0.976083	0.396703	0.779753	0.471134	1.50668	0.537159	0.435855	0.614344	0.71723	1.25226	0.890556	0.786643	0.697074	0.403171	0.270182	0.545157	0.226579	0.712115	0.553362	0.736856	0.304428	0.525569	0.911173	0.337704	1.18784	1.64834	0.869167	1.00501
EB.chr11G17929	0.642079	1.97388	1.64928	1.61175	1.78907	0.771964	1.74327	1.70043	2.13753	1.52591	1.67485	1.61474	1.57685	1.42393	0.953489	1.11754	1.35084	0.368587	0.354404	0.921333	0.820476	1.16973	0.573622	0.784754	1.10927	1.62367	2.82294	0.579785	0.635962
EB.chr11G19103	1.00393	1.59659	0.971014	0.807935	1.33253	1.20024	1.1789	1.12526	0.958914	0.876517	0.835146	0.525462	0.727763	0.66669	0.693052	0.966117	1.37898	0.377647	0.702897	0.657835	0.649804	1.00635	0.388847	1.21119	0.857524	1.33351	1.72843	0.476599	0.677335
EB.chr11G21444	0.691944	1.52393	0.927012	1.33904	1.13657	0.743618	1.04938	0.916757	1.14648	0.949698	1.17498	0.855196	0.734551	0.669732	0.509152	0.713356	1.11569	0.341728	0.454476	0.716432	0.897648	0.688515	0.485931	0.972356	0.666042	1.6692	2.08137	0.715938	0.91505
EB.chr11G23982	0.851539	0.903788	0.946574	0.902215	1.03734	0.997933	0.915285	1.18825	1.12262	1.04787	1.17378	1.2708	0.955543	0.904135	0.620509	0.583442	0.70858	0.675728	0.66774	0.83776	0.734217	0.756218	0.637855	0.654106	0.694181	0.746914	0.935534	0.574042	0.636786
EB.chr11G25232	0.872906	1.87824	0.99251	1.37687	1.21653	0.947778	1.17396	1.17654	1.6195	1.50202	1.20821	1.26069	0.933632	0.855495	0.4996	0.479937	0.859456	0.476697	0.781711	0.887243	0.93816	0.595223	0.792495	1.21635	0.709472	1.57991	2.0867	1.11833	1.03074
EB.chr11G27090	0.674474	1.82471	0.832347	1.55147	1.15559	0.853921	1.2462	0.973782	1.29819	1.25961	1.01448	0.844559	0.601752	0.670278	0.753374	0.876996	1.32304	0.287366	0.758231	1.12555	1.01807	0.855215	0.434712	1.1171	0.838999	2.13046	2.3933	1.16742	1.02696
EB.chr11G27305	0.66158	2.75557	1.27788	1.80777	1.48968	1.45905	1.32219	1.15242	1.89275	1.15732	1.83313	1.04376	0.566851	0.922689	1.06308	1.15669	1.70618	0.568862	1.26943	1.76257	1.72726	0.826572	1.22832	1.85639	1.0843	2.86923	2.9747	1.55624	2.0286
EB.chr11G27311	1.14657	1.85336	1.08173	1.4194	1.09388	1.3089	1.07209	1.2136	1.35498	1.16795	1.24168	1.2408	0.732153	0.67119	0.843904	0.745147	1.12198	0.788518	0.945738	1.21472	1.41657	0.894287	0.828941	1.28026	0.895146	2.05167	2.41038	1.04304	1.33323
EB.chr11G30231	0.563891	0.990696	0.469139	0.717162	0.924759	1.10628	1.02143	0.956402	1.28336	1.05848	0.583786	0.884002	0.924166	0.706378	0.447233	0.396032	0.456017	0.209767	0.378675	0.638218	0.50396	0.478317	0.393173	0.804281	0.422045	0.529548	0.913889	0.297225	0.656114
EB.chr11G30272	0.17314	0.772408	0.6095	1.13103	0.524973	0.669971	0.699879	0.312614	0.74274	0.832252	1.05239	1.52875	0.986609	0.586009	0.367933	0.269913	0.338162	0.156703	0.27471	0.375066	0.69018	0.232098	0.140313	0.314294	0.26207	0.590978	1.31846	0.355914	0.536624
EB.chr11G31526	0.322416	1.4884	1.0112	0.525149	1.04656	0.411847	0.864089	1.1022	1.15728	0.230937	0.922664	0.76785	0.726287	0.441362	0.135087	0.490754	0.578479	0	0.476692	0.546755	0.563374	0.145162	0	0.455997	0.25917	1.23088	2.48868	0.602716	0
EB.chr11G31531	0.302881	1.94592	0.824712	1.24119	1.08579	0.777174	0.97682	1.00037	1.89891	1.57459	1.26266	1.82866	1.11217	0.855688	0.287515	0.248093	0.395843	0.144544	0.303014	0.921307	0.399353	0.1621	0.399277	0.634027	0.446322	1.17481	2.74	0.159178	0.391423
EB.chr11G31538	0.13445	0.920415	0.91707	0.282715	1.13075	0.115463	1.00153	1.10495	0.933161	0.641601	0.716919	1.46114	1.20126	1.21007	0.345345	0.450141	0.538995	0.121643	0.0906936	0.156505	0.0557454	0.213214	0	0.305171	0.490159	0.47633	1.10658	0.119571	0.230712
EB.chr11G31541	0.155424	1.61242	1.03851	1.30005	1.12123	0.57894	1.22388	1.16129	1.81682	1.27548	1.11567	1.33181	1.14122	0.825272	0.345799	0.518892	0.737254	0.143218	0.125179	0.674485	0.644347	0.412196	0.17098	0.577478	0.520165	1.09867	2.29508	0.446666	0.566214
EB.chr11G31549	0.521435	2.31048	1.31957	2.52978	1.20584	1.12639	1.10325	0.997586	2.35992	2.1116	1.61409	2.114	1.31328	1.39092	0.225131	0.306086	0.851596	0	0.099372	0.590365	0.524372	0.382598	0.336438	1.02237	0.654737	1.37751	2.67072	1.43942	0.471327
EB.chr11G31551	0.605493	2.52199	1.05503	1.75028	1.20509	0.671521	1.16405	1.14633	2.19643	1.96721	1.68741	1.77558	0.776788	0.79245	0.662515	0.477322	0.85543	0.213332	0.482246	0.94152	1.26607	0.478693	0.599569	0.91081	0.555387	1.95773	2.81946	0.821062	0.917724
EB.chr11G31760	0.679764	1.48366	0.310493	0.624693	0.817986	0.581276	0.788879	0.939168	0.763922	1.02664	0.459522	0.357889	0.59807	0.755791	0.787954	0.68145	1.0419	0.313319	0.882074	0.942439	0.710193	0.695233	0.11068	1.32487	0.615628	1.41963	1.92576	0.900517	1.75406
EB.chr11G3358	0.147012	0.896529	0.792958	0.923987	0.659249	0.391775	0.703697	0.634538	1.3678	0.748012	0.911996	1.28225	1.09134	0.781732	0.405266	0.49541	0.457233	0.133548	0.313043	0.464906	0.218004	0.360608	0.177048	0.435411	0.36895	0.875151	1.38415	0.14726	0.28119
EB.chr11G34668	0.98532	2.31318	1.16557	1.74481	1.39	1.3115	1.30903	1.21185	1.61327	1.54962	1.72057	1.19811	0.898172	1.0041	1.06139	0.849818	1.28617	0.567851	0.991041	1.0431	1.18767	0.751227	0.977917	1.45324	0.670388	1.70009	2.03726	1.13857	1.33353
EB.chr11G35391	0.512682	1.58579	1.59383	1.4828	1.96728	1.94696	2.05495	1.86794	1.83473	1.76473	0.57759	0.744356	1.28279	0.189101	3.34089	1.75384	3.02765	3.41942	2.87516	3.20753	3.30483	1.79785	3.28249	3.54132	2.59604	1.51274	1.55729	2.31999	3.37425
EB.chr11G36090	1.12028	2.03318	1.10625	1.97582	1.28049	1.67626	1.07105	1.06278	1.72006	1.52633	1.78409	1.02387	0.780789	0.740871	1.01735	1.13313	1.59823	0.630177	1.41805	1.36067	1.78925	0.947994	0.606093	1.92544	1.33869	2.71005	3.12366	1.55808	1.38534
EB.chr11G36164	0.409918	2.0431	0.578517	1.62002	0.872446	1.09981	1.17947	1.25212	1.49466	1.22915	1.42039	1.36668	0.250591	0.697231	0.329959	0.122405	0.120004	0	0.153532	0	0.756021	0.546983	0.500137	0.402544	0.602047	1.45561	1.30798	0.533422	1.33208
EB.chr11G36769	0.604734	1.8186	0.8147	1.42643	0.638356	0.568668	0.52181	0.604295	0.951826	1.17865	0.963638	1.15946	0.473216	0.686131	0.589405	0.849485	1.0578	0.235141	1.00818	1.18542	1.25898	0.524223	0.698065	1.19192	0.446427	1.93662	2.1098	1.51567	1.29625
EB.chr11G36778	0.558006	1.7064	0.958261	1.52417	1.30555	0.561824	0.989672	1.42139	1.2362	1.39993	1.35964	1.13561	0.990314	0.777504	0.674165	0.720229	0.988579	0.502381	0.500822	0.683992	0.987193	0.735167	0.335579	0.904578	0.579837	1.15737	1.92732	0.733894	0.788027
EB.chr11G39038	1.6668	1.0619	1.01637	0.744076	1.03267	1.4122	1.22433	1.23646	0.894479	0.763134	1.0237	1.11548	1.02349	0.815692	1.11308	1.06032	1.15326	1.025	0.965976	0.966468	0.899463	0.900209	0.784532	0.979046	1.08403	1.28482	1.25168	1.05519	1.16124
EB.chr11G44102	0.451089	1.90211	1.28301	2.14389	1.51177	0.402914	1.2042	1.17675	1.2448	1.23434	1.67033	0.970128	0.615614	0.302114	0.897581	0.841328	0.659024	0.150842	1.10059	1.6302	0.950188	0.389676	0.95612	1.49225	0.89992	2.09822	2.5203	1.23165	1.2445
EB.chr11G47991	0.660389	1.57543	1.11817	0.967141	1.11714	0.447882	1.10325	0.50108	0.822939	0.96278	0.657302	0.762771	1.20128	0.745045	0.29299	0.373438	0.706733	0.409711	0.83542	0.668936	0.524372	0.738215	0.68958	0.599913	0.487518	0.79712	1.71421	0.561288	0.367134
EB.chr11G47996	0.75175	1.4847	1.79999	1.3272	2.02905	0.770948	1.93746	1.63054	1.70936	1.29737	1.46707	1.33322	1.77317	1.67857	0.677589	0.823415	1.55774	0.800418	0.253504	0.569839	0.735668	0.509233	0.518528	0.813791	0.919632	0.772765	1.72584	0.409916	0.242222
EB.chr11G48841	0.633345	1.11077	0.986882	1.11642	1.38682	0.350649	1.4014	1.28988	1.15575	1.23995	1.32124	1.33613	1.28411	1.33621	0.508896	0.12396	0.643279	0.200701	0.147601	0.532064	0.410231	0.242917	0.337781	0.475725	0.64676	0.946979	1.00733	0.281968	0.368224
EB.chr11G48842	0.415217	1.64211	1.00007	1.41007	0.982195	0.416118	1.0143	1.14054	1.43339	1.18391	1.10717	1.55822	1.08906	0.851654	0.164207	0.273573	0.441483	0.112729	0.277158	0.45349	0.561026	0.29268	0.330362	0.615058	0.360313	0.837583	1.69544	0.419457	0.592507
EB.chr11G48845	0.294939	1.02401	0.95018	1.06274	0.969334	0.403444	0.879561	1.0287	1.42608	1.01637	0.842103	1.78005	1.59813	1.24921	0.373962	0.442247	0.367257	0.085649	0.184699	0.403076	0.547814	0.372375	0.358364	0.188684	0.604667	0.625431	1.17681	0.149651	0.367056
EB.chr11G50839	1.11745	2.7054	2.15701	2.53235	2.25281	1.50434	2.06004	2.2687	2.70549	2.28228	2.43211	2.68075	2.20314	2.00011	1.1567	1.40855	1.70979	1.01502	1.39016	1.68446	1.92481	1.40355	1.28384	1.71905	1.54727	2.63817	3.48549	1.74843	1.94459
EB.chr11G50894	0.280854	1.52984	1.14765	1.54145	1.31813	0.520531	0.853798	1.05428	1.82901	1.70241	1.42099	2.49757	1.6778	1.80592	0.936824	1.63972	1.39877	0.43095	0.510037	0.848342	1.94217	1.33265	0.648923	1.11684	0.852887	1.42307	2.79952	0.841554	0.541592
EB.chr11G50899	0.463198	1.86587	1.50204	1.91924	1.29198	0.788951	1.32594	1.22134	1.86662	1.87766	1.79163	1.67281	1.22348	1.35295	1.29476	1.30906	1.82187	0.821743	0.862641	1.28982	1.6681	1.02045	1.04888	1.47669	1.26087	2.44508	3.3231	1.25283	1.14995
EB.chr11G52146	0.669836	2.50606	1.58315	1.99663	1.99808	0.623928	1.70222	1.91875	2.36511	1.82972	1.88194	2.17314	1.61462	1.60247	0.719775	0.737515	1.22909	0.27415	0.483981	0.956536	1.2191	0.875179	0.678878	0.913646	0.853525	1.85266	2.7264	1.09528	1.11519
EB.chr11G52147	0.985219	2.3542	1.567	2.12597	1.69916	0.793771	1.63609	1.56743	1.25787	1.33206	1.29324	1.33272	1.24941	1.39904	0.545291	0.406797	1.15551	0.0432213	0.418099	0.439614	0.760709	0.683864	0.407514	0.708903	0.608784	1.96192	2.46708	0.620397	1.08666
EB.chr11G52149	0.32572	1.782	0.651344	1.22339	1.05497	0.223159	0.786882	1.11104	1.56509	0.7685	0.539543	0.6503	0.733071	0.445805	0	0.386638	0	0	0.179091	0.208633	0.403129	0.146758	0	1.08991	0.376677	0.750446	1.7898	0	0
EB.chr11G52150	1.20372	1.29048	1.38827	1.46116	1.79934	0.646089	1.59479	1.38721	1.65625	1.46844	0.92407	0.833857	1.19457	1.14088	0.564795	0.678687	1.25073	0.14067	0.41351	0.888458	0.623549	0.511125	0.421179	0.643088	0.989882	1.33589	1.7595	0.198876	0.534301
EB.chr11G52151	1.30122	2.53468	1.67676	1.86591	1.88893	1.18781	1.63558	1.47614	1.75696	1.7409	1.49272	1.38177	1.19312	1.01679	0.568241	0.565135	1.3086	0.230842	0.717282	0.814367	0.698765	0.569565	0.420649	1.42685	0.716438	1.90104	2.43759	0.542943	0.824057
EB.chr11G52152	0.972088	2.65494	1.89805	2.15979	1.91105	1.18207	1.86559	1.83733	2.05737	1.86316	1.74838	1.84032	1.58424	1.21275	0.666178	0.922434	1.38567	0.2828	0.462442	1.08116	1.32094	0.56203	0.806858	0.865698	1.02582	2.06164	2.65912	1.29289	1.10022
EB.chr11G52153	1.06034	2.1724	1.61013	1.85314	1.78833	0.856776	1.56291	1.58543	1.54885	1.35365	1.46003	1.20344	1.03055	1.17297	0.838636	0.924337	1.33544	0.263459	0.580708	0.931209	0.895356	0.753997	0.542364	1.29437	0.860743	1.96521	2.38447	0.997979	1.20987
EB.chr11G52154	1.14818	2.62909	1.70007	2.23621	1.86907	1.35486	1.59385	1.54328	1.60139	1.55374	1.55904	1.56128	0.849121	1.30358	0.64426	0.861545	1.39874	0.292547	0.984026	0.973829	1.34532	1.03253	0.554752	1.57852	0.879527	2.29715	2.71599	1.04185	0.99849
EB.chr11G52155	0.79186	2.24057	1.13207	2.2853	1.66194	0.970219	1.44047	1.49227	1.89315	1.61472	1.54055	1.60802	1.07865	0.967814	0.541486	0.749639	0.916198	0.144037	0.543301	0.861384	0.77249	0.607458	0.279376	1.04513	0.65192	1.87988	2.59259	0.729343	0.80399
EB.chr11G52156	0.498686	1.7188	1.39965	1.75602	1.44454	0.618094	1.54528	1.54656	1.8605	1.51671	1.6577	1.87849	1.57836	1.36077	0.303547	0.69852	0.968649	0.275176	0.332765	0.350283	0.617517	0.395319	0.170979	0.611879	0.678998	1.11167	2.38354	0.634326	0.535103
EB.chr11G52158	0.487404	1.84764	1.20923	1.51953	1.3635	0.507031	1.22878	1.2616	1.67862	1.35295	1.23426	1.57521	1.06847	1.00769	0.312712	0.425849	0.659379	0.123204	0.19778	0.388206	0.451213	0.308163	0.24883	0.519634	0.443747	0.995346	2.01181	0.318887	0.441244
EB.chr11G52160	0.600242	1.95961	1.15261	1.62346	1.29115	0.637567	1.28251	1.16499	1.60523	1.33654	1.21596	1.35716	0.836019	0.943882	0.380001	0.483493	0.667193	0.106482	0.317459	0.486215	0.543584	0.396842	0.225107	0.656516	0.418901	1.18829	1.94602	0.355005	0.407029
EB.chr11G52161	0.563342	2.38871	1.64876	2.31272	1.94086	0.831941	1.66649	1.59793	1.9159	1.76632	1.57704	1.57393	1.36424	1.13433	0.578643	0.694238	0.927474	0.0734035	0.431972	0.733334	0.686385	0.441794	0.485319	1.05252	0.813808	1.67994	2.24486	0.826983	0.471196
EB.chr11G52162	0.415302	1.89864	1.24748	1.52751	1.34793	0.63756	1.24984	1.12427	1.63642	1.2886	1.23808	1.65777	1.0778	1.10406	0.483307	0.476465	0.918693	0.118532	0.268877	0.488418	0.657491	0.322915	0.221401	0.677005	0.437257	1.04387	1.79496	0.389221	0.38717
EB.chr11G52163	0.801701	1.56254	0.986552	1.29758	1.0317	0.602015	0.551348	0.885271	0.818067	0.920459	0.927388	0.704636	0.683541	0.447668	0.327889	0.21769	0.449616	0.0432213	0.30488	0.521458	0.166751	0.254542	0.218098	0.475603	0.336269	1.32528	1.43214	0.393333	0.394701
EB.chr11G52164	0.601285	2.32068	1.11143	2.24808	1.04361	0.73114	1.23638	0.75872	2.30703	1.66752	1.53059	1.9963	0.735073	0.488745	0.181232	0.574977	0.494897	0	0.118956	0.383375	0.508971	0.282593	0.275967	0.695621	0.625385	1.1303	2.03125	0.426308	0.765618
EB.chr11G52165	0.661173	1.51702	0.890285	1.64535	1.18471	0.807484	1.00509	1.03187	1.53056	0.969762	0.804347	0.942647	0.600724	0.603912	0.482786	0.485939	0.556248	0.0356394	0.414802	0.407782	0.556855	0.21142	0.0939806	0.820975	0.471687	0.653898	1.49358	0.414051	0.529981
EB.chr11G52166	0.298548	0.897041	1.28489	1.14789	1.02433	0.363185	1.06855	0.837427	1.40874	1.27397	1.0734	1.50065	0.867232	0.888693	0.614185	0.600299	0.858509	0.209017	0.29197	1.25953	0.752941	0.934626	0.754982	0.315	0.295728	0.471144	1.97958	0.104228	0.203523
EB.chr11G52167	0.196422	1.45546	0.853843	1.14056	0.906301	0.480539	0.8879	1.04313	1.40238	1.18936	0.87583	1.27557	0.965611	0.710115	0.281028	0.488868	0.556188	0.0725271	0.390584	0.507425	0.599043	0.391929	0.206508	0.590215	0.233027	0.877579	1.39695	0.299596	0.450248
EB.chr11G52181	0.332903	1.29464	0.857943	0.701028	1.00047	0.290146	1.11498	1.25317	1.10813	1.07836	0.743806	0.684047	0.881821	0.671925	0.335014	0.379784	0.776302	0.176491	0.265523	0.346799	0.189079	0.276653	0.189045	0.417463	0.317494	0.761978	1.47557	0.299234	0.387289
EB.chr11G52183	0.252999	1.31825	0.757808	1.47584	1.00073	0.317693	0.562567	0.99395	0.833894	0.925545	0.415692	1.03333	0.499348	0.239112	0.201197	0.208656	0.296289	0.119719	0	0	0	0.215615	0.306594	0.636824	0.203184	0.999888	1.58607	0.174323	0
EB.chr11G5676	1.78404	2.18303	1.74853	1.80472	1.74587	1.82144	1.78437	2.26319	1.87781	1.91558	1.47899	1.58379	1.31	1.34722	2.60841	2.34832	2.69718	2.46084	2.49893	2.99912	2.97308	2.66183	2.389	2.79392	2.57022	3.22146	3.446	2.7087	2.82218
EB.chr11G5677	1.42939	2.97508	1.85426	2.14132	1.86458	1.77878	1.75847	2.42019	2.28723	2.47233	1.84577	1.6693	1.33845	1.13335	2.78009	2.3651	2.68612	2.64919	3.12061	3.5088	3.57326	2.86244	3.00309	3.16919	2.51277	3.7924	3.76217	3.0299	3.35143
EB.chr11G5681	0.224151	1.79195	0.538265	0.881543	1.02458	0.401942	0.701583	0.470057	0.538065	0.738929	0.569465	1.0005	0.587878	0.30511	0.666115	0.423184	0.846328	0.105308	0.73944	1.31129	1.5639	0.706692	0.864489	1.8701	0.61262	1.96097	1.94367	0.929901	1.43489
EB.chr11G5826	0.495379	2.13578	0.670176	1.62944	1.04429	1.3807	0.669494	0.608836	0.906424	1.04838	1.29666	0.821051	0.513642	0.600831	0.63054	0.458167	0.714211	0.547555	1.1407	1.34614	1.50473	0.783079	1.07318	1.49587	0.488299	2.00978	2.25283	1.45539	1.49884
EB.chr11G7616	0.796332	1.25085	0.77808	1.25959	0.90641	1.14919	1.18959	0.824755	1.13918	1.13279	1.29363	1.19948	0.555012	0.363022	0.997558	0.588203	1.20682	0.222664	1.1726	0.941349	1.38215	0.599313	0.794026	1.40428	0.664963	1.79341	1.96691	1.13693	1.38754
EB.chr11_KI270721v1_randomG1	0.340266	0.0942712	0.145752	0.134627	0.095672	0.887708	0	0.0741464	0.142517	0.175945	0.87566	0.0830254	0.125594	0.165819	0.391111	0.325077	0.533224	0.404667	0.737176	0.966106	1.01152	0.420426	0.682678	0.656916	0.3035	1.15652	1.082	1.03088	0.795208
EB.chr12G11714	0.916678	1.27225	1.25848	0.890223	1.12602	0.887282	1.30109	0.82663	0.810716	0.626978	0.775903	0.532257	0.764553	0.897828	0.815021	0.633294	1.52592	0.305039	0.268591	0.786979	1.08662	0.721846	0.248049	1.22369	0.929418	1.75675	1.8442	0.691218	0.756627
EB.chr12G11715	0.622092	1.38034	0.700007	0.997653	0.909292	0.8218	1.00657	1.02668	0.875085	0.779819	0.94849	0.428518	0.403017	0.355061	0.638926	0.519064	1.11188	0.414629	0.750195	1.20409	1.16368	0.678653	0.427098	0.801823	0.894181	1.72215	1.76138	0.902747	1.19397
EB.chr12G11716	0.915224	1.75368	0.963093	1.3879	1.22218	0.967206	1.20335	1.04838	1.46461	0.999453	1.23568	0.955471	0.720538	0.744721	0.843236	0.8958	1.19904	0.289274	0.802407	0.97296	1.09413	0.81652	0.728036	1.21635	0.776507	1.71899	2.14985	0.900308	1.21062
EB.chr12G1535	1.01299	1.15393	0.713046	0.799368	0.778698	1.3712	0.67271	1.03766	0.955289	1.07739	1.00597	1.45743	0.913221	0.780106	0.434943	0.438701	0.477428	0.573517	0.746296	0.800777	0.806608	0.479506	0.689056	0.746768	0.537537	1.06445	1.17592	0.819247	1.01293
EB.chr12G15910	0.805344	1.71076	1.06878	1.43882	1.02452	0.896838	0.944499	1.09478	1.32847	0.84659	1.3599	1.08994	0.688068	0.685599	1.35658	1.24727	1.33062	1.3435	1.5408	1.71838	1.94015	1.2252	1.08157	1.5356	1.14921	2.16105	2.41737	1.82541	1.87
EB.chr12G15911	0.772929	1.13841	0.838466	0.966375	1.08257	0.622608	1.12433	0.990093	1.32612	1.01637	1.29637	1.29237	1.00258	1.03788	1.10773	1.16311	1.19819	1.26492	1.23769	1.59047	1.29381	1.33041	1.39913	1.70425	1.20848	1.76147	2.08677	1.60892	1.56174
EB.chr12G16766	1.02222	1.2761	0.730136	0.984503	0.647042	0.913879	0.60931	0.645251	0.817419	0.795035	0.996657	0.818581	0.538948	0.64703	0.606596	0.717452	0.789309	0.531283	0.981564	0.98171	1.03138	0.809243	0.986614	1.30715	0.644274	1.38692	1.92231	1.31767	1.01799
EB.chr12G16768	1.0674	1.24241	0.875218	0.892025	0.842728	0.943651	0.665602	0.727681	0.79031	0.777283	1.0241	0.889097	0.7221	0.873085	0.824426	0.796791	1.00378	0.729986	0.933752	1.04742	1.25391	0.805455	0.796663	1.02496	0.752455	1.35451	1.67173	1.11817	1.22437
EB.chr12G20026	0.374376	1.30033	0.476862	1.07273	0.874341	0.730756	0.537379	0.419507	1.7882	1.38414	1.19178	1.27131	0.382123	0.585353	1.79287	2.0559	2.18773	0.414891	1.32544	2.64073	2.9285	1.90923	1.4307	1.83124	0.898799	2.01378	3.19935	0.710503	1.36423
EB.chr12G20028	0.396028	1.30047	0.438566	1.02988	0.559946	0.592261	0.681566	0.603709	1.39644	1.24994	1.02746	1.51101	0.884465	0.802295	1.84649	2.26781	2.48834	1.16669	2.12803	2.55862	2.68289	2.00439	2.17479	2.69744	1.31555	2.01354	2.74838	1.1638	1.37612
EB.chr12G20075	1.27766	2.22466	1.48328	1.79743	1.60755	1.23473	1.36504	1.52308	1.68223	1.64659	1.69243	1.33393	1.08263	1.00261	1.35946	1.27307	2.12818	1.01254	1.21549	1.19472	1.82869	1.24539	1.15728	1.77152	1.1544	2.24457	2.67787	1.50936	1.75993
EB.chr12G20076	1.29577	2.0831	1.5392	1.62095	1.52427	1.3849	1.38661	1.56855	1.43722	1.2633	1.57107	1.14034	1.03651	1.04409	1.40433	1.52565	2.35355	1.17773	1.37761	1.44513	1.67642	1.5516	1.36568	1.87339	1.37466	2.3529	2.5796	1.53437	1.93859
EB.chr12G21041	0.575136	0.858283	0.605152	0.912863	0.797443	0.0861098	1.03304	0.83265	1.51985	1.30499	1.00384	1.42272	0.651412	0.702226	0.742342	0.353479	0.787764	0.338858	0.310975	0.540501	0.555206	0.490271	0.555455	0.821546	0.386901	0.996	1.44042	0.715412	0.720006
EB.chr12G21669	0.735266	1.18405	0.824783	1.11354	0.823914	0.789144	0.910309	0.880066	1.37318	1.21942	1.12675	1.2855	0.895045	0.856083	0.334254	0.376286	0.491065	0.101834	0.133788	0.342575	0.423432	0.213508	0.160928	0.250989	0.392963	0.712241	1.62208	0.285309	0.280401
EB.chr12G21670	0.524211	0.429548	0.259815	0.461586	0.501191	0	1.29022	1.25212	1.14534	0.200838	0.331056	0.789652	1.09637	0.786558	0.228134	0.235231	0.120004	0.26015	0.153532	0	0	0	0.351891	0	0.42787	1.236	0.707123	0	0.203846
EB.chr12G21671	0.831809	1.23159	0.862527	0.908894	1.02197	0.949982	1.08717	1.07672	1.177	0.96571	1.06884	1.25963	1.03709	0.844382	0.234202	0.355941	0.482718	0.201718	0.236549	0.340751	0.424734	0.26255	0.189005	0.46134	0.419104	0.62247	1.34993	0.389906	0.414851
EB.chr12G24668	0.510475	1.11957	1.07077	1.13541	0.968381	0.433969	1.04015	0.829246	1.20136	0.588457	0.834942	0.978351	0.74114	0.544677	0.32846	0.363475	0.728964	0.111917	0.171152	0.302394	0.309239	0.17613	0.120774	0.394892	0.4267	0.827713	1.35105	0.337313	0.308927
EB.chr12G25313	1.59486	0.85121	1.66763	0.905468	1.95172	1.0584	1.42828	1.69281	1.03888	0.96895	0.681932	0.942157	1.5349	1.29299	1.28644	1.28514	1.30471	1.70474	0.33476	0.388814	0.565972	1.46337	0.715654	0.55921	1.32232	0.837699	0.893796	0.836118	0.845139
EB.chr12G27319	0.542908	0.240838	0.782606	1.12902	0.723615	0.201214	0.729203	0.607754	1.45792	0.39322	0.960488	0.593537	0.136223	0.405679	0.53282	0.872638	0.444974	0.141404	0.867425	0.760189	0.6573	0.566822	0.367226	1.12372	0.124188	1.39166	1.34733	0.566081	1.37227
EB.chr12G30301	0.367487	1.41101	0.904182	1.20682	1.19248	0.582559	1.50807	1.41543	2.05676	1.1162	1.42536	1.63873	1.84339	1.54121	0.539152	1.01453	1.20387	0.522571	0.369512	0.756271	1.35444	1.20257	0.442255	0.506137	1.33689	1.67245	2.2252	0.602859	0.611794
EB.chr12G34508	0.517619	1.60757	0.845611	1.39385	1.12923	0.916373	0.753314	0.885356	1.2343	1.12511	1.24668	0.920556	0.477616	0.446865	0.377466	0.350095	0.712243	0.199571	0.70924	0.765807	1.15939	0.570511	0.555164	1.24589	0.41876	1.39025	1.82689	0.811259	0.579279
EB.chr12G3640	0.700849	1.10297	1.15127	0.236355	1.42313	0.960556	1.02493	1.35431	1.77993	1.09021	1.43732	1.1033	1.058	0.478521	0.793401	0.882222	1.5361	0.645463	0.145317	0.807454	1.0301	0.690441	0.935052	1.14883	0.798975	1.67616	2.48284	0.884082	0.780132
EB.chr12G3642	0.481143	1.47916	0.897439	1.29306	0.886461	0.797146	0.792017	0.902827	1.544	1.3019	1.56828	1.45064	1.0824	0.929995	0.423535	0.430701	0.891203	0.246947	0.512956	0.633498	0.762091	0.396476	0.483475	0.738822	0.469821	1.29081	2.42038	0.602465	0.610043
EB.chr12G3647	0.736419	1.34908	0.958483	1.23449	1.22071	0.803603	0.806782	1.25681	1.47463	1.48994	1.17178	0.995403	0.990811	0.697395	0.669518	0.783319	1.15708	0.477133	0.605663	0.690511	1.34859	0.868259	0.434481	0.848128	0.925137	1.10281	1.9531	0.586319	0.623919
EB.chr12G37239	0.288827	1.0095	0	0.166325	0.0974301	0.640365	0.166911	0.225435	0.373021	0.570793	0.419266	0.397026	0	0.095838	0.080352	0.443392	0.0819013	0.180863	0.72799	0.516816	0.44244	0.317978	0.237549	0.707042	0.552229	1.65031	1.67715	0.133911	1.12802
EB.chr12G37814	0.348583	0.498883	0.215641	1.03381	0.174353	0.654306	0.495756	0.446808	0.678157	0.778349	0.502855	0.795636	0.294367	0.221497	0.353213	0.634539	0.68061	0.269063	1.14443	0.884972	0.863987	0.536256	0.947953	1.35643	0.584198	1.30352	2.09732	0.96883	1.17978
EB.chr12G37815	0.229411	0.48498	0.471826	0.518788	0.21821	0.526036	0.892553	0.480701	0.947918	0.426197	0.844296	0.725969	0.669616	0.488745	0.680173	0.933087	0.862702	0.551885	0.960099	0.935966	0.397558	0.589653	0.610711	1.16296	0.492588	1.39776	1.39235	1.10163	1.11559
EB.chr12G38232	0.759671	3.90435	1.80632	3.07243	2.30371	1.64178	1.90846	1.37232	2.45991	2.06085	1.95312	1.9861	1.68001	1.51716	0.624969	1.14664	0.865297	0.604646	0.966271	1.56873	1.38186	0.663783	1.01962	2.14042	0.710314	2.10006	2.98538	1.36874	1.70083
EB.chr12G38235	0.372088	2.0865	0.974784	1.654	1.53296	0.757939	1.49418	1.22639	1.61055	1.2832	1.07786	1.32288	0.272463	0.720363	0.173294	0.30719	0.63683	0.0535549	0.221575	0.425076	0.590429	0.229645	0.265505	0.679886	0.177965	1.51618	1.39698	0.221656	0.876293
EB.chr12G40039	1.57706	2.12383	1.46366	1.61437	1.42501	1.87755	1.57829	1.49472	2.08574	1.29471	2.10838	1.29498	0.883509	1.13335	1.17313	1.29234	1.99355	0.835468	1.38711	1.45409	1.82811	1.54483	1.03131	1.96158	1.72928	3.3111	3.62298	1.71522	2.43603
EB.chr12G40041	0.865693	2.02873	0.65749	1.83904	0.831279	1.11673	1.2132	1.05139	1.65578	1.71643	1.51449	1.48774	0.581566	0.677631	0.582884	0.699707	1.33661	0.213421	0.363197	0.858863	1.34455	0.477963	0.643361	1.87084	0.724021	2.90767	3.27672	1.10265	1.16215
EB.chr12G40056	1.04683	3.29642	1.06007	2.75596	1.71315	3.12227	1.54431	1.47807	2.58584	2.21893	2.54526	1.72389	1.13408	1.28362	1.25326	1.62656	1.98606	0.443555	2.61058	2.8961	2.66863	1.78476	2.02115	3.13795	1.51775	4.01791	4.43741	2.58292	3.1741
EB.chr12G40081	1.69405	1.94073	0.681772	2.03176	0.966084	2.50547	0.941622	1.19036	0.948892	1.24856	1.86376	1.51802	1.04634	1.63956	1.20895	0.784815	1.72254	0.853204	1.50561	1.60022	1.1819	1.47957	0.77163	1.57296	1.21446	1.99018	2.52194	1.42168	1.92393
EB.chr12G43132	0.620166	1.86602	0.948173	0.956712	0.650231	1.49091	1.07172	0.174438	1.29192	1.47149	1.2497	1.38495	0.520259	0.781779	0.509597	0.482174	0.619369	0.405901	1.43009	1.51738	1.00832	0.727755	1.08652	1.29146	0.66991	1.30916	1.40503	1.34113	1.32321
EB.chr12G43793	2.48046	2.52738	2.06823	2.24402	1.92529	2.29528	1.86893	2.2554	2.1622	2.22927	2.59665	2.04245	1.72706	1.74924	3.17181	3.15162	3.66289	2.98964	3.50125	3.75026	3.84758	3.2504	3.44554	3.6982	3.29702	4.2969	4.41601	3.77538	3.92524
EB.chr12G45540	0.477118	1.91153	0.984559	1.60737	1.29195	0.606011	1.07971	1.21833	1.24573	1.12051	0.945031	1.20144	0.751888	0.956579	0.416623	0.699456	0.897553	0.34778	0.656189	0.575648	0.69438	0.495328	0.279266	0.951589	0.609137	1.56494	2.47657	0.468324	1.0433
EB.chr12G46179	0.305739	1.68266	1.27623	1.76595	1.22204	0.501499	1.0323	1.12603	1.74888	1.34642	1.5828	1.57463	1.24619	1.25052	0.481248	0.58195	0.599682	0.375936	0.405848	0.0769667	0.841988	0.208897	0.359648	0.489407	0.28938	0.485341	1.62721	0.455963	0.522982
EB.chr12G46184	0.365765	1.43015	0.988901	1.27499	1.31417	0.495409	1.15688	1.25462	1.62716	1.0953	1.14428	1.48612	1.14163	1.0351	0.286989	0.416033	0.554304	0.147675	0.0994676	0.244434	0.386995	0.28611	0.196892	0.365311	0.40476	0.699016	1.63713	0.231764	0.3995
EB.chr12G46190	0.574781	1.98583	1.21501	1.6475	1.48036	0.796506	1.4755	1.41017	2.05984	1.53374	1.47506	1.87443	1.36113	1.27641	0.555007	0.72742	0.830869	0.184438	0.307667	0.643404	0.634954	0.68253	0.332333	0.602716	0.601258	1.22564	1.94398	0.552949	0.48089
EB.chr12G46192	0.127769	1.74163	0.76145	1.5958	0.954131	0.276362	0.97971	1.08134	2.12661	1.46997	1.40177	2.323	1.43511	1.02416	0.211305	0.675241	0.619919	0.116325	0.247141	0.580113	0.697572	0.575457	0.260934	0.561611	0.517548	0.818731	2.0046	0.551887	0.424033
EB.chr12G46193	0.335125	1.29537	0.932634	1.39404	1.24404	0.397199	0.777584	1.09428	1.74069	1.06028	1.00405	1.80103	1.41901	1.27465	0.0854981	0.1969	0.390887	0.101884	0.0576457	0.253462	0.229558	0.239166	0.230296	0.37517	0.228973	0.576575	1.68358	0.346133	0.282843
EB.chr12G46194	0.278478	1.48517	1.15345	1.55395	1.2668	0.290368	1.17288	1.13746	2.30463	1.92911	1.55885	2.36711	1.58316	1.32311	0.312809	0.462542	0.59491	0.207554	0.331635	0.639683	0.811729	0.272775	0.273787	0.586774	0.581399	0.973724	2.25897	0.572431	0.626513
EB.chr12G46342	0.294741	2.60973	0.772071	2.08057	0.807989	0.991761	1.02414	1.02436	2.36611	1.92528	1.75354	1.86721	0.562984	0.836709	0.431348	0.548005	1.01691	0.328886	1.07478	1.36258	1.72151	0.603731	1.01226	1.95924	0.442072	2.99181	3.30102	1.54668	1.55698
EB.chr12G55889	0.441661	1.3293	1.01284	1.07654	1.0639	0.799274	1.05824	1.03486	1.27382	0.997	1.02624	1.10198	0.950465	0.850323	0.373967	0.46213	0.751342	0.158592	0.325568	0.351894	0.359086	0.294965	0.333585	0.45554	0.442591	0.75687	1.63768	0.422446	0.5332
EB.chr12G8000	0.109969	1.63348	1.03439	1.46776	0.77037	0.138084	0.53729	0.395735	0.958137	1.32741	1.2444	0.82739	0.333676	0.402704	0.443633	0.563966	0.718014	1.41907	1.88902	1.41301	1.46744	0.777255	2.05135	1.43584	0.486721	1.75025	2.02971	1.6517	2.05411
EB.chr13G10689	0.0568554	0.895004	0.377459	0.662691	0.389875	0.202322	0.36011	0.234185	0.651813	0.47294	0.8181	0.899052	0.361362	0.251151	0.806116	0.819565	1.23265	0.492567	0.793615	0.928212	1.61916	0.729668	0.713742	1.52365	0.689449	2.22927	3.53559	1.08364	1.36411
EB.chr13G10690	0.322278	0.652218	0.498837	0.620715	0.422886	0.61475	0.422399	0.262214	0.502441	0.385896	0.712976	0.633668	0.303666	0.278401	0.953916	0.975364	1.45849	1.08641	1.07449	1.24416	1.42109	1.2369	0.914228	1.57112	0.807812	2.03542	2.4185	1.25423	1.22718
EB.chr13G1303	0.560272	1.36447	0.994944	1.50585	1.36302	0.378998	1.57033	1.29306	0.965248	1.23676	1.44433	0.953329	0.909016	1.30803	0.690986	0.59842	1.21127	0.280289	0.556458	0.353769	0.825983	0.994034	0.36607	0.647734	0.905415	1.72229	2.59126	0.702279	0.711831
EB.chr13G13902	0.641263	1.93987	0.928696	1.66186	1.03934	1.18603	0.66582	0.659519	1.13954	0.790627	1.25684	0.817259	0.226343	0.246769	0.627095	0.619449	1.10654	0.242978	1.03399	1.49948	1.3689	0.629897	1.10972	1.59748	0.565671	1.93979	1.99792	1.22148	1.34808
EB.chr13G13944	0.609645	1.7966	0.84251	1.34846	1.01595	0.624024	0.76371	0.812542	0.972502	1.07676	1.04382	0.718511	0.506066	0.521569	0.703041	0.893868	1.41595	0.269225	1.03326	1.48844	1.47171	0.834677	0.785604	1.48121	0.879921	2.3258	2.7691	1.2658	1.38924
EB.chr13G1408	0.692188	1.55089	0.979642	0.658765	0.901203	0.82947	1.03015	0.536672	0.659923	0.546918	0.539801	0.19211	0.447247	0.310095	0.76731	0.80394	1.1128	0.212036	0.475281	0.862665	0.708557	0.723365	0.453814	1.04884	0.812708	1.31881	1.88055	1.06958	0.860171
EB.chr13G1409	0.632298	1.83506	1.02212	1.53002	1.25683	0.487933	1.31726	1.11312	1.59385	1.37678	1.28343	1.2708	0.819545	0.836634	0.616789	0.648662	1.18635	0.188787	0.717853	0.918443	1.09048	0.686384	0.719926	1.37084	0.751602	1.78628	2.47497	1.00396	1.00346
EB.chr13G14981	0.424163	1.75513	1.15509	0.514813	0.918532	0.408192	1.31373	1.1215	1.10479	0.540095	0.98934	0.353653	0.729734	0.640984	0.550224	0.272655	1.01024	0	0.888921	0.138223	0.703871	0.585273	0	0.316877	0.621029	1.38967	1.19422	0.423007	0.760224
EB.chr13G27584	0.937748	2.1702	1.05224	1.30456	1.2178	0.763691	1.34867	1.03773	1.00481	1.10179	1.16252	0.954266	1.01102	1.00555	1.15495	1.20521	2.01643	0.794906	1.36298	1.26001	1.47045	1.19122	1.33061	2.22343	1.39933	2.91167	3.33681	1.69359	1.86127
EB.chr13G27585	3.77739	3.82874	2.60526	3.02794	2.62751	3.42209	2.49177	2.91529	2.9861	3.0486	3.32132	3.10895	2.39432	2.44329	2.51885	2.5285	3.02299	2.27574	3.16179	3.27229	3.581	2.61897	2.92972	3.42325	2.4933	3.99083	4.3287	3.30968	3.4731
EB.chr13G27596	0.624844	2.73101	1.54623	2.20132	1.64482	0.954209	1.55398	1.6475	2.12257	1.97607	2.31137	1.88885	1.34085	1.33857	1.43732	1.57895	2.06512	0.535729	1.20669	1.75948	1.94751	1.22625	1.18133	2.08574	1.35119	3.25793	4.04003	1.88694	2.11961
EB.chr13G31828	0.296421	2.46808	1.23995	1.00672	1.44673	0.822886	1.00688	1.0926	1.49967	0.927209	1.14926	1.20671	0.720346	0.711023	0.614536	0.990792	1.66221	0.694541	0.74633	1.51973	1.5587	1.26065	0.943709	1.56463	1.1757	3.13644	3.70674	1.14027	1.69774
EB.chr13G32203	1.95986	2.67975	2.15536	2.05325	2.51305	1.08974	2.36806	2.11736	1.7945	1.83365	2.02696	1.45807	1.6174	1.79364	2.12331	1.70624	2.84286	0.968012	1.30349	1.28393	1.72271	1.81287	0.861676	1.97116	1.9836	3.04519	3.05533	1.64453	1.79832
EB.chr13G32206	1.16321	2.43623	1.93756	2.05364	2.2062	0.956834	1.84592	2.08125	1.91154	1.70902	1.95033	1.65329	1.37411	1.46524	1.53721	1.58938	2.40099	0.752375	0.987811	1.5973	2.03502	1.59707	1.1604	1.89582	1.66392	2.70486	3.43665	1.67674	2.20041
EB.chr13G32207	1.9384	3.38777	1.9246	2.67177	2.33268	2.39899	2.01638	2.1762	2.33573	2.15196	2.63899	1.8325	1.59279	1.71053	2.09978	2.0717	2.69956	1.07161	2.2686	2.88225	3.02891	2.24534	2.03881	3.12524	2.20795	4.08477	4.16147	2.82831	2.97195
EB.chr13G32322	1.11279	2.78232	2.08117	2.57122	2.51182	0.83623	2.40808	2.01355	2.27326	2.0442	1.86438	1.49699	1.33196	1.54462	1.25483	1.66111	2.16932	0.554761	1.21041	1.75439	1.45574	1.31953	0.918001	2.02268	1.48801	2.96155	3.29305	1.56204	1.62294
EB.chr13G32323	0.746345	2.37513	1.99732	1.95798	2.36224	0.440063	2.24843	2.16027	2.0282	1.40701	1.37499	1.21655	1.38773	1.30414	1.0153	1.22878	1.77329	0.518172	0.81192	0.933314	0.813189	1.21727	0.646905	1.50086	1.24799	2.09456	2.65117	0.957537	1.01684
EB.chr13G34071	0	1.3039	0.632159	0.99705	0.552213	0.296726	0.644859	0.766487	0.912173	1.0795	0.87137	1.15817	0.790637	0.652817	0.606003	0.769537	0.788118	0.35405	0.563431	1.1398	1.29896	1.02147	0.666416	1.02865	0.792364	1.224	2.04722	0.640479	1.63617
EB.chr13G34080	0.416026	1.66224	1.07784	1.49007	1.18934	0.647315	1.25819	1.28862	1.80067	1.54763	1.36329	1.50368	1.08727	1.07229	0.32509	0.366896	0.843592	0.246226	0.389783	0.658157	0.908175	0.504594	0.460576	0.379369	0.545041	1.58595	2.03272	0.632448	0.632869
EB.chr13G4779	0.243876	1.50395	0.469801	1.0673	0.302368	0.383466	0.495573	0.433559	0.97236	0.90669	0.697818	0.602768	0.392634	0.228566	0.693278	0.726295	0.941586	0	0.563431	1.22964	1.46081	0.907269	0.731632	1.25509	0.370459	1.34566	1.53716	0.564634	0.719429
EB.chr13G4807	0.671902	2.13767	0.296375	1.18969	0.784127	1.44821	0.35686	0.256089	1.01879	1.08741	0.751521	1.35628	0.195322	0.109958	0.178247	0.426277	0.797025	0.106143	0.947634	1.67464	1.84683	0.359925	1.02505	1.67423	0.26308	2.38765	2.78751	1.08794	1.17863
EB.chr13G4808	0.982375	2.0483	0.831577	1.35678	0.906871	0.977011	1.12553	1.08392	1.2862	1.06391	0.991757	1.04921	0.777429	0.602827	0.950155	1.00767	1.45557	0.485654	0.936563	1.1996	1.25674	1.0554	0.821505	1.47173	1.08313	2.03778	2.6755	0.929023	1.56731
EB.chr13G4810	0.21857	0.802208	0.354653	1.27301	0.386256	0.742609	0.2223	0.45675	0.898923	0.852394	0.64586	0.615524	0.182172	0.492684	0.246215	0.220077	0.790735	0.24363	0.359487	0.81764	0.797839	0.380609	0.528608	1.03949	0.532757	1.45525	2.01071	0.622007	1.30112
EB.chr13G4942	0.569254	2.88204	1.97923	2.831	1.81435	0.710459	1.75755	1.8044	2.43168	2.17136	1.78348	1.3914	1.3057	1.31944	1.09554	1.24449	1.22407	0.2844	1.0905	1.4715	1.42631	1.0864	1.0582	1.17214	0.561344	1.65989	2.96069	0.584236	1.01006
EB.chr13G4943	0.853487	3.16658	2.29666	2.80025	2.5371	0.66809	2.48112	2.27274	2.76793	2.34126	1.78311	1.79003	1.27181	1.40613	1.02428	1.26925	1.86082	0.475037	0.87918	1.14381	1.31203	1.25097	0.886776	1.56151	1.08903	2.24089	3.043	1.17828	1.34832
EB.chr13G4944	1.03754	3.56957	2.17371	2.90375	2.56883	1.31768	2.14996	2.26661	2.3126	1.862	1.82506	1.82647	1.34125	1.58775	0.993971	1.36905	2.16655	0.672518	1.21489	1.59824	1.83576	1.51949	1.21162	2.02115	1.40779	2.95272	3.36543	1.57395	1.69065
EB.chr13G4955	1.55538	2.82089	2.12248	1.88897	2.28967	0.853422	2.1249	2.39932	1.79153	1.73913	1.09576	1.19942	1.62661	1.49145	0.786823	0.817954	1.52571	0.406524	0.434243	1.16725	0.229731	1.1016	0.332133	1.08275	1.05881	1.55437	1.37036	0.247881	1.16175
EB.chr13G4956	0.976447	2.83449	1.24619	2.31179	2.11268	0.571699	1.59735	1.37725	1.92583	1.71136	1.25098	0.951992	0.681196	0.695055	0.33157	0.555841	0.958819	0.284394	0.776303	0.790446	0.711654	0.310005	0.491546	1.11885	0.424007	1.60742	1.56609	0.530076	0.400182
EB.chr13G4957	0.246801	1.82242	1.45155	2.10157	1.55128	0.611947	1.66855	1.73843	1.27049	1.18957	1.15463	1.51401	1.3925	1.132	0.278939	0.715307	0.876748	0	0.126646	0.463738	0.0785388	0.343998	0.153032	0.340388	0.328728	0.560122	1.30026	0.0857374	0.637066
EB.chr13G6435	4.48725	3.10799	3.34036	3.2919	3.16772	3.29216	3.31728	3.7838	3.54125	3.39585	3.36817	3.03852	3.02994	3.07613	1.94246	2.24538	2.3671	2.25516	1.9649	2.25447	2.15272	1.85622	2.23097	2.25374	1.92177	2.32606	2.06878	2.30609	2.50571
EB.chr13G6437	0.326786	1.80115	0.615537	1.76895	0.972865	0.979942	1.42429	1.17795	1.49794	1.16184	1.18236	1.5496	0.283886	0.708036	0.178247	0.426277	1.00411	0.205011	0.815453	0.484003	0.391384	0.191158	0.696897	0.572402	0.341094	1.67333	1.62036	0.92643	0.93865
EB.chr13G6760	0.114662	1.18486	0.672076	1.07295	1.01285	0.60993	0.496957	0.889639	1.15157	0.989854	1.09873	1.33326	0.830033	0.471003	0.597867	0.555582	1.16595	0.200566	0.410393	0.473409	0.684795	0.500452	0.488889	0.87257	0.257401	1.27576	1.43799	0.630713	0.290683
EB.chr13G6762	1.49573	1.99902	1.58349	1.66767	1.89079	1.12092	1.86998	1.51857	1.54761	1.1041	1.35593	1.11201	1.05756	1.17199	1.30967	1.43168	2.27756	0.441838	1.02967	1.31471	1.17621	1.45959	0.488662	1.43842	1.27139	2.09782	2.70286	1.34078	1.49894
EB.chr13G6763	0.661772	1.27879	1.0362	0.968058	1.16074	0.422534	0.92458	1.03521	0.823409	0.639444	0.865015	0.477207	0.582832	0.619127	0.746472	0.795244	1.34377	0.409342	0.521802	0.91313	0.706146	0.691124	0.301727	0.918174	0.782156	1.68813	1.74535	0.638582	0.891961
EB.chr13G6764	0.72537	1.14347	1.19739	0.820221	1.21217	0.262618	1.08931	1.29382	1.3063	0.499477	0.980181	0.589063	1.00879	1.02323	0.383974	0.72992	0.959106	0.495355	0.24947	0.47805	0.505395	0.994249	0.183465	0.828921	0.662342	1.30001	1.34525	0.858314	0.333772
EB.chr13G9141	0.555641	1.47333	0.74713	1.24649	0.651107	0.737844	0.667575	0.517617	1.17672	0.732162	0.981197	0.755954	0.394082	0.491639	0.530586	0.493195	0.75745	0.390502	0.855489	0.922664	0.968985	0.468327	0.78376	0.805027	0.463206	1.31074	1.31491	0.56937	1.08234
EB.chr14G1059	0.548786	1.65086	0.706287	1.10123	0.94658	0.841883	0.78616	0.73542	1.12424	1.03859	1.0202	0.96804	0.481467	0.493343	0.566857	0.476625	0.752	0.199838	0.595741	0.681968	0.729812	0.379212	0.480379	1.00213	0.548832	1.54012	1.89452	0.593104	1.01455
EB.chr14G1061	0.892623	1.93502	1.21586	1.83143	1.36298	1.06566	1.38159	1.50142	1.69506	1.34997	1.29931	1.57863	1.24013	1.14699	0.313672	0.513434	0.859662	0.204033	0.451486	0.485596	0.348346	0.559899	0.163665	0.818885	0.661768	1.3434	2.15655	0.359135	0.554314
EB.chr14G11721	0.734222	1.63696	0.467351	1.16351	0.841101	1.1094	0.867693	1.01658	0.99508	0.941618	0.757574	0.868645	0.499151	0.542034	0.450649	0.577953	0.931204	0.501453	0.692321	1.16248	1.2991	0.698978	0.490032	1.55635	0.82587	1.95272	1.82454	1.04145	1.2218
EB.chr14G12328	0.536097	1.43944	1.08304	1.17817	1.24776	0.418439	1.48495	1.32381	1.48255	1.00663	1.35127	1.46763	1.27526	1.10314	0.388079	0.518285	0.582186	0.256584	0.0612163	0.385446	0.478358	0.413237	0.144238	0.589794	0.631774	0.864559	1.6169	0.332812	0.365184
EB.chr14G12330	0.221899	1.00554	0.966832	0.752969	1.01038	0.336849	1.05971	1.43491	1.67647	1.24122	1.16521	1.20535	0.892227	0.956996	0.913186	0.650566	0.904099	0.377658	0.11387	0.42113	0.926354	0.690746	0.378297	0.440852	0.603325	0.887137	1.10729	0.285762	0.150847
EB.chr14G15845	0.409723	1.24955	0.639616	0.927248	0.533006	0.544311	0.589697	0.557197	0.714839	0.423074	0.714114	0.518251	0.280718	0.387508	0.349757	0.505028	0.705251	0.0802483	0.516911	0.460773	0.529324	0.399713	0.324003	0.841564	0.342695	1.58929	1.89798	0.614809	1.05626
EB.chr14G16797	0.805443	1.87968	0.984584	1.19787	1.26508	0.97486	1.13466	1.0996	1.37657	1.19368	1.47343	0.961502	0.651404	0.7079	0.76421	0.665568	1.40833	0.204448	0.634472	0.965283	1.19089	0.804681	0.498524	1.29195	0.939719	2.00296	2.60061	0.916528	1.2224
EB.chr14G16799	0.518315	1.20723	1.17682	1.35925	1.51979	1.02677	1.67309	1.445	1.66346	1.43304	1.47818	1.42329	1.19204	0.835821	0.915955	1.10532	1.52683	0.433077	0.27883	0.851879	0.74473	1.09548	0.332981	1.07948	0.935218	1.50475	2.27403	0.541064	1.10116
EB.chr14G17108	1.46956	2.00478	1.59449	1.575	2.23708	0.987451	1.55742	2.12379	1.28259	1.41031	1.40525	0.717058	0.909992	1.20509	1.32756	1.32097	1.73298	0.995442	0.824479	0.988374	1.33485	1.12179	0.849111	1.49387	1.12704	2.12673	2.3536	1.23112	1.13969
EB.chr14G17109	1.59826	2.81298	1.95553	2.34399	2.08688	1.68611	2.0633	2.04706	2.70583	2.34127	1.84234	2.04485	1.74183	1.47967	1.25289	1.14319	1.65481	0.527918	0.935339	1.3197	1.39092	1.04734	0.707148	1.60157	1.09977	2.5704	2.89974	0.99865	1.70685
EB.chr14G17110	1.76231	3.62744	2.06911	2.74369	2.44859	2.12895	2.41933	2.17812	2.61095	2.44454	2.49686	2.1452	1.50571	1.79581	1.47551	1.42162	2.14875	0.586542	1.51096	1.9203	2.06796	1.35446	1.19272	2.31447	1.52155	3.39649	3.88495	1.78876	2.17745
EB.chr14G17111	1.02748	2.17368	1.72771	1.80372	1.94697	1.05605	1.75359	1.7301	1.7996	1.62106	1.35105	1.40524	1.1474	1.00016	0.730921	0.786173	1.30672	0.200696	0.428848	0.749271	0.912762	0.753166	0.338832	0.822609	0.825078	1.8274	2.40744	0.795578	0.561556
EB.chr14G17684	0.657137	1.43537	0.728915	1.0499	0.91866	0.604208	0.889735	0.947425	1.39135	0.957236	1.12536	1.35764	0.758806	0.866017	0.597196	0.494771	0.75049	0.0855701	0.525079	0.441347	0.577595	0.288753	0.317211	0.753972	0.244412	1.54592	1.81284	0.664229	0.666368
EB.chr14G20732	0.314693	1.2433	0.726604	1.36857	1.10896	0.294867	0.731815	0.503366	1.79391	1.53346	1.32767	1.23391	0.551267	1.01557	0.921873	0.63166	0.971959	0.151092	1.04781	0.988374	0.724649	0.778427	0.594525	1.65599	0.86629	1.9475	2.68802	0.842085	0.972821
EB.chr14G22699	0.656171	1.63723	1.10392	1.57654	1.16963	0.911866	1.44156	1.2155	1.63622	1.23905	1.11802	1.25136	0.806498	0.896496	0.324957	0.565196	0.73362	0.14285	0.338232	0.643126	0.413593	0.344179	0.329747	0.76225	0.544131	1.5475	2.2032	0.481062	0.628705
EB.chr14G23279	0.848033	1.59127	0.820544	1.57587	0.910522	1.09204	0.85384	0.940539	1.15627	0.804403	1.00026	0.585396	0.344277	0.502581	0.668323	0.670129	0.826263	0.381318	1.05486	1.16501	0.983759	0.642525	0.725437	1.41519	0.551966	1.76375	1.79758	0.702286	1.07329
EB.chr14G23499	0.598239	1.41992	0.670273	0.886499	0.818799	0.353	0.573276	0.58887	1.46295	1.17143	1.3255	1.31804	0.321832	0.268815	0.798975	0.562667	0.990598	0.339728	0.445601	0.823435	0.985009	0.515093	0.530219	1.03303	0.761797	1.90561	2.83461	0.659205	1.18569
EB.chr14G23549	1.04001	2.89047	1.89444	2.76679	2.06436	2.29529	1.76732	1.82475	3.22741	2.8291	3.1876	3.34521	2.40163	1.90071	1.96281	1.94833	2.28231	2.23763	2.54817	2.61242	3.17082	2.05193	2.40349	2.6933	1.95997	3.2896	4.36343	2.89037	3.04297
EB.chr14G33197	1.61921	4.9793	4.19804	4.8384	4.21365	3.47661	3.10877	4.27097	4.52684	4.00618	4.58527	3.60174	3.7677	3.02736	2.36269	3.28637	3.3137	2.10878	2.25846	4.10154	3.82	2.85472	3.18415	2.97596	2.91404	6.39025	5.12066	3.64591	4.13159
EB.chr14G33909	3.29489	2.82678	2.89949	2.93417	3.07878	3.33758	3.02802	3.18067	3.1311	2.9567	2.72302	2.43822	2.43386	2.47282	2.23721	2.2473	2.49605	2.53063	2.20869	2.75452	2.95612	2.93415	2.32413	2.55894	2.24389	2.30876	2.38689	2.16625	2.15608
EB.chr14G35102	0.353294	1.32243	0.918479	1.44283	1.4772	0.635874	1.22171	1.43741	1.82582	1.2455	1.21411	0.914824	0.725183	0.328917	0.954059	0.707212	1.06239	0.202045	0.217435	0.329516	1.13224	0.872899	0.413628	1.12406	0.728964	1.01959	2.12288	0.44588	0.449865
EB.chr14G35435	0.682049	1.85288	1.54683	1.64564	1.85348	0.713671	1.70452	1.69914	1.93783	1.61916	1.48991	1.43639	1.39742	1.33037	0.701451	1.03247	1.41185	0.299405	0.573245	0.834847	0.84503	0.921698	0.49925	1.07588	1.07516	1.74981	2.47193	0.802273	0.999776
EB.chr14G35436	1.05595	1.99198	1.7348	1.87051	1.87279	0.929207	1.71602	1.69053	1.9036	1.43436	1.37008	1.17814	1.34078	1.09432	0.861165	0.946243	1.45519	0.476258	0.615057	0.845187	1.09809	1.27827	0.337649	1.01418	0.787587	1.66126	2.47562	0.771578	1.02056
EB.chr14G36440	0.108987	1.35723	0.82693	1.20395	1.12979	0.581742	0.779511	0.855582	1.93883	1.46467	1.11664	1.71371	0.796262	0.730128	0.165949	0.467268	0.45714	0.437894	0.390932	1.0722	0.364485	0.177821	0.738518	0.743842	0.519239	1.38417	2.07912	0.271834	0.882494
EB.chr14G4035	0.840638	1.05464	0.492667	0.475972	0.514198	0.529796	0.948508	0.72059	1.06934	0.207579	0.617446	0.46174	0.574845	0.618132	0.613783	0.349334	1.11228	0.267529	0.661534	0.349536	0.651166	0.465381	0.193026	1.32102	0.236202	1.68081	2.64021	1.05738	0.394053
EB.chr14G7820	3.34289	1.69725	1.75943	1.32977	1.88947	2.23778	1.89198	1.75239	1.18092	1.25637	1.16902	0.819814	1.32639	1.5938	2.3662	2.37375	2.77337	2.02176	1.4957	1.85316	2.09601	2.35309	1.26474	1.74375	2.36366	2.13597	2.48026	1.66411	2.02522
EB.chr14G7821	3.0817	2.55736	1.43784	2.08852	1.71749	2.94846	1.47668	1.72639	1.86389	1.92946	1.74186	1.62497	1.0481	1.32303	2.11384	2.06772	2.53087	1.56594	2.14169	2.75691	2.76371	2.11807	2.03323	2.5516	1.89989	3.25573	3.38436	2.31596	2.52616
EB.chr15G14255	0.982398	2.02291	0.739921	1.75532	1.1396	1.38441	0.976158	0.87311	1.33104	0.877032	1.27312	0.719732	0.528548	0.743092	1.37293	1.62999	2.33464	0.9999	2.1024	2.30546	2.35767	1.77242	1.68726	2.60505	1.7015	3.39096	3.62672	2.02233	2.26426
EB.chr15G14256	0.561899	1.57116	0.880308	1.08357	1.26996	0.722827	0.957687	0.863432	1.16941	0.945049	1.06785	0.485803	0.449974	0.553681	1.14224	1.35229	2.07725	0.404559	1.05654	1.36856	1.8065	1.16406	0.927574	2.03849	1.18634	3.13879	3.55125	1.20718	1.92957
EB.chr15G14258	0.852865	1.9113	0.854384	1.58363	0.916033	1.0029	1.37591	1.28104	1.62395	1.47321	1.46414	0.747358	0.644951	0.582155	1.2673	1.5465	2.01747	0.461154	1.19024	1.58506	1.8072	1.35726	0.856679	1.89286	1.50261	3.17933	3.55845	1.24605	1.81777
EB.chr15G14259	0.583943	1.26209	0.559568	0.816651	0.62272	0.664334	0.953323	0.688743	1.04745	0.540517	0.529048	0.876194	0.428946	0.635956	0.763137	0.60884	1.52288	0.22974	0.935406	1.08412	1.51133	0.861418	0.592944	1.21653	0.754832	2.39477	3.15453	0.730103	1.18515
EB.chr15G15701	0.804324	0.934258	0.314633	0.411188	0.33111	0.740707	0.700146	0.301785	0.528691	0.336817	0.685749	0.440303	0.491223	0.326716	0.144514	0.290054	0.852665	0.167412	0.336848	0.108175	0.718208	0.425158	0.404207	0.965953	0.622746	1.16724	1.89467	0.610735	1.04913
EB.chr15G16715	0.239868	1.04223	0.453721	0.868466	0.443769	0.363716	0.524003	0.438418	0.345369	0.398953	0.496852	0.295179	0.268485	0.331953	0.319129	0.320687	0.615586	0.136109	0.412508	0.429318	0.462165	0.356444	0.509789	0.431382	0.419832	1.71382	1.79919	0.598229	1.01799
EB.chr15G16784	0.415194	2.35364	0.377415	1.6264	1.07362	0.886967	0.870695	0.363456	1.36074	1.21792	1.34216	0.623923	0.279533	0.627511	0.255828	0.420217	0.547691	0.927183	1.54014	0.258023	1.15387	0.354568	1.64875	1.60156	0.783789	2.24119	1.52667	1.28568	2.13005
EB.chr15G18335	1.33051	1.71655	1.05583	1.37471	1.08126	1.18207	1.05432	1.23778	1.28349	1.17399	1.32654	1.04957	0.905231	0.828616	0.516396	0.498052	0.790666	0.669396	0.983131	0.774263	0.627582	0.608405	0.807743	0.94842	0.464882	0.846374	0.942904	0.760461	0.845085
EB.chr15G1890	0.157712	1.5052	0.142821	1.5865	0.727886	1.14517	0.250884	1.04211	0.851117	1.18201	0.496004	1.1103	0.263503	0.524244	0.445146	0.247034	0.630228	0	0.875435	0.507291	0.524078	0	0.371321	1.13298	0.447336	1.2858	2.38981	0.963083	1.29101
EB.chr15G19079	0.858143	1.59762	0.338528	1.67786	0.574403	1.42017	0.689979	0.420358	1.36382	1.23815	1.1793	0.636343	0	0.095838	0.156464	0.443392	0.232952	0.180863	1.29778	1.30141	0.780564	0.167732	0.343103	0.962498	0.302378	1.96123	1.95784	1.04957	0.840277
EB.chr15G19864	0.182176	1.7394	1.00241	1.36225	1.19517	0.237122	1.17497	1.11104	1.34958	1.19353	0.483212	0.845298	0.559687	0.568981	0.116346	0.235044	0.336263	0.0824683	0.195611	0.232647	0.196499	0.204009	0.0883818	0.312102	0.187247	0.74115	1.15545	0.161358	0.258109
EB.chr15G23151	0.847591	1.7586	1.06007	1.49882	1.0865	0.749604	0.95964	0.846015	1.72359	1.44236	1.55329	1.9591	1.36454	1.45067	1.2834	1.27418	1.51308	0.831791	0.645068	0.982751	1.82298	1.23798	0.786193	1.57277	1.32256	2.1281	2.81148	1.34825	1.60397
EB.chr15G25687	0.205302	1.37023	1.01774	1.17463	1.05143	0.197702	0.906169	1.16052	1.45147	1.23384	0.890157	1.22789	1.03744	0.855118	0.446646	0.654303	0.840493	0.46549	0.500378	0.624566	1.02106	0.648141	0.581848	0.809352	0.502889	1.04671	2.09964	0.639516	0.716387
EB.chr15G27121	0.161962	0.506422	0.607979	0.725998	0.77037	0.138084	0.403068	0.783584	0.996517	1.06564	1.15852	1.1406	0.858529	0.748241	0.201646	0.563966	0.942089	0.0504947	0.108855	0.453687	0.515409	0.474443	0	0.596096	0.245124	1.4269	1.89382	0.655071	0.395379
EB.chr15G27399	2.17444	3.87534	2.5325	3.45377	2.94238	3.71051	2.6853	2.91708	3.62722	3.37125	3.91299	4.21126	3.1132	2.89572	2.07593	2.22902	2.47462	2.35004	3.53598	3.60681	3.84944	2.25955	3.2791	3.45361	2.60486	4.39191	4.89945	3.65343	3.74777
EB.chr15G28024	0.682299	1.3475	0.408147	0.707223	0.652646	0.398529	0.261153	0.352738	0.883805	0.87531	0.364417	0.74536	0.275353	1.02537	0.130595	0.371203	0.653144	0.149197	1.00287	1.22022	1.15531	0.689554	0.694633	1.28245	0.362202	1.55774	2.38165	0.736094	1.5155
EB.chr15G2973	0.307419	0.78004	0.589775	0.766513	0.53307	0.30908	0.799292	0.813257	1.55455	0.949448	0.573582	0.689113	0.479824	0.475454	1.24876	1.23012	1.02658	0.118453	0.916048	1.14582	1.52566	1.01369	1.3757	1.23525	0.495453	0.785812	1.397	0.169445	0.170667
EB.chr15G32468	0.664643	0.762607	0.198722	0.633313	0.304989	1.66356	0.459375	0.561549	1.07322	0.822046	1.22976	1.26501	0.841718	0.203493	0	0.0941198	0.0907356	0.248597	0.619791	0.314323	0.538703	0.14135	0.13813	0.238355	0.296839	0.361407	0.550136	0.526542	0.529349
EB.chr15G33976	0.484783	1.5392	0.532525	0.887361	0.826824	0.801874	0.717852	0.865677	1.07583	0.886823	1.01694	0.537354	0.327457	0.591507	0.327706	0.510058	0.708365	0.228831	0.674051	0.787808	0.54888	0.387607	0.67211	1.31448	0.621998	1.77257	2.20812	0.747649	1.01262
EB.chr15G33977	0.548011	1.40859	0.699881	1.26438	0.727886	0.683343	0.130889	0.17939	1.70084	1.07746	1.15763	1.02158	0.585901	0.630149	0.239674	0.247034	0.791116	0	0.441132	0.507291	1.46051	0.572268	0.197575	0.889262	0.627868	1.5105	2.38981	1.61221	1.29101
EB.chr15G35351	2.37042	1.28564	0.655602	1.29646	0.686492	2.3811	1.12466	0.965367	1.00355	0.936477	1.10674	0.802186	0.72712	0.310252	0.320255	0.507468	0.592028	0.0815537	0.522491	0.289123	0.994243	0.344575	0.386138	0.785894	0.385528	0.619532	1.26401	0.73721	0.591514
EB.chr15G3614	1.0087	1.69592	1.22661	1.21699	1.28334	1.00593	1.28227	1.3002	1.29374	1.08806	0.925279	1.01503	0.870485	0.793109	0.58812	0.3865	0.896845	0.489913	0.604595	0.626693	0.580523	0.583263	0.410064	0.680129	0.545592	1.11031	1.54756	0.620114	0.764079
EB.chr15G7199	0.563802	2.7071	0.977887	2.5838	1.54737	2.1559	1.46796	1.67396	2.17159	2.10254	2.57671	2.20381	1.16762	1.09519	0.727055	1.1111	1.70705	0.28145	1.63487	1.45961	2.11529	1.209	1.5013	2.23675	0.809202	3.04451	3.45157	2.15396	2.80872
EB.chr15G8595	0.298548	1.84267	1.09003	1.56762	1.36638	0.585884	1.00138	1.16727	1.44905	1.62764	1.0734	1.22761	1.01298	0.51172	0.571889	0.357802	1.02789	0.447597	0.589476	0.845328	0.865737	0.417679	0.921356	0.406373	0.44785	1.50309	1.72812	0.925263	0.683495
EB.chr16G10888	1.61165	3.97878	2.55311	3.76162	2.98139	2.25234	2.94425	2.9414	4.15566	3.69688	3.16297	3.2466	2.20045	2.00146	1.71135	2.04966	2.5492	0.393504	1.51327	2.02477	2.27244	1.63181	1.60325	2.28511	1.86855	3.50191	4.47146	1.64217	1.67887
EB.chr16G10900	0.227995	0.752853	1.15091	0.801737	0.979938	0.27889	1.21609	1.28222	1.44278	0.737457	0.773869	1.58466	1.47499	1.14698	0.610404	0.724029	0.578412	0	0.0781945	0.0921127	0	0.1312	0	0.112078	0.492027	0.253159	0.606107	0.200145	0.202206
EB.chr16G11085	1.04124	2.56263	1.85474	2.23659	2.00393	1.13389	1.91218	1.83689	2.63213	2.11862	2.19564	2.23624	1.54057	1.47119	0.731876	0.942601	1.33085	0.291978	0.423389	0.935431	1.02986	0.836529	0.570037	1.10196	0.926787	2.1176	3.1851	0.804147	1.00703
EB.chr16G11087	0.493768	1.23741	1.67113	1.66708	1.52119	0.0963833	1.56156	1.68758	1.79333	1.31825	1.41552	1.59021	1.87104	1.40876	0.790444	1.34626	0.955935	0.144147	0.156623	0.925715	0.450531	0.67079	0	0.466913	1.11442	0.60731	2.39465	0.281867	0.778645
EB.chr16G11088	0.59602	2.14476	1.44405	2.17898	1.69678	0.955189	1.79384	1.5655	2.44089	2.04913	1.96407	2.13647	1.4981	1.35996	0.968299	1.1594	1.29592	0.470334	0.647961	1.0855	1.13026	1.02675	0.603997	1.03698	1.03444	2.05762	3.08353	0.83446	0.886798
EB.chr16G11089	2.15811	3.74874	3.34441	3.56339	3.58679	2.24769	3.66971	3.33017	3.2843	3.01108	3.01748	3.26324	3.03508	2.73979	2.0723	2.49117	3.09906	1.03247	2.12757	2.24009	2.07164	2.23034	1.31605	2.39461	2.65854	3.60626	4.2166	2.09568	1.95435
EB.chr16G11349	0.789673	1.82102	1.95507	1.79379	2.16476	0.717461	1.9363	2.04955	2.20826	1.87411	1.71327	2.20415	2.03325	1.84067	0.813597	1.08946	1.44271	0.334231	0.334309	0.62954	0.767601	0.933423	0.357531	0.79581	0.978865	1.28732	2.6621	0.563213	0.736162
EB.chr16G11350	0.880251	2.40099	2.00639	2.22039	2.22742	0.894831	2.26521	2.07137	2.77383	2.47867	2.31205	2.81635	2.1742	1.92816	0.996959	1.04784	1.50897	0.39397	0.343166	0.878666	1.24816	0.949643	0.459205	0.88667	1.12526	1.80746	3.29141	0.759656	1.06326
EB.chr16G11351	1.44544	3.22286	2.50073	2.99921	2.64586	1.62023	2.65191	2.61683	3.16046	2.83805	2.82961	3.1236	2.35632	2.24649	1.23902	1.41081	2.03594	0.484446	0.847554	1.26128	1.48076	1.18269	0.867004	1.73458	1.49924	2.9504	4.05398	1.25852	1.62259
EB.chr16G12285	0.265516	1.38296	1.10362	1.27433	1.01755	0.4148	0.420351	0.759545	0.76815	0.521241	1.14312	0.887932	0.157058	0.648493	0.0735269	0.528244	0.400499	0.315325	0	0.300987	0.714147	0.42241	0.311311	0.813557	0.215105	0.29268	0.689656	0.232044	0.437199
EB.chr16G14143	0	2.17885	1.7363	2.00934	1.77714	1.00854	1.89884	1.79411	2.27412	1.83668	1.03683	0	0	0.878214	1.16247	1.21675	1.81757	0	1.01152	0.987709	1.09441	1.32666	0.752182	1.30372	1.1613	2.00842	2.55043	0.788644	0.898523
EB.chr16G14180	0.437104	0.953788	0.73539	0.960269	0.771044	0.290699	0.87309	0.968537	1.81062	0.810012	1.04589	1.63241	1.1178	0.818858	0.182104	0.716454	0.533257	0.162767	0.0615606	0.3302	0.278075	0.66193	0.213289	0.463965	0.352466	0.536918	1.30525	0.368245	0.370515
EB.chr16G14348	0	1.12002	0.740099	0.628783	0.381322	0.351969	0.233547	0.449953	0.792441	0.899946	0.998204	1.52537	0.870055	1.0026	0	0.11895	0.116659	0	0	0.173585	0	0.441223	0	0.830107	0.22355	0.247462	1.50361	0.518295	0
EB.chr16G14651	1.24732	1.89541	1.71847	1.9514	2.1024	0.837834	2.30217	1.85303	1.79465	1.51872	1.79476	1.9332	1.44258	1.50435	1.57196	1.84059	2.20789	0.501752	1.29925	1.03629	1.11696	1.92377	0.955577	1.40282	1.57321	2.39441	2.63846	0.815992	0.960618
EB.chr16G14666	0.410582	1.58147	1.03379	1.44864	1.18339	0.544789	1.23411	1.13355	1.55585	1.23619	1.08818	1.19933	0.870006	0.943036	0.471569	0.612661	0.890665	0.216764	0.376306	0.553026	0.577097	0.590839	0.255692	0.655424	0.490267	1.31899	1.92325	0.541463	0.593447
EB.chr16G14667	1.15671	1.45869	1.06631	1.03208	1.28568	1.03633	1.26424	1.20105	1.29799	1.18338	1.24082	1.10914	1.11141	1.03201	0.820995	0.816379	1.07545	0.833335	0.587298	0.842007	0.759552	0.853946	0.596007	0.7927	0.652184	1.17588	1.29484	0.680511	0.714745
EB.chr16G14681	1.0389	2.98658	2.22916	2.70007	2.46756	1.24957	2.35283	2.42317	2.98601	2.53694	2.25574	2.56818	2.02189	1.98368	1.66551	1.95851	2.32452	0.931194	1.33349	1.70257	1.82496	1.72152	1.21258	1.96284	1.7265	2.98243	3.7474	1.58262	1.85741
EB.chr16G14682	1.10946	2.97196	1.96911	2.63328	2.25195	1.34248	2.13588	2.14883	2.83233	2.47294	2.1399	2.34106	1.76757	1.82292	1.16836	1.38916	1.82977	0.513552	0.989255	1.49814	1.5334	1.31136	0.850893	1.7422	1.30506	2.60138	3.46559	1.2628	1.51221
EB.chr16G14718	0.43071	1.79096	0.934019	1.17839	1.12333	0.737039	1.53964	1.35093	1.99733	1.37729	1.5554	1.2147	0.850553	0.716844	0.929862	0.866793	1.2521	0.344504	0.588766	0.921339	0.644093	0.733064	0.866188	1.09059	0.679971	1.81674	1.59542	0.404675	0.959338
EB.chr16G15142	0.575011	1.33396	0.87595	1.00863	1.06202	0.609245	1.02166	1.27242	1.26751	1.18476	0.684935	1.0569	0.877575	0.905188	0.462431	0.457032	0.529143	0.37331	0.313704	0.477715	0.508608	0.419133	0.355656	0.603337	0.463411	0.759123	1.13809	0.447321	0.478619
EB.chr16G15678	1.72771	1.21491	0.991513	0.935666	1.37761	1.12462	1.45323	1.51277	0.916131	0.993942	0.937356	0.64603	1.31267	0.994624	1.1966	0.935749	1.24028	1.12894	0.601153	1.07349	1.11801	1.31428	0.866667	0.830286	1.30351	1.099	1.18506	1.008	0.989604
EB.chr16G16479	1.23315	2.08777	1.94761	1.90606	2.20464	1.21228	2.19317	1.87547	1.74065	1.61375	1.80533	1.56188	1.49163	1.68807	1.14508	1.28832	2.09274	0.264103	1.26926	1.1117	1.07336	1.13685	0.615687	1.80274	1.50771	2.79549	2.82776	1.27864	1.62485
EB.chr16G16904	2.48312	1.65522	1.42806	1.57836	1.29605	2.62373	1.21403	1.78809	1.47343	1.64652	2.48448	2.17731	1.51928	1.36993	0.720673	0.973288	1.0931	1.03101	1.24055	0.953861	1.07634	0.789405	0.911949	1.05022	0.968215	1.38811	1.55602	1.34626	1.32733
EB.chr16G17150	1.91087	3.24635	2.34722	3.01621	2.80115	4.05637	2.79342	2.23357	3.66132	3.22133	3.02331	4.07299	2.58058	2.38684	1.47494	1.51795	1.73432	1.30966	2.28803	2.39032	2.85077	1.57605	1.72074	1.78657	2.07405	3.0217	3.52603	1.93971	2.08228
EB.chr16G21094	0.225865	0.477537	0.464763	0.64764	0.715299	0.405044	1.13271	1.29677	1.24385	0.536024	0.573629	1.07131	0.520989	0.63634	1.12669	0.867917	1.09747	0.106143	0.591265	0.845782	0.603519	0.711547	0.499791	0.685937	0.678174	0.790634	1.62036	0.644183	0.653481
EB.chr16G21487	0.303172	1.21572	0.783205	1.16569	1.00477	0.307326	0.931457	0.865493	1.01765	1.07995	0.872835	1.24303	0.886549	0.700984	0.246802	0.312108	0.366535	0.27215	0.290396	0.361261	0.461864	0.368472	0.394216	0.435941	0.291045	0.639328	1.52775	0.454692	0.48727
EB.chr16G2150	5.03398	5.00399	5.22805	5.0826	4.61833	4.74968	5.11162	5.23014	5.04091	5.06926	5.43384	4.96584	5.2702	5.35162	5.40635	5.14819	4.74819	5.72136	5.81418	4.82083	4.3976	4.54065	5.4978	5.01493	4.2708	4.56679	3.7655	5.02499	4.92933
EB.chr16G24052	0.865693	2.90938	1.42198	2.68748	1.61329	1.64062	1.41162	1.52453	1.94198	1.7495	1.8686	1.97252	1.13194	1.42735	1.02923	1.16887	1.76721	0.887771	1.64117	1.72475	2.33876	1.30621	1.56894	2.11164	1.44496	3.08568	3.41376	1.81741	2.41485
EB.chr16G24459	0.879885	1.11005	1.03084	1.23995	0.846452	0.485329	0.899249	1.12485	1.59663	1.37283	1.06286	1.75825	1.1082	1.10335	0.536873	0.844994	0.643787	0.0821385	0.525579	0.456689	0.822645	0.771297	0.107384	0.348746	0.598728	0.518165	1.26996	0.324072	0
EB.chr16G24732	0.108158	0.162411	0.821758	0.331838	0.668421	0.259459	0.855592	0.342274	0.953703	0.692562	0.919545	1.37384	1.09007	1.29377	0.164687	0.396338	0.244754	0	0	0.241563	0.361826	0.257184	0.463413	0.290474	0.634689	0.615814	1.73398	0.141206	0.504148
EB.chr16G28830	0.335075	1.5864	0.894371	1.39687	1.05085	0.421762	0.867016	1.08129	1.26576	1.16355	0.985912	1.11805	0.602423	0.633134	0.281514	0.600198	0.615155	0.306317	0.309366	0.389254	0.923954	0.471344	0.686167	0.701733	0.393101	1.1867	1.77152	0.818478	0.653217
EB.chr16G31407	1.92126	1.32881	1.17109	1.23518	1.18255	1.67238	1.05686	1.27003	1.19165	1.24863	1.61481	1.58949	1.14891	1.06207	0.652917	0.745465	0.825282	0.721154	0.736496	0.721968	0.953171	0.650357	0.61927	0.653968	0.553544	0.901707	0.867788	0.749386	0.912687
EB.chr16G31709	0.590572	1.02805	0.699012	0.596978	1.45481	0.476597	1.2791	0.955122	0.731348	0.65361	1.1887	1.263	0.976721	1.08528	0.574809	0.69851	0.631839	0.0803875	0.0860391	0	0.202123	0.399162	0.10513	0.342178	0.487838	0.884384	1.38511	0	0.321612
EB.chr16G33132	0.134333	1.6475	0.910324	1.65412	1.07848	0.810411	1.09265	0.835991	2.19872	1.90774	1.16889	1.54663	0.590501	0.243255	0.543347	0.707792	0.947626	0.234126	0.372798	0.659965	0.569402	0.409689	0.446128	0.771737	0.469903	1.33886	2.05489	0.726666	0.34104
EB.chr16G33706	0.450348	0.853818	0.611119	0.695919	0.597798	0.592728	0.618342	0.787516	1.04875	1.0127	1.41829	1.56341	1.10806	0.857065	0.576517	0.606911	0.635956	0.515759	0.847187	0.909639	1.17955	0.738914	0.945797	0.930679	0.479056	0.892522	1.39535	0.752981	0.886105
EB.chr16G33708	0	0.574794	0.558504	0.616845	0.68123	0.0643007	0.686873	0.534438	0.890776	0.731607	1.05447	1.70829	1.01705	0.772303	0.182971	0.157125	0.352573	0	0	0.223278	0.381152	0.433765	0.119403	0.141605	0.415541	0.385195	0.735604	0	0.131068
EB.chr16G33715	0.0799344	1.17739	0.788578	0.964308	0.932355	0.287082	0.757789	0.909791	1.39877	1.21775	1.53619	1.81759	0.817884	0.99524	0.449736	0.566131	0.338006	0.0723514	0.0800545	0.264712	0.391009	0.380242	0.272061	0.320469	0.460251	0.875735	2.03315	0	0.251139
EB.chr16G35921	0.163594	0.827284	0.665937	0.629475	0.727746	0.286103	0.776747	0.715557	1.22662	0.82641	0.853338	1.61989	1.09226	1.13205	0.271782	0.595206	0.641283	0.152183	0.0673854	0.320501	0.259048	0.378113	0.165954	0.207151	0.541764	0.625426	1.4081	0.182958	0.273799
EB.chr16G35924	0.266016	1.29873	0.949106	1.17478	0.93741	0.43727	1.11269	0.979765	1.38407	1.18627	1.05183	1.39463	0.90802	0.867453	0.274847	0.590299	0.798789	0.177919	0.384458	0.428742	0.572301	0.391519	0.103247	0.585182	0.604942	1.08396	2.08056	0.389452	0.452668
EB.chr16G35953	0.297108	0.723428	0.907444	0.965154	0.822052	0.188592	0.844037	1.04072	1.15112	1.03537	0.865392	1.03257	0.975388	0.947195	0.372337	0.469599	0.627493	0.111335	0.0997557	0.198622	0.20327	0.347814	0	0.242056	0.409895	0.486243	1.68419	0.162329	0.279475
EB.chr16G35959	0.574071	1.76452	0.947772	1.47495	1.09761	0.72295	1.06481	1.03192	1.41758	1.1311	1.28644	1.16306	0.625595	0.644237	0.375712	0.655827	0.907278	0.120731	0.370181	0.733419	0.529986	0.445581	0.339273	0.884003	0.703952	1.56727	2.27062	0.55446	0.651277
EB.chr16G35960	0.481918	1.11681	0.874649	1.04114	1.11154	0.247256	1.09652	0.947677	1.26458	0.689542	0.865129	1.07355	1.26667	0.984997	0.407067	0.52448	0.990398	0.151446	0.24845	0.254707	0.176302	0.340612	0.161518	0.48328	0.48158	1.08061	1.59226	0.379937	0.459037
EB.chr16G35983	0.442279	1.00863	1.12642	1.1874	1.22499	0.394198	1.2626	1.10288	1.32857	0.976861	0.872387	1.09084	1.18405	0.666763	0.397963	0.330709	0.990427	0.125184	0.138822	0.251388	0.227651	0.351761	0.287518	0.404678	0.519879	1.05537	1.39268	0.403249	0.460101
EB.chr16G35985	0.288405	0.982733	0.600775	0.982873	0.959877	0.324343	0.801618	0.914646	1.32872	0.995218	1.00563	1.53544	1.07369	0.918415	0.191258	0.329862	0.522384	0.14004	0.0668676	0.265169	0.463001	0.355541	0.127261	0.187718	0.496651	0.563141	1.23382	0.251663	0.338002
EB.chr16G36057	0.457256	1.66195	0.73409	1.09144	1.14218	0.340756	1.00832	1.46492	1.17518	1.37601	1.36317	1.43544	1.11131	0.794864	0.534956	0.230385	0.625158	0.469342	0.502965	0.636668	0.531604	0.655217	0.252569	0.987751	0.505723	0.854668	1.74294	0.820433	1.13445
EB.chr16G8179	3.30659	0.78316	2.71275	1.12253	2.72433	1.46349	2.87134	3.12267	1.07034	1.38605	1.63201	1.1406	2.92659	2.42349	1.81565	1.60391	2.24691	2.65704	1.04126	0.872992	0.778768	2.02949	0.965698	0.88963	1.88179	1.0095	0.451068	0.956359	1.17706
EB.chr16G9393	0.467746	0.626447	0.658436	0.400672	0.669567	0.145298	0.655264	0.955043	0.665254	0.759117	0.972702	1.35052	1.19325	1.35909	0.520141	0.652322	0.763221	0.991904	0.579149	0.255492	0.221929	0.486471	0.414338	0.484246	0.510544	0.462459	0.780699	0.409916	0.410411
EB.chr16_KI270728v1_randomG104	0.857068	1.05289	0.478609	0.563171	0.624355	1.74687	0.572937	0.69397	0.897483	0.725241	1.28301	1.23796	0.911109	0.749511	0.378041	0.37884	0.487187	0.34586	0.550841	0.60495	0.61974	0.359042	0.453093	0.534962	0.569621	1.08289	1.38213	0.680234	0.622725
EB.chr17G11567	0.698315	1.28451	1.13371	1.03503	1.40384	0.465551	1.59777	1.45597	1.12343	1.17516	1.23674	0.937646	1.10916	1.10375	1.32827	1.16334	1.51697	1.32708	1.0211	1.32728	1.65954	1.39136	1.35305	1.24925	1.31256	1.03482	1.24834	1.34318	1.742
EB.chr17G12440	0.183577	1.81979	0.449475	0.992291	0.33111	0.878721	0.360579	0.301785	1.32476	1.03694	1.29	0.651703	0.300759	0.465957	0.275859	0.41579	0.852665	0.0861329	0.47974	0.951858	0.976515	0.425158	0.646975	1.33649	0.282049	2.0991	2.79207	0.909501	1.87704
EB.chr17G13366	0.814195	1.78157	0.742562	1.26685	1.0676	1.14018	1.08637	1.18062	1.54902	1.5744	1.41628	1.13113	0.590773	0.454729	0.510877	0.363829	0.871517	0.184824	0.481948	0.434555	0.931629	0.586819	0.447206	0.781698	0.398233	1.29409	2.12028	0.674114	0.849097
EB.chr17G13535	0.698956	2.02231	0.265684	2.04875	0.807989	1.57397	0.990417	0.719217	1.17727	0.796054	1.34398	1.05893	0.696456	0.793749	0.835203	0.636427	0.848851	0.206176	1.34991	1.24793	1.0575	0.191209	0.746779	1.66286	0.741823	2.42825	3.08212	1.17398	1.22942
EB.chr17G13539	0.837519	1.06191	1.15648	1.24089	1.18528	0.827682	1.25931	0.984245	0.962794	1.1851	1.243	1.03961	0.974728	0.998287	0.64885	0.875157	0.805258	0.293167	0.235899	0.626667	0.794398	0.553531	0.332112	0.784023	0.68882	0.985001	1.89797	0.191571	0.81626
EB.chr17G14608	0.915133	2.26208	1.17547	1.82338	1.4059	1.02098	1.31519	1.29293	1.78556	1.4566	1.56804	1.57607	1.16591	1.13587	0.834816	0.977102	1.11852	0.511391	0.763376	0.933704	1.40528	0.890687	0.65672	1.14645	0.698459	1.77948	2.37458	1.02036	1.23745
EB.chr17G14877	0.362153	0.82437	0.938623	1.41803	1.35987	0.512503	1.40987	1.71298	1.72951	1.35439	1.27483	0.886136	1.3715	1.36968	0.56832	0.983812	0.853647	0	0.29017	0.480865	0.268012	0.607505	0.184673	0.719205	0.893749	1.10493	1.23731	0.532508	0.202206
EB.chr17G19092	1.31919	0.45681	1.47848	1.1456	1.75133	0.886808	1.59916	1.8611	0.573376	0.645964	0.575905	0.33679	1.4015	0.812029	1.42604	1.45316	1.39163	1.39916	0.447285	1.10393	0.860042	1.50126	0.863363	0.692025	1.13035	1.10209	1.60548	0.789901	0.727845
EB.chr17G19816	0.605238	1.4709	1.12007	1.06958	1.07462	1.06009	1.15929	1.30836	1.48991	1.38443	1.34612	1.4216	1.22437	1.16158	0.639653	0.589855	0.794113	0.821857	0.870923	0.924079	0.69627	0.580852	0.874935	1.0079	0.589888	0.85583	1.05251	0.933906	1.00818
EB.chr17G19932	0.151086	1.8688	0.805529	1.95851	0.930753	0.754564	0.682947	0.906403	2.50455	1.84479	1.32225	2.71036	1.49163	1.28311	0.521637	1.19653	1.02698	0.231923	1.01663	1.37367	1.23231	0.922731	0.946686	0.780363	0.333514	0.884994	1.98536	0.68864	0
EB.chr17G19933	2.03703	1.10918	2.06093	1.18903	2.14853	1.2946	2.05836	2.45745	1.60118	1.71274	1.50378	2.01382	2.52353	2.17608	1.25345	1.46778	1.45379	2.07884	1.12342	0.897502	0.733861	1.47202	1.19058	1.1362	1.54906	1.33875	1.43838	1.58838	1.51595
EB.chr17G19935	0.289846	1.15059	0.658019	0.84729	0.724592	0.631037	0.631392	0.914769	1.51213	1.25296	0.995058	2.47073	1.56345	1.3831	0.368841	0.42771	0.542184	0.0497729	0.439309	0.523743	0.60339	0.38704	0.422447	0.756516	0.31684	0.410166	1.32512	0.157617	0.525252
EB.chr17G21756	0.210628	2.16736	1.00706	1.3191	0.534769	0.795897	0.719869	0.753255	1.6622	0.903329	1.08829	1.02383	0.390104	0.564674	0.143486	0.352033	0.747701	0.0855239	0.177068	0.741154	0.754959	0.0876584	0.173633	0.55921	0.402258	1.36423	2.53878	0.763829	1.04399
EB.chr17G22247	0.832896	0.71024	0.281493	0.957645	0.589955	1.01069	0.634284	0.417808	0.988784	1.00953	1.26946	1.38527	0.689372	0.667983	0.0264035	0.0826508	0.104955	0.179759	0.259062	0.158054	0.273059	0.0835797	0.0423838	0.237414	0.155409	0.225635	0.451717	0.218515	0.218574
EB.chr17G23087	0.11401	1.3193	0.787524	1.15097	0.945668	0.0732074	0.796719	1.14864	1.39502	0.979447	1.18719	1.13973	0.910669	0.862988	0.284898	0.376613	0.625299	0.151842	0.217284	0.309825	0.19973	0.455296	0.199502	0.372658	0.401479	1.08457	1.64714	0.283021	0.52221
EB.chr17G23104	0.239778	1.23446	1.13634	1.31147	1.04594	0.235006	0.921528	1.15058	1.36965	0.93385	1.14001	0.975245	0.760853	0.718862	0.478886	0.577092	0.734562	0.167389	0.2419	0.48852	0.709246	0.564195	0.18697	0.377369	0.752426	0.928553	1.79675	0.203844	0.479661
EB.chr17G23106	0.24411	1.947	0.984957	1.45443	0.900645	0.43106	1.04049	1.03532	1.4328	1.32606	1.9035	1.55312	0.653586	0.548124	0.357131	0.495888	0.55265	0.320784	0.446579	0.342169	0.914444	0.464548	0.15133	1.0372	0.590185	1.70787	2.64926	0.73618	0.512729
EB.chr17G23107	0.246801	1.57193	0.620144	1.33974	0.72963	0.666322	0.467042	0.399055	1.41039	1.40425	1.71923	1.65855	0.345839	0.17335	0.278939	0.462104	0.627951	0.116393	0.451028	0.217201	1.00509	0.10693	0.691958	0.484547	0.28611	1.64836	2.25879	0.316053	0.637066
EB.chr17G26640	0.76161	1.63705	1.00566	1.12533	1.03594	0.922151	0.941407	1.17702	0.994628	0.935568	0.945501	0.891087	0.704364	0.836652	0.511111	0.446049	0.738957	0.106289	0.596561	0.470918	0.350365	0.435418	0.352053	0.78863	0.441515	1.12366	1.93027	0.443985	0.886566
EB.chr17G26641	0.75121	2.0417	1.16965	1.74342	1.22444	0.98997	1.2413	1.20445	1.77826	1.54124	1.48634	1.46362	0.901942	0.80066	0.600061	0.564368	0.926754	0.274296	0.728632	0.729065	0.864496	0.370626	0.505321	1.15207	0.59304	1.56915	2.05724	0.765224	1.20085
EB.chr17G26642	1.13528	2.12742	1.21869	1.85831	1.44729	1.36796	1.28275	1.43244	1.39853	1.40426	1.60389	1.09399	0.987143	1.04289	0.905443	0.905111	1.17607	0.431569	1.0729	1.01875	0.971919	0.903987	0.931249	1.58974	0.823586	1.91269	2.19803	1.06243	1.56403
EB.chr17G27011	2.96815	0	1.4124	0.688096	1.30977	2.10245	1.55667	1.4299	1.03007	0.541469	1.28429	0	1.02452	1.07535	0	0	0.779062	0	0	0	0	0	0.61033	0.572597	0	0.607524	0	0.578619	0
EB.chr17G27061	2.92149	2.99756	3.05755	3.23263	3.03665	3.26752	3.57189	3.68541	3.51502	3.59123	2.97344	3.12445	3.50351	3.17431	2.43007	2.64748	2.92183	4.20473	4.20378	3.43468	3.41661	2.91739	4.43042	4.34885	3.09717	3.56242	3.70722	4.29347	4.10861
EB.chr17G29595	2.2144	2.66953	1.99608	2.00239	2.28443	2.57238	2.2668	2.44213	2.563	2.23036	2.22532	2.20518	2.07314	1.91317	2.62122	2.25096	2.25754	2.71632	2.5656	2.63581	2.83914	2.66339	2.30118	2.32069	2.38613	2.70629	2.84252	2.6525	2.80639
EB.chr17G29850	0.253673	1.44444	0.682439	1.03976	0.648137	0.581435	0.792949	1.06994	1.36765	1.01747	0.852105	0.96028	0.531548	0.478708	0.583105	0.694295	0.783466	0.290836	0.802222	0.776624	0.822038	0.815972	0.553413	0.880334	0.468486	1.35885	1.63724	0.525898	0.66655
EB.chr17G29890	1.1194	3.10403	2.21241	2.78903	2.43498	0.913557	2.30313	2.3989	2.82599	2.35188	1.83067	2.04866	1.83015	1.4042	1.07258	1.27228	1.81016	0.457373	0.888098	1.12452	1.29967	1.11669	0.521785	1.59062	1.51251	2.79863	3.959	1.26816	1.09043
EB.chr17G29891	0.69545	3.11521	1.90819	3.00836	2.19819	1.07253	2.03085	1.98393	3.49164	3.1359	2.36695	3.46915	2.09144	1.99096	0.953599	1.47792	1.49279	0.482264	0.698324	1.45442	1.63483	1.36523	0.91131	1.80336	1.47667	2.65847	4.51209	1.25128	1.41035
EB.chr17G29989	0.466371	1.22896	0.874367	1.41195	1.08484	0.638442	0.888921	0.908254	0.837436	1.03926	1.18639	0.894395	0.832302	0.547034	0.288095	0.426315	0.554374	0.029091	0.212488	0.371403	0.468792	0.370182	0.185821	0.375212	0.294752	1.09194	1.49698	0.276297	0.445513
EB.chr17G29996	0.649789	0.976716	0.913712	0.91789	1.28828	0.377848	1.54876	1.27	1.4514	1.13386	1.03519	1.55882	1.80029	1.40685	0.325133	0.595444	0.601673	0.202469	0.0930585	0.210263	0.40465	0.727063	0.0571841	0.255222	0.604124	0.896055	1.58251	0.484751	0.391563
EB.chr17G29998	0.548566	1.67675	0.959321	1.33707	1.37668	0.660904	1.46944	1.27085	1.25631	1.15121	1.28488	1.11274	1.01715	0.811157	0.645936	0.75054	0.996995	0.150249	0.429223	0.611811	0.601628	0.528651	0.480887	0.985555	0.71466	1.65108	1.52053	0.464259	1.00125
EB.chr17G30153	0.332919	1.06583	1.05843	1.03765	1.1272	0.430057	0.94941	0.966972	1.00581	0.773097	1.28046	1.1492	1.15285	0.785722	0.504386	0.472101	0.721345	0.19566	0.216778	0.411781	0.600444	0.436614	0.170255	0.516586	0.478814	1.30771	2.10393	0.537879	0.768608
EB.chr17G30154	0.459417	1.93679	0.752565	1.35016	1.08765	0.953043	0.911662	0.81661	1.18316	0.937344	1.32571	0.808344	0.62721	0.629153	0.501843	0.517418	0.9266	0.258813	0.921139	0.930256	0.671777	0.355643	0.456266	1.39709	0.656037	1.972	2.70051	0.941865	1.20073
EB.chr17G30155	0.469547	0.880873	0.986924	0.883365	1.19166	0.282237	1.28129	1.18167	1.36724	0.589261	0.986651	0.720003	0.612537	0.828224	0.176144	0.351519	0.64576	0.157543	0	0.200706	0.0723171	0.471162	0	0.451091	0.679037	0.959993	1.36806	0.225015	0.294586
EB.chr17G30163	0.126094	1.13184	0.804362	1.34208	1.03838	0.472003	0.796975	0.815832	1.72567	1.09349	1.4483	1.92506	1.31947	1.42897	0.651279	0.795801	0.814694	0.343957	0.69802	0.650595	0.832484	0.639554	0.560836	0.588048	0.564454	0.994011	2.26046	0.820783	0.661978
EB.chr17G30213	0.607197	1.06756	0.898076	0.984403	1.32283	0.546233	1.14976	1.00498	1.20474	0.759019	0.784534	0.719683	0.910136	0.817591	0.480467	0.532752	0.684121	0.122168	0.217749	0.205955	0.109887	0.485445	0.307096	0.773817	0.517906	0.966628	1.46892	0.429938	0.334893
EB.chr17G31372	0.137273	2.31852	0.809707	1.88623	1.05772	0.170207	0.959158	1.09552	1.28869	1.20323	0.844798	0.972534	0.543537	0.349503	0.105993	0.447771	0.664232	0.124258	0.258074	0.429946	0.563659	0.220438	0.309452	1.31717	0.556307	0.947307	2.30747	0	0.411119
EB.chr17G31944	0.0933912	0.846777	0.623206	0.148449	0.531119	0.220814	0.477009	0.467028	0.431944	0.60278	0.104359	0.357889	0.48495	0	1.13339	1.31146	1.51256	0.0849364	0.721136	1.2053	0.482863	0.838349	0.484073	1.47887	0.399811	1.64242	1.83023	0.831927	0.768189
EB.chr17G31948	0.250962	0.567725	0.509843	0.580044	0.430189	0.251829	0.488572	0.395847	0.529726	0.485298	0.412232	0.591733	0.395755	0.434505	0.73821	0.683192	0.972998	0.855967	0.905969	0.98812	1.13257	0.769098	0.974347	1.14012	0.864527	1.68257	2.11555	1.08937	1.01556
EB.chr17G32860	1.1245	2.16785	0.504114	1.30542	1.10773	1.08969	0.762862	0.620615	1.3168	0.945369	1.01772	0.491456	0.631201	0.472926	0.75182	0.995479	1.46834	0.634905	1.41724	2.15455	2.37546	1.16763	1.27236	2.23331	0.972692	2.61328	2.59664	1.48364	1.52232
EB.chr17G35784	0.0818264	1.11627	0.949614	1.12561	0.884746	0.173707	0.885752	0.957305	1.78757	1.2743	1.28564	1.96134	1.23358	0.902275	0.453377	0.55752	0.809438	0.025318	0.283388	0.660907	0.798445	0.680377	0.364249	0.427705	0.381292	0.913341	2.10008	0.608798	0.531533
EB.chr17G36141	0.392828	1.10064	0.999241	1.19457	1.26359	0.413203	1.16932	1.12005	1.24517	0.844346	0.801125	1.03784	1.08972	1.02238	0.578435	0.599247	0.953235	0.453369	0.295001	0.333488	0.599775	0.608239	0.293314	0.735879	0.7373	1.01264	1.96041	0.565813	0.594589
EB.chr17G36142	0.73957	2.19722	1.21452	1.74096	1.70205	0.485165	1.48293	1.52794	1.60041	1.54403	1.24021	1.04987	0.905641	0.476519	0.563083	0.680431	0.818538	0.360035	0.514856	0.499372	1.03156	0.537848	0.559778	0.929745	0.576461	2.05606	3.02813	0.91349	1.03245
EB.chr17G36143	0.653085	1.98178	1.3439	1.92868	1.60376	0.97528	1.2804	1.2025	1.75664	1.60508	1.52239	1.53772	0.961269	0.809684	0.622613	0.665573	1.18318	0.424353	0.714206	0.92661	1.03808	0.928531	0.689224	1.49192	0.779842	2.17258	3.24813	1.17271	1.15621
EB.chr17G36880	0.309321	1.30191	0.778125	1.21706	0.611882	0.381698	0.674016	0.542773	1.04733	0.506659	1.00323	1.13824	1.01506	0.673645	0.245806	0.930988	0.395797	0.28222	0.109787	0.641718	1.18003	0.262915	0.473196	0.156043	0.0879149	1.32191	2.24068	0.275838	0.61905
EB.chr17G38209	0.419667	1.33399	0.809572	0.715147	0.929808	1.08569	1.20525	1.15006	0.734056	1.38352	0.765963	0.729212	0.996175	0.991294	0.561312	0.450895	0.388723	0.592997	0.631804	1.07416	0.620102	0.50787	0.854403	1.13454	0.574665	0.960802	1.16123	1.34567	1.02763
EB.chr17G39011	1.11245	0.728751	0.74043	0.557218	0.843233	1.03217	0.685018	0.874963	0.739926	0.553275	0.853315	1.12705	1.10459	0.909923	0.391561	0.576616	0.567499	0.377446	0.283214	0.210789	0.48849	0.231038	0.290081	0.227005	0.569936	0.60186	1.17131	0.208525	0.528729
EB.chr17G4631	1.14648	0.902252	0.903632	1.05438	1.05136	1.15784	1.05259	0.800389	1.39256	1.49404	1.3659	0.904376	0.871378	1.0406	0.394214	0.545925	0.400995	0.908176	1.03144	1.03066	1.06203	1.05804	1.18957	0.300937	0.968003	1.07638	1.24096	0.146686	1.06282
EB.chr17G4634	0.601255	1.03917	0.598374	0.693893	0.569864	1.18677	0.521278	0.585437	0.907889	0.873595	0.975946	1.02726	0.670001	0.678372	0.841913	0.913421	1.18273	0.91752	1.42393	1.52631	1.24156	0.807982	1.09747	1.48361	0.953361	1.54697	1.9542	1.38272	1.3946
EB.chr17G4687	1.04934	0	0.902573	0.495945	1.11687	0	0.990778	1.11178	0.456034	0.645649	0	0	0	0.720587	1.03742	1.15835	1.3932	1.07736	0	0	0	1.33617	0.585862	0.380029	1.06358	0	0	0.671392	0
EB.chr17G669	0.130806	1.96736	0.740092	1.32986	0.886328	0.207077	0.969387	0.817293	2.13213	1.18389	1.04587	2.45135	1.30918	1.22339	0.516962	0.865252	1.09544	0.119047	0.467447	0.792485	1.00941	0.745195	0.367372	0.53848	0.471874	1.47008	2.7199	0.432915	0.844286
EB.chr17G7859	0.342747	1.19593	1.28181	1.036	1.3331	0.264349	1.27354	1.19125	1.30887	1.08213	1.33437	1.24626	0.781826	0.715063	0.410109	0.335208	0.812493	0.133278	0.210924	0.581426	0.656812	0.486293	0.174279	0.465264	0.27669	0.858825	1.87086	0.506415	0.647307
EB.chr17G7872	0.287529	1.7382	0.96076	1.24274	1.19612	0.539712	1.00995	0.86083	1.32201	0.968733	1.37231	1.09943	0.663478	0.732887	0.255618	0.446429	0.815463	0.109065	0.232925	0.433983	0.651696	0.372547	0.200135	0.754892	0.444705	1.23786	1.97183	0.382036	0.858958
EB.chr17G7873	0.329353	2.50094	1.01416	1.73242	1.38139	1.19942	1.10529	0.790744	2.2226	1.53894	1.6371	1.85977	1.01623	0.828224	0.777562	0.633949	1.02112	0.206453	0.549875	0.960005	1.09146	0.507249	0.781517	1.53434	0.679037	1.91196	2.35736	1.12534	0.887135
EB.chr17G7874	0.425476	1.57113	0.747755	1.5956	0.851298	0.85963	1.05945	0.620572	1.46682	1.07339	0.908027	0.633905	0.431109	0.470732	0.489776	0.569664	0.88591	0.277398	0.59161	0.728728	0.970181	0.491597	0.29236	0.844298	0.538033	1.2792	1.67408	0.419489	0.767917
EB.chr17G8489	0.183335	0.915102	0.222486	0.845525	0.29846	0.434529	0.344671	0.289996	0.974821	0.88416	1.25236	0.912121	0.269461	0.313487	0.798964	0.837823	0.911981	0.171083	0.585695	1.20119	1.40104	0.662018	0.696482	1.0508	0.418629	1.26603	2.17842	0.683245	0.856601
EB.chr17G8717	0.635139	2.62157	0.688882	2.06291	1.30669	1.3271	1.28357	1.2415	2.23355	1.93865	1.77606	1.99138	1.07583	0.628743	0.643165	0.495888	0.951256	0.413607	1.03074	0.667987	0.956164	0.250892	0.734271	1.57189	0.722337	1.98923	3.01071	1.0631	0.573092
EB.chr17G8847	0.416483	0.688275	0.405003	0.289643	0.286278	0.788367	0.43572	0.617413	0.65832	0.734296	0.697647	0.732006	0.437972	0.201813	0.855109	0.595444	0.65005	0.834682	1.20118	1.20186	1.41105	0.947325	1.51597	1.11177	0.528119	1.53313	1.39004	1.04608	1.04899
EB.chr17G9851	0.324774	1.25729	1.13951	1.14178	1.11986	0.641021	1.16133	1.24087	1.65936	1.32174	0.916799	1.59649	1.47216	1.07199	0.578145	0.832462	0.791925	0.238784	0.264731	0.5053	0.703976	0.613502	0.142582	0.355295	0.616221	0.89002	1.87581	0.491423	0.30373
EB.chr17G9852	0.349763	1.39135	1.08809	1.0731	1.18648	0.426293	1.22587	1.19335	1.79701	1.45024	1.27658	1.90915	1.57248	1.47091	0.735345	1.05637	1.05951	0.359391	0.201236	0.604863	0.777154	0.810655	0.228643	0.487632	0.803057	0.987524	2.29663	0.392013	0.459007
EB.chr17G996	0.472049	1.43508	0.981502	1.47768	0.951627	0.324767	0.81187	1.02348	1.9337	1.53641	1.26075	1.98935	1.15807	1.02283	0.374417	0.428885	0.531855	0.363403	0.455295	0.773835	0.863214	0.351276	0.567826	0.836571	0.314637	0.931295	2.05741	0.721545	0.717675
EB.chr17_GL000205v2_randomG123	0.968886	1.94615	1.63093	1.57327	1.96802	1.12758	1.76873	1.49869	1.8093	1.30894	1.63025	1.21098	1.26927	1.47831	0.805274	0.703118	0.965801	0.256582	0.45193	0.488974	0.389465	0.513339	0.41789	0.780968	0.504156	1.17278	1.54083	0.59975	0.708807
EB.chr18G13287	0.399877	2.14346	1.59292	1.83751	1.58456	0.62051	1.39466	1.72882	1.68979	2.02064	0.839555	1.41983	1.11038	1.17536	1.9805	1.75474	1.81365	2.05627	2.30419	2.70615	2.61397	2.10836	2.63403	2.36815	1.9471	2.41047	2.46574	2.36024	2.609
EB.chr18G1409	0	1.51014	0.665586	1.31441	0.935461	1.04009	0.885025	0.652084	1.34049	1.24879	1.71222	1.4145	0.768129	0	0.516953	0.39364	0.389261	0.607464	1.06508	1.03941	1.22249	0	0.941486	0.987585	0.605411	1.61598	2.07882	1.11649	0.991701
EB.chr18G15221	0.976799	1.59508	0.875926	1.11226	1.14687	0.966346	0.896129	1.0396	1.14659	0.848081	1.18106	1.11955	0.497147	0.649532	0.685387	0.903541	1.30676	0.296092	0.736263	1.12835	1.28025	0.833111	0.707921	1.5066	0.889645	1.9646	2.42446	1.1631	1.20056
EB.chr18G18245	1.23125	3.68702	1.44006	2.88546	1.74769	2.06818	1.90206	1.5433	2.63084	2.39313	2.4894	2.2742	1.46042	1.45508	1.4668	1.61758	2.48024	0.375281	2.55556	2.71507	2.95509	1.53753	2.10559	3.29705	1.59551	4.15434	4.7565	2.63689	2.97612
EB.chr18G18263	1.17636	3.53716	1.70754	3.19663	1.56739	2.0393	1.69527	1.71053	2.72329	2.44454	2.68182	2.23846	1.30416	1.42671	1.63354	1.80169	2.32038	0.921089	1.99016	2.70716	3.30248	1.60361	1.77916	3.11452	1.64501	4.09075	4.85409	2.5665	2.95013
EB.chr18G20905	1.92968	1.59838	0.843435	0.982623	0.825288	1.9173	0.638825	0.863357	1.27562	1.18466	1.20653	0.695803	0.8612	0.671148	0.927322	0.92247	1.24608	0.698899	1.06458	1.55708	1.66047	1.12921	1.00042	1.53451	1.28706	2.31809	2.27237	1.57703	1.50787
EB.chr18G21363	0.152844	2.12352	0.630349	1.06533	0.612138	0.504001	0.54878	0.399	1.38432	1.37751	1.17972	0.963837	0.35844	0.270726	0	0.18468	0.433848	0.203408	0.628396	0.827853	0.34105	0.0656164	0.416126	0.636134	0.388557	2.03649	2.8154	0.523539	1.07398
EB.chr18G21377	0.319112	1.66844	0.532278	0.900306	0.664738	0.218007	0.491261	0.511068	1.25569	0.753056	1.30679	0.760253	0.621765	0.305425	0.473102	0.137673	0.134325	0	0	0.382119	0	0	0	0.243176	0.256542	1.95651	1.42147	0	1.02861
EB.chr18G3972	0.77319	1.61914	0.888985	1.15881	1.08289	0.208126	0.570707	0.745829	1.5743	0.982508	1.26381	1.03951	0.387205	0.642694	0.12762	0.653842	0.641525	0	0	0.365165	0.924206	0.262308	0	0	0.128222	1.17857	1.49961	0.856959	0.86694
EB.chr18G3973	0.216678	2.00422	1.05928	1.23084	1.04465	0.582836	0.657635	0.916128	1.61808	1.166	1.03954	1.45722	0.963636	0.462243	0.257976	0.392246	0.633283	0.232857	0.294072	0.579527	0.667512	0.425996	0.349713	0.600265	0.234133	0.737841	2.02935	0.229053	0.517645
EB.chr18G4381	0.514685	1.47363	1.18502	1.05964	1.43906	0.412	1.30721	1.31232	1.51863	1.21011	1.46874	1.76567	1.10826	1.03961	0.534823	0.707771	1.12116	0.207632	0.306633	0.618371	0.626109	0.52318	0.323689	0.798335	0.837827	1.53157	2.21157	0.458164	0.705475
EB.chr18G4382	1.84989	3.29751	2.73974	2.68506	2.79814	1.66882	2.9851	2.82558	3.02649	2.10727	2.86129	2.88118	2.38451	2.08338	1.89188	1.79687	2.79877	0.781208	0.997139	1.82593	1.64232	1.40798	1.0432	2.14779	2.10916	3.50728	4.23237	1.75717	1.85169
EB.chr18G4681	1.23895	1.79086	1.40072	1.52331	1.70702	1.24895	1.68934	1.60246	1.45946	1.27302	1.54216	1.1703	1.19694	1.16397	0.891789	1.02367	1.5569	0.364163	0.839718	1.34927	1.31408	1.06812	0.653329	1.6007	1.38111	2.4574	2.74274	1.28595	1.19601
EB.chr18G4682	1.52083	2.32503	1.76909	1.8533	2.10087	1.21574	1.89125	2.16761	2.05582	2.12345	2.16773	2.11931	1.89997	1.62853	1.04099	1.27268	1.5777	0.743648	0.862965	1.14082	1.7274	1.33489	0.756666	1.3909	1.39345	2.53985	3.09194	1.16375	1.59744
EB.chr18G4684	1.09311	0.748906	0.814158	1.59938	0.934817	1.53934	0.808851	0.661439	0.91874	1.02211	1.41506	1.25358	1.19457	0.74947	0.799541	0.873193	0.848851	0.863412	1.2189	1.36258	0.744872	1.02806	0.911849	1.38115	0.956951	1.44088	1.80303	1.17398	1.40247
EB.chr18G4685	2.04131	2.21202	1.61577	2.0841	1.67286	2.08201	1.57636	2.00635	1.91446	1.99643	2.10871	2.00289	1.62905	1.37346	1.90571	1.85153	1.93383	2.03279	2.4094	2.5504	2.60957	1.99957	2.3332	2.61054	1.90924	2.70019	2.81729	2.68232	2.50881
EB.chr18G947	0.53363	1.19858	0.524782	0.544605	0.705949	0.827357	0.625097	0.977358	0.679135	0.518423	1.01815	0.474201	0.312169	0.552347	0.824639	0.748768	1.21758	0.536313	0.724003	1.14262	1.08487	0.903495	0.656744	0.789224	0.825489	1.84212	1.69828	0.873631	1.0467
EB.chr18G954	0.257216	1.14978	0.337814	0.993545	0.454811	0.703183	0.21637	0.153358	0.484365	0.478373	0.932001	0.617019	0.224769	0.126748	0.383939	0.212041	0.624559	0	0.668777	0.54995	0.682471	0.409689	0.568686	1.27181	0.299842	1.52075	1.3131	0.836549	1.13751
EB.chr19G10050	0.222167	1.45997	0.955738	1.29113	0.879364	0.272268	0.869401	1.36837	1.76538	1.62881	1.00411	1.72329	1.31778	0.779886	0.468267	0.346116	0.606373	0.537031	0.625007	1.10746	1.44454	0.501484	0.734709	0.958789	0.433643	1.01959	2.01813	0.957229	0.664901
EB.chr19G11981	1.59407	1.51302	0.963315	1.18345	1.23224	1.44172	1.23248	1.17844	1.17231	1.12572	1.22438	1.01698	1.07538	1.12655	0.754071	0.84224	1.25539	0.701046	0.968875	1.02094	1.1696	0.823556	0.991768	1.26425	0.812751	1.49938	1.72652	1.02734	1.3419
EB.chr19G14096	1.11045	2.69251	1.40174	2.09516	1.68894	1.68615	1.85641	1.75514	2.18308	1.85097	1.37319	1.48322	1.18196	1.6389	0.966349	1.08791	1.45118	0.115712	0.969285	1.16246	1.2234	0.787692	0.415474	1.54503	0.93224	2.25503	2.73252	1.40252	1.30553
EB.chr19G14100	0.724611	1.43331	0.754252	1.06581	1.19394	0.717897	0.912901	1.06861	0.995458	0.865095	1.00901	0.777177	0.568592	0.787817	0.527078	0.546873	0.874084	0.191963	0.447102	0.342688	0.668794	0.5475	0.271298	0.923771	0.666764	1.29551	1.79497	0.570947	0.537411
EB.chr19G2090	0.542599	0.936527	0.735515	0.752142	0.820272	0.859891	0.789476	0.879576	0.920782	0.984023	0.963137	1.0644	0.701451	0.488979	0.820777	0.646139	0.69808	1.00927	0.781621	0.989481	0.819442	0.773879	0.941267	0.914248	0.917504	1.23111	1.33843	0.895369	1.04762
EB.chr19G21029	0	0	0	1.76289	0	0	0	0	1.9724	1.62563	2.38471	2.27973	0	0	0	0	0	0	0	0	0	0	1.27831	1.44967	0	2.7836	3.4828	1.3672	0
EB.chr19G2135	1.22942	1.27848	0.810409	1.26538	0.483117	1.69999	0.430754	0.743331	0.92907	1.08058	1.50543	1.67054	0.951741	0.631832	0.257732	1.24095	0.791961	0.463223	1.11881	0.917608	1.16072	0.507284	0.780821	0.681259	0.338586	1.10922	0.840595	1.00307	1.01591
EB.chr19G26063	0.793253	1.49335	1.32019	1.26471	1.50834	0.71081	1.45724	1.21282	1.08633	1.04669	1.16767	0.777092	0.891044	1.29985	0.464301	0.64049	0.900752	0.142883	0.384788	0.182804	0.355037	0.250353	0.128148	0.221948	0.732082	1.29203	1.77965	0.205128	0.546871
EB.chr19G26070	0.252288	0.736537	1.2451	1.40719	1.46157	0.479512	1.37714	1.60255	1.58263	1.21385	1.32387	1.18625	1.53438	1.47779	0.57847	0.335126	0.852399	0.299722	0.0866466	0.102232	0.203516	0.401874	0.686381	0.622214	0.38298	0.400023	1.39151	0.499635	0.116176
EB.chr19G28842	1.18708	1.73493	1.19284	1.39584	1.43816	1.1117	1.45848	1.27091	2.2253	1.74695	1.3331	1.92147	1.48105	1.48875	0.780177	0.977	1.05185	0.728174	0.625874	0.67549	0.877147	1.01013	0.943858	1.07272	1.09437	1.39067	2.13413	1.14159	0.747398
EB.chr19G29978	0.863756	1.63236	1.23755	1.64361	1.28007	0.470353	1.2579	1.52851	1.53773	1.14864	1.44503	1.17563	1.10823	0.897993	0.956333	1.07223	1.25199	1.30484	1.13165	1.21887	1.41779	1.36477	1.00447	1.60634	1.07771	1.9471	2.54946	1.28002	1.271
EB.chr19G30656	0.699269	2.32846	1.40621	2.16294	1.16534	0.481048	1.09871	0.916649	1.79737	1.8941	1.79613	1.80787	1.209	0.989402	0.499018	0.42779	0.626599	0.35672	0.793515	0.862976	0.955764	0.399697	0.687017	0.879602	0.313783	0.998428	1.87777	0.825154	0.870101
EB.chr19G31577	2.38602	1.75315	1.32348	1.37782	1.52248	1.64784	1.45994	1.37701	1.30258	1.01376	1.51672	1.2873	1.25554	1.40974	1.16699	1.17598	1.81557	0.773143	1.03907	1.26782	1.29052	1.07446	0.759199	1.49965	1.36652	2.10615	2.49122	1.29879	1.45991
EB.chr19G31579	2.01812	1.21139	0.984705	0.97876	1.36951	1.32603	1.16225	1.13876	1.0926	0.995453	1.18519	0.948215	0.921513	1.25238	0.947754	0.915896	1.5273	0.634883	0.831909	0.860936	0.928828	0.904846	0.662074	1.1393	1.13909	1.52541	1.81901	0.962095	1.20326
EB.chr19G31581	3.02361	2.38984	1.96841	2.09706	2.21137	2.71014	2.03394	2.11527	1.97829	2.3365	2.57785	2.89071	2.55723	2.59989	1.7843	1.59518	2.48914	1.26981	1.59235	1.75395	1.8852	1.63219	1.538	2.10714	2.08052	2.73282	3.28717	1.79185	2.14678
EB.chr19G31582	2.02838	2.39858	1.14998	1.5761	1.32808	2.6507	1.46399	1.50608	2.13715	1.84533	2.15067	2.03591	1.63644	1.77292	1.14831	1.18342	1.44569	0.798918	1.27221	1.5185	1.5125	0.992275	0.99654	1.44766	1.25169	2.12507	3.08963	1.70472	1.75565
EB.chr19G32066	0.737608	1.55266	0.903026	1.0656	1.10493	1.02319	1.11917	1.07608	1.76295	1.44504	1.14822	2.05019	1.30735	1.45211	0.547889	0.448769	0.864	0.258795	0.483479	0.686733	0.742967	0.501781	0.520658	0.430933	0.659877	1.26619	2.14655	0.562314	0.754723
EB.chr19G4245	0.354591	1.98114	2.48584	1.95851	2.47174	0.13556	2.23388	2.33154	1.9848	1.73816	0.852006	0.771502	1.64769	1.16651	1.31852	1.37273	1.7264	1.92472	1.16891	1.37262	1.34636	1.3251	1.31191	1.49367	1.3524	1.91177	2.92048	1.43012	1.06023
EB.chr19G4801	4.93886	1.20883	5.07096	3.15025	5.07901	4.28829	5.07431	4.58125	2.66253	2.51958	4.849	3.66585	4.70023	4.16779	5.43403	4.94239	5.46169	5.68363	3.86334	3.27034	3.68032	5.03601	3.09765	3.6868	5.39089	4.26402	3.36217	4.40929	4.31963
EB.chr19G6226	0.519823	1.76567	0.75168	1.60867	0.387883	1.09112	0.620214	0.457535	1.69891	1.54582	1.66341	1.66057	0.357962	0.780219	0.421319	0	0.426036	0	0.289201	0.726099	0.184223	0.34914	0.348214	0.398609	0	0.968723	1.71968	0.528295	0.378611
EB.chr19G6414	1.10629	1.88242	1.12303	1.78946	1.36486	0.988018	0.981205	1.23269	1.22344	1.17578	1.05515	1.34906	0.748072	1.02182	1.00745	0.930744	1.50697	0.671331	1.32228	0.993881	1.03742	0.906817	0.921229	1.27299	1.13757	1.99668	2.4535	1.17692	1.13228
EB.chr19G8488	0.573022	0.0498775	0.646516	0.401336	0.898342	0.111735	1.06444	1.97957	0.0893097	0.240382	0.157971	0.0409836	0.672309	0.877188	1.02143	1.41482	0.890624	1.02674	0.0436343	0.181312	0.254315	2.20172	1.33108	0.340822	0.900297	0.263494	0.151795	0.54466	0.121929
EB.chr19G9256	0.814879	1.14161	1.36113	0.950371	1.57492	1.03933	1.42508	1.50792	1.52962	1.38691	1.1801	1.73103	1.6187	1.47309	0.583581	0.865598	0.959039	0.56129	0.336825	0.431167	0.747397	0.59594	0.355279	0.308816	0.943393	0.422021	1.19646	0.336502	0.434597
EB.chr1G101105	0.663196	1.34578	0.534579	1.55986	0.70599	1.31396	0.634465	0.81886	1.00584	0.288084	0.364987	0.239218	0.583876	0.108146	0.0904117	0.26649	0.787096	0.20196	0.221486	0.476826	0.689346	0.0971402	0.139726	1.05464	0.177866	1.95143	1.74481	1.07459	1.08799
EB.chr1G101126	0	1.56803	0.175712	1.27588	0.349326	1.17921	0.624775	0.114536	1.33709	1.02597	0.92617	1.5839	0.453935	0.742695	0.0786495	0.0825268	0.0802429	0.0913627	0.359635	0.223203	1.03123	0.164798	0.520624	0.386413	0.0802592	1.4372	2.35825	0.462248	0.740852
EB.chr1G101136	0.444548	2.09593	0.404691	0.961729	0.630339	0.624748	0.834181	0.932739	1.98456	1.27093	1.52721	1.65602	0.636596	0.344055	0.356307	0.613383	0.485807	0.177284	0.941164	1.22563	1.09136	0.240637	0.520624	1.15611	0.599192	1.88124	2.35825	0.462248	1.63662
EB.chr1G101142	0.600364	1.77962	1.20303	1.03994	1.30413	1.8774	0.890836	1.27713	1.76866	1.17399	1.06102	0.749864	0.777551	0.980599	0.403451	0.322582	1.20724	0.128465	1.30281	1.07919	1.02203	0.333903	1.02189	1.32496	1.25341	1.49042	1.66524	1.56159	1.7094
EB.chr1G101143	0.715172	1.03876	0.852305	0.78921	1.02568	0.482441	1.12466	1.30187	1.27718	0.936477	0.899326	0.623776	0.678721	0.677901	0.719168	0.559979	0.774258	0.158742	0.247372	0.373913	0.617461	0.622512	0.205949	0.929942	0.689457	0.619532	1.03648	0.32205	0.883395
EB.chr1G101619	0.432641	2.00759	0.902751	1.69759	0.992173	0.847868	1.02924	1.00353	1.46974	1.49664	1.00761	1.02482	0.455285	0.392065	0.465649	0.49098	1.00999	0.0283471	0.459983	0.652831	0.617644	0.420333	0.459504	1.02101	0.346724	1.51764	2.11957	0.466752	0.794164
EB.chr1G101620	0.854605	2.66143	1.29353	2.14027	1.57769	1.90628	1.5762	1.76342	1.93154	2.01661	1.86576	1.43352	1.21576	0.912898	0.917513	1.18348	1.62283	0.63195	1.43349	1.79682	1.89615	0.973647	0.643346	1.38826	0.974328	2.36762	2.56149	1.15152	1.52258
EB.chr1G103363	0.309932	1.4545	0.804542	1.29833	1.01999	0.544795	0.914785	1.04111	1.74176	1.38306	1.40039	1.34692	0.868654	0.605117	0.388388	0.454471	0.710425	0.0652855	0.375435	0.513052	0.671861	0.466355	0.359002	0.76478	0.529159	1.32006	2.36287	0.351558	0.496867
EB.chr1G10422	0.356872	1.53104	0.928802	1.41618	0.841041	0.499434	1.12288	1.07661	1.4807	1.45695	1.19559	1.0854	0.758529	0.488234	0.188264	0.47336	0.465726	0.0723405	0.175244	0.491911	0.668362	0.380837	0.231737	0.703958	0.323957	0.881575	1.78969	0.342376	0.362239
EB.chr1G10833	0.69621	1.22065	1.21516	1.07998	1.24495	0.732568	1.25851	1.44308	1.95529	1.56855	1.53816	2.01437	1.76807	1.4826	0.764492	1.08452	1.00407	0.508096	0.426223	0.842789	0.737077	0.807371	0.368815	0.807177	0.726871	0.980295	2.16181	0.619299	0.728211
EB.chr1G10858	0.69964	2.34291	1.64309	2.45942	1.54395	1.06804	1.66849	1.5423	2.92545	2.72729	2.53985	3.36988	2.57826	2.21024	0.678097	0.790192	1.05216	0.495482	0.512239	0.767323	0.999359	0.79847	0.427098	1.13589	0.927959	1.6565	3.31085	1.04171	1.04304
EB.chr1G12348	0.176669	1.28304	0.699381	0.891677	0.913082	0.308089	0.728709	0.841627	1.63758	1.24678	1.26879	1.3729	0.952924	0.872443	0.443486	0.548396	0.854055	0.392221	0.566984	1.06747	1.0444	0.652186	0.699989	0.995019	0.47841	1.45712	1.76492	0.571715	1.00934
EB.chr1G15912	1.69374	0.929205	0.343544	0.713426	0.36389	2.29072	0.589193	0.628654	1.15943	0.923202	1.77359	1.55546	0.768731	0.624417	0.100223	0.0857917	0.041686	0.0962538	0.299515	0.154779	0.301375	0.26393	0.407649	0.356444	0.216649	0.17944	0.238806	0.386227	0.357071
EB.chr1G16193	0	1.11005	0.522029	1.63639	0.848693	0.212981	1.19524	0.759117	2.13124	1.11647	1.72198	1.72235	0.795779	0.42778	0.463599	0.666177	1.1639	0.2844	0.323077	0.373528	1.05235	0.689554	0.694633	0.779267	0.736303	1.55774	2.87125	0.414493	0.420075
EB.chr1G19753	1.19445	1.00554	0.939476	0.69308	1.61725	0.83914	1.08298	0.995521	1.2128	0.62816	0.654009	0.490866	0.309981	0.610801	0.760385	0.740137	1.42127	0.335514	0.496346	0.521881	0.585212	0.835686	0.378297	1.13182	1.11652	1.27252	1.46993	0.468161	1.07191
EB.chr1G19757	3.18504	2.66999	2.24067	2.43443	2.37085	2.6577	2.58849	2.51718	2.25541	2.01916	2.88547	2.41211	2.27788	2.38127	2.08566	2.01829	2.69169	1.28155	1.87677	2.42031	2.09818	2.17847	1.67175	2.59843	2.46476	3.27368	3.63144	2.23996	2.77618
EB.chr1G19781	0.45324	1.88809	0.565618	1.0928	0.744762	0.648713	0.866921	0.721588	1.15767	1.07696	1.22591	1.00279	0.507162	0.570181	0.513836	0.470172	0.930972	0.161296	0.48034	0.785506	0.947962	0.47413	0.39994	1.06128	0.524647	2.18638	2.62563	0.838607	1.07633
EB.chr1G19787	1.67305	3.46134	1.2798	2.83849	1.72225	2.88705	1.4709	1.35233	2.28336	1.75659	1.95241	2.21211	0.80795	0.86719	1.15803	1.20572	1.65219	0.715945	2.38095	2.31044	2.26466	1.25435	1.50568	2.58927	0.88321	3.65648	4.15823	2.15924	2.61896
EB.chr1G208	0.773437	1.86745	0.862426	1.68185	1.05292	1.29176	1.40889	1.62406	2.58583	2.19435	1.52472	2.57466	1.52963	1.54325	0.730444	0.991396	1.07873	0.473815	0.587007	1.08583	1.36692	0.896365	0.802883	0.963076	1.00198	1.93025	3.09686	1.13936	1.09666
EB.chr1G22349	0.244823	1.10385	0.937562	1.26418	0.97452	0.306931	0.821065	0.510741	1.52689	1.84636	1.05083	1.77272	1.18487	0.604993	0.100429	0.104484	0.525904	0.222723	0.245401	0.285544	0.651026	0.30229	0.155542	0.180826	0.448385	0.71474	1.54953	0.168118	0.171043
EB.chr1G24718	0.308126	1.27799	0.926293	0.911357	1.08965	0.552794	0.91824	1.11648	1.1188	1.16806	0.820367	0.931568	0.737426	0.680905	0.484637	0.516162	0.938751	0.486562	0.548457	0.703918	0.591581	0.500414	0.469067	0.487545	0.375041	0.581092	0.818221	0.378436	0.806967
EB.chr1G30561	0.274334	1.4157	0.461082	0.930348	0.179905	0.757757	0.66434	0.399986	1.12807	0.994913	1.1717	1.02052	0.0837308	0.782768	0.217557	0.363466	0.288421	0	0.624038	0.849067	0.73526	0.372076	0.736143	1.05574	0.151983	1.11513	1.60162	0.624909	1.13253
EB.chr1G33226	0.325237	1.51949	0.593871	1.45186	0.592527	0.452114	0.692393	0.729923	0.969495	0.965396	0.738949	0.520126	0.406081	0.475199	0.252422	0.550765	0.788241	0.0461488	0.686823	0.670333	0.87081	0.468658	0.564792	1.20242	0.388522	2.11659	2.20976	0.779743	1.22922
EB.chr1G33388	0.370448	0.204579	0.692094	0.580663	0.721202	0.170719	0.789213	1.00676	0.735479	1.03454	1.09417	1.37913	1.3794	1.07174	0.383939	0.636117	1.00438	0.121807	0.372798	0.54995	0.976596	0.864729	0	0.190887	0.759607	1.43267	1.91988	0.60772	0.485431
EB.chr1G33652	1.03432	1.97626	1.1635	1.39745	1.50288	1.3591	1.33279	1.57994	0.669337	1.03001	1.63401	1.01131	0.735968	0.865813	0.65238	0.754823	1.09117	0.124258	0.621687	0.901462	0.967926	0.540015	0.621322	0.943713	0.436029	1.38038	1.24972	0.725718	0.611217
EB.chr1G34736	0.812778	1.24502	0.693336	1.14869	0.634264	1.15609	0.786529	0.89907	1.20883	0.977941	1.41905	1.28087	0.471424	0.766894	0.652248	0.664891	0.561876	0.235314	0.388399	0.673362	0.861631	0.374812	0.595266	0.985224	0.407286	1.26425	1.6802	0.458039	0.77499
EB.chr1G35083	1.20572	2.45463	1.27514	1.93378	1.64634	1.58336	1.36665	1.58542	1.69695	1.4307	1.63387	1.36372	0.9751	0.997163	1.05748	1.2185	1.7911	0.469013	1.46393	1.6033	1.95174	1.13183	1.14821	2.25861	1.42557	2.91381	3.18481	1.65754	2.0116
EB.chr1G35084	1.80644	3.08429	2.05118	2.50201	2.20884	1.98034	2.44104	2.513	2.4305	2.32678	2.18803	2.04299	1.66129	1.7918	1.95401	2.06526	2.5153	1.41155	2.07087	2.43915	2.46673	1.84884	1.79589	2.57159	2.06356	3.18572	3.67995	2.33996	2.66095
EB.chr1G35893	0.853555	2.21216	0.847386	1.61627	1.17637	1.7861	0.795562	1.3409	1.56852	1.56327	1.75756	1.59857	0.821831	0.785891	0.46567	0.571744	0.767142	0.540104	0.767879	1.36519	1.54143	0.950647	0.825128	1.58131	0.702221	2.15683	2.60226	1.08019	1.17181
EB.chr1G38362	1.22585	2.13507	0.94354	1.36559	1.14335	1.31623	0.936645	0.970378	1.1635	1.05385	1.19008	1.01384	0.564357	0.970456	0.814403	0.846064	1.2802	0.546529	1.3008	1.26336	1.29235	0.873082	1.02928	1.63277	0.90635	2.20893	2.5662	1.38881	1.39271
EB.chr1G38404	1.77945	2.45522	1.33642	1.96708	1.31969	1.81203	1.1798	1.10989	1.48956	1.2919	2.08563	1.3647	1.25675	1.31487	1.47644	1.53291	2.29911	0.56338	2.15189	2.26495	2.25496	1.70311	1.48837	2.74198	1.65294	3.24662	3.87283	2.34225	2.70153
EB.chr1G38418	1.6896	2.71515	0.818781	1.92105	1.32918	2.07002	1.38393	1.20284	1.03281	1.12842	2.0573	1.52517	0.936558	0.963831	1.52972	1.75462	2.21157	0.695117	2.38761	2.50615	2.30651	1.60734	1.89963	2.69896	1.55669	3.1789	3.34905	2.41023	2.79556
EB.chr1G38419	1.77493	3.2338	1.35174	2.41347	1.40626	2.03371	1.48178	1.34331	2.12241	1.91678	2.66704	1.89353	0.896631	1.13987	1.90635	1.98359	2.26859	1.36467	2.6776	2.69709	3.12939	1.88456	2.58608	3.156	1.72291	3.63373	4.00893	3.05836	3.02434
EB.chr1G38884	1.41825	2.53387	1.64816	1.78491	1.80405	2.04366	1.75261	1.51713	2.36109	2.25103	2.53203	2.30298	1.51844	1.73923	2.28491	1.95016	2.58791	2.10175	2.77612	3.09581	2.99649	1.93793	2.73039	2.81318	2.3495	2.88924	3.00789	2.73134	2.85767
EB.chr1G40754	0.615337	1.87834	0.759136	1.10175	0.982642	0.5129	1.12889	0.925651	1.27979	1.35468	1.00986	0.864076	0.495955	0.515993	0.619503	0.669938	0.969993	0.426369	0.642007	0.756804	0.945324	0.599875	0.694027	1.00049	0.39463	1.36663	2.20752	1.01208	0.988061
EB.chr1G40755	0.898956	1.5712	0.943799	1.0875	1.06833	0.661984	0.951291	1.09785	1.33505	0.87707	1.20967	0.644312	0.568674	0.542794	0.724246	0.641434	1.10083	0.469879	0.665592	0.705197	0.874917	0.771503	0.513193	1.03385	0.440801	1.52051	2.14239	1.05505	1.25191
EB.chr1G40761	0.373732	1.80809	1.02933	1.62053	1.54032	0.705215	1.4769	1.34253	1.15274	1.52047	1.17659	0.813825	0.850448	0.913721	0.557246	0.425633	0.955812	0.199059	0.258655	0.548318	0.5233	0.459533	0.110262	0.77645	0.519915	1.16377	2.06506	0.64769	0.608734
EB.chr1G41326	0.719112	1.08124	0.649914	0.752703	0.67512	0.700647	0.721682	0.867228	0.697562	0.753548	0.63112	0.345385	0.406335	0.386002	0.765749	0.657164	1.00903	0.38093	0.776036	1.03385	1.21939	0.703269	0.629033	1.41321	0.769332	1.78342	1.94664	0.835277	1.04284
EB.chr1G41819	0.641077	1.38841	0.500524	0.950905	0.65968	1.28623	0.490387	0.652279	0.595509	0.516198	0.947791	0.573777	0.0340945	0.424814	0.508453	0.306275	1.00046	0.0746794	0.771307	0.72988	0.865227	0.633796	0.478081	1.04957	0.520212	1.71463	1.86528	0.866494	1.24781
EB.chr1G41821	0.398889	1.27948	0.362318	1.02334	0.931519	1.018	0.665177	0.284785	1.31983	1.36007	1.10126	1.05255	0.345907	0.440469	0.318037	0.210255	0.681787	0.157631	0.168381	0.794379	0.683477	0.214885	0.20453	0.344394	0.38298	1.54457	1.96317	0.659376	0.740596
EB.chr1G41826	0.354674	1.29234	0.643486	0.670526	0.923115	0.771194	0.748965	1.06202	0.922202	1.0331	0.831721	0.795016	0.667915	0.443329	0.508262	0.214512	0.774152	0.0507594	0	0.63892	0.699078	0.371437	0.0674997	0.425273	0.520536	1.72617	1.84102	0.144087	1.00262
EB.chr1G41839	0.68729	1.84547	0.481016	1.57347	0.379566	0.960487	0.528233	0.852704	1.29469	1.0147	0.774138	0.913159	0.4222	0.29897	0.473086	0.524693	1.01271	0.120088	0.741952	0.871309	1.23925	0.305267	0.256058	1.14349	0.405183	2.07007	2.16657	0.821753	1.27007
EB.chr1G45340	0.652918	1.13519	0.81261	0.671563	0.740334	0.541796	1.11204	1.01367	0.927234	0.690025	0.367314	0.801471	0.637621	0.772303	0.491244	0.396624	1.07543	0.330577	0.582452	1.03291	0.864531	0.766815	0.473302	0.947247	1.00101	1.4074	1.04555	1.09495	0.81626
EB.chr1G45343	0.73547	1.08801	0.842695	1.30238	1.0826	0.724077	1.07304	0.884129	0.577025	0.748011	0.11678	0.636343	0.64682	0.694367	0.980895	0.378324	1.33269	0	0.285434	0.516816	0.923912	0.517547	0.533533	0.707042	0.813787	1.09249	1.24715	0.749191	0.91777
EB.chr1G45348	0.355764	1.61515	0.973862	1.47994	1.03657	0.943184	1.00469	0.838486	1.45435	1.52042	0.968995	0.974498	0.41083	0.627767	0.428755	0.292782	0.632219	0.157086	0.328481	0.858065	0.827135	0.499792	0.2079	0.920428	0.329497	1.59669	2.16624	0.71923	0.834214
EB.chr1G45350	0.127212	2.02314	0.613936	1.14455	0.866755	1.03187	1.01377	0.558077	1.39999	1.29094	0.882404	1.09819	0.252202	0.418064	0.881765	0.834376	1.10366	0.0586642	0.668626	1.15785	1.18394	0.685102	0.352173	0.941635	0.872132	1.70787	1.86264	0.682785	0.512729
EB.chr1G46106	0.572642	1.82441	0.549524	1.40605	0.833871	0.757875	0.890943	0.765525	1.31545	0.986593	0.947027	0.792408	0.391932	0.551898	0.942105	0.925377	1.33567	0.186579	1.00705	1.28219	1.26632	0.668617	0.717049	1.61973	0.976858	2.6842	2.78788	1.01816	1.308
EB.chr1G46340	1.23166	2.07113	1.55805	1.85086	1.85631	2.07592	1.60924	1.572	2.10346	1.52261	1.86965	1.93202	1.18582	1.25894	1.15061	1.18666	1.80223	0.686345	1.39486	1.59102	1.63074	1.28517	0.932607	1.12265	1.53119	3.00538	3.42889	1.71006	1.53932
EB.chr1G46378	0.868496	1.20024	0.456349	0.233919	0.371693	1.30496	0.424062	0.161733	0.647488	0	0.681274	0.295383	0.342364	0.36959	0.403451	0.875955	1.44255	0.246419	1.03416	0.992191	0.927462	0.760817	0.471411	0.928395	0.573843	1.96182	1.36703	1.08087	1.27435
EB.chr1G46845	1.29828	1.39466	0.966357	1.018	0.851803	1.25786	0.776934	1.17368	0.854899	1.0255	0.951464	0.778593	0.62699	0.44887	0.578438	0.542871	0.808292	0.704787	0.693384	1.11645	0.873346	0.735536	0.717841	1.10642	0.718803	0.957164	1.31339	0.636746	0.862512
EB.chr1G49403	1.44649	1.51498	1.05441	0.921012	1.25183	1.00533	1.20995	1.12951	0.930485	0.890053	1.19539	0.557149	0.99974	0.691129	0.902823	0.784702	1.07919	1.04784	1.09915	0.97602	1.14753	1.10143	1.02887	1.29313	0.96383	1.03242	0.902076	0.561309	1.13393
EB.chr1G49819	0.370448	2.01685	0.525802	1.31418	1.14043	0.703183	0.570872	0.642262	1.37622	1.12401	1.30764	1.43715	0.224769	0.351052	0.297103	0.212041	0.207622	0.234126	0.372798	0.158349	0.885059	0.577827	0.786394	0.190887	0.206651	1.82749	1.84732	0.17755	0.736971
EB.chr1G54288	0.856271	1.09859	0.839113	0.750196	0.888336	0.939573	0.8536	0.872342	1.00544	0.900917	1.2777	1.36537	1.06535	1.12911	0.383161	0.488259	0.685672	0.502684	0.473415	0.453372	0.464048	0.441614	0.439678	0.527633	0.480681	0.669058	1.26912	0.579551	0.57015
EB.chr1G56819	1.32692	1.70162	0.633994	1.23895	0.643935	1.86042	0.739223	0.827274	1.18658	1.19565	1.12673	1.39953	0.586038	0.409605	0.469709	0.361592	0.669062	0.437964	1.0348	1.14728	1.30227	0.483038	0.875499	1.20721	0.430422	1.90806	2.29577	1.05961	1.07125
EB.chr1G56820	1.43523	1.15386	0.789309	0.743393	0.880959	1.50056	0.819854	0.932964	0.967875	0.955182	1.5781	0.66064	0.691291	0.447296	1.13375	0.960208	1.41924	1.16003	1.39582	1.49094	1.47162	1.16005	1.26055	1.59345	1.0343	1.57725	1.82646	1.56269	1.45764
EB.chr1G56933	0.279705	1.72504	0.852778	1.32593	1.04092	0.664911	1.03497	0.850511	1.37699	1.16329	1.03266	1.09829	0.695387	0.476547	0.438151	0.427609	0.603896	0.12236	0.282864	0.47392	0.634345	0.372745	0.20135	0.709027	0.34001	1.21725	1.68951	0.577042	0.525146
EB.chr1G56938	0.457669	1.91088	1.17575	1.53209	1.34377	0.838063	1.15065	1.16941	1.6221	1.41507	1.80619	1.36338	0.760063	0.875046	0.511479	0.508751	0.922791	0.205441	0.502925	0.576584	0.867535	0.557575	0.377361	0.871113	0.536132	1.78599	2.61177	0.873703	1.20711
EB.chr1G57713	0.610325	1.24134	0.882375	1.30235	0.820903	1.05382	1.08556	1.0777	1.44188	1.23721	1.1601	1.54163	1.21439	1.05904	0.552535	1.03287	0.901443	0.273291	0.444909	0.753834	0.665593	0.406804	0.526589	0.535421	0.585129	0.859236	0.359476	0.493607	0.566837
EB.chr1G59090	0.26051	2.09834	1.49255	2.11204	1.26574	1.26852	2.17417	1.7165	2.36767	2.13281	1.85354	1.90284	1.18721	1.17501	1.50581	1.65802	1.89554	0.648374	1.40469	1.70816	1.94605	1.48934	1.7896	1.41871	0.848769	1.7793	2.4249	1.08769	0.684215
EB.chr1G59103	1.24234	1.43624	1.21929	1.31302	1.17185	1.15313	1.22351	1.06713	1.54129	1.26361	1.27207	1.45985	1.34936	1.3377	0.910593	0.927085	1.00446	0.904802	0.660093	0.958082	1.15587	0.905821	0.649679	0.761284	1.01515	1.05063	1.7315	1.05356	0.850767
EB.chr1G61675	0.387215	0.792489	0.921602	0.591095	0.93277	0.222195	1.19775	1.13859	0.810646	0.70825	0.812528	1.12891	1.37802	0.910138	0.341945	0.744013	0.597349	0.307409	0	0.268552	0.338267	0.625293	0.212163	0.0879719	0.784184	0.291827	0.649793	0.0811105	0.232289
EB.chr1G61977	0.479628	1.26641	0.646472	1.11267	0.801376	0.630317	1.00554	0.962453	1.42283	1.05669	0.753369	1.1326	0.784553	0.614491	0.357899	0.45937	0.760162	0.0844385	0.281375	0.49873	0.573069	0.280874	0.258414	0.557922	0.506565	1.2176	2.05144	0.516951	0.401842
EB.chr1G62822	0.640199	1.26363	0.710364	0.773854	0.9892	0.324413	0.564766	0.837303	1.26191	1.309	1.27095	1.2236	0.784718	0.372543	0.456494	0.396998	0.616665	0.306518	0.51142	0.69288	0.966413	0.342471	0.482458	0.815935	0.440745	1.12699	1.97803	0.521946	0.872729
EB.chr1G64735	0.765268	2.08208	1.26684	1.90678	1.11109	1.1591	1.37794	1.13601	1.53956	1.37255	1.50775	1.12058	1.33733	0.721428	1.02354	1.06747	1.13271	0.276187	0.596198	0.854323	1.03021	0.524495	0.504331	1.65267	0.71967	1.9032	2.94801	1.45797	1.05346
EB.chr1G65462	1.54891	0.311376	1.48821	0.496795	1.35898	0.675721	1.0555	1.59758	0.278139	0.624326	1.10031	0.794551	1.27236	1.19413	2.34127	2.47389	2.17662	2.42904	1.45862	0.937761	1.16156	2.29481	1.30945	1.25747	2.05683	1.00293	0.816696	1.42891	1.10321
EB.chr1G68108	0	0.988392	0.460188	1.56469	0.480975	0.182884	0.756944	0.878333	2.28271	1.09021	0.792501	1.99494	0.70593	0.668549	0.859665	0.507522	0.498825	0.129665	0.966255	1.39246	1.0301	0.524477	1.42956	1.14883	0.578449	0.449917	1.37657	0.190213	0.780132
EB.chr1G71105	0.336047	1.06098	0.4409	0.94004	0.524578	0.822272	0.737789	0.595659	1.10243	0.882557	0.678389	0.587793	0.509828	0.405342	0.385376	0.424649	0.685898	0.287106	0.690036	0.567155	0.89916	0.392213	0.62815	1.05128	0.445327	1.73252	2.15154	0.676554	1.0609
EB.chr1G71106	0.151393	0.433808	0.676223	1.22364	0.878976	0.784654	1.06652	1.01089	1.42537	0.682037	0.605801	0.895182	0.655347	0.504497	0.333002	0.123583	0.6899	0.137237	0.155248	0.342296	0.18822	0.35555	0.355612	0.406515	0.12057	0.666908	1.43598	0.202714	0.386258
EB.chr1G72511	0.453196	1.55547	0.878098	1.25634	1.06868	0.64774	1.10301	1.07308	1.37787	1.08301	1.08309	1.30744	0.79471	0.733102	0.358558	0.504529	0.743898	0.210439	0.531579	0.72471	0.620652	0.41559	0.239281	0.806621	0.608204	1.55298	1.90546	0.517844	0.61959
EB.chr1G75935	0.282311	1.03361	0.688216	1.18959	0.757163	0.285003	0.770717	1.02402	1.27867	1.01442	0.13648	0.916635	0.401836	0.667805	0.545801	0.607287	0.879677	0.302649	0.954663	0.725908	1.0282	0.235889	0.698726	1.38298	0.685375	1.34694	2.14961	0.890026	0.802755
EB.chr1G75939	1.44054	5.13396	3.07333	4.28169	3.32532	2.13238	2.94131	3.25201	3.76434	3.62348	3.65523	3.37244	2.15984	2.27587	2.09071	2.58029	3.16508	2.17148	3.7059	3.83594	4.01021	2.44647	3.38475	4.16393	2.27131	4.31091	4.68897	3.60507	3.61321
EB.chr1G75940	2.12842	4.77569	4.09113	4.43597	4.23538	1.31802	3.81667	4.17284	4.17487	3.53791	3.64387	3.43932	3.32139	3.2742	2.59327	2.79914	3.5027	2.57605	2.60602	3.09625	2.92706	2.65335	2.97002	3.35174	2.33925	3.04275	3.84769	3.39696	3.00584
EB.chr1G80012	0.652223	1.31277	0.530092	1.08178	0.863185	0.28073	0.818035	0.940998	0.851417	0.574156	0.894379	0.827408	0.38026	0.538635	0.7962	0.940056	0.913698	0.312867	0.739243	0.838387	1.12368	0.799672	0.314629	1.17854	0.503864	1.64767	2.13145	0.985935	1.11333
EB.chr1G80014	0.357819	1.33759	0.475099	0.834813	0.645298	0.550991	0.529954	0.591272	0.883783	0.67462	0.683426	0.342824	0.141999	0.311825	0.456341	0.448992	0.665253	0.113918	0.760965	0.609665	0.963298	0.382267	0.363483	1.03829	0.515477	1.98818	2.12467	0.765132	1.1481
EB.chr1G80015	0.125082	1.20211	0.44418	0.739441	0.511574	0.542513	0.530648	0.59984	1.13313	0.774929	1.02625	0.619786	0.336189	0.36577	0.696269	0.370529	0.856435	0.166437	0.885259	0.559309	1.02347	0.457177	0.465061	0.719423	0.399393	1.75793	2.17353	0.561586	1.17515
EB.chr1G80017	1.03589	2.20764	0.695252	1.62349	0.965981	1.1112	0.945602	0.79077	1.24356	0.959976	1.07572	0.568348	0.421604	0.631963	0.953135	0.738836	1.1558	0.323096	1.44019	1.25031	1.39593	0.808901	0.879543	1.58284	0.726468	2.27341	2.9351	1.27864	1.54762
EB.chr1G80018	0.639264	1.35533	0.507296	0.929673	0.70576	0.786242	0.599837	0.709117	0.654656	0.596096	0.627724	0.39375	0.403074	0.432497	0.726942	0.665551	1.03922	0.30558	1.02572	0.880189	0.989931	0.618648	0.576575	1.26471	0.668736	1.80742	1.8646	0.880179	1.07892
EB.chr1G82417	0.388404	1.58923	0.816664	0.597414	0.791377	0.573884	1.01842	0.845262	1.28999	1.27851	0.980164	0.872577	0.840084	0.443449	0.238682	0.645661	0.315569	0.355252	0.467459	0.445267	0.646498	0.0901868	0.12949	0.635053	0.51236	0.841714	1.10676	0.5945	0.787384
EB.chr1G84039	0.240571	1.53647	0.722153	1.30615	0.706081	0.609259	0.588947	1.02572	1.70085	1.2219	1.39822	1.30492	0.904469	0.968693	0.408125	0.375484	0.788088	0.149995	0.436474	0.763613	0.282078	0.815765	0.445303	0.329205	0.74191	1.08035	1.40866	0.305797	0.711146
EB.chr1G89151	0.396543	1.44641	0.453421	0.598591	0.572147	0.718749	0.518952	0.434954	0.732017	0.537492	0.736594	0.451011	0.236175	0.244993	0.527644	0.441905	0.666244	0.21892	0.604687	0.73472	0.847008	0.431305	0.597047	1.13261	0.504376	1.40732	1.68942	0.883107	1.29589
EB.chr1G901	0.818074	1.03977	0.613376	0.873267	0.884124	1.07197	0.787417	0.813004	0.806855	0.767512	1.19798	1.35938	1.14194	0.673451	0.43361	0.310083	0.572422	0.44479	0.656067	0.663913	0.646415	0.376224	0.756572	0.740981	0.671275	0.750736	1.11359	0.338251	0.8383
EB.chr1G902	0.703631	1.3734	0.985726	1.41448	1.112	0.560698	1.42849	1.1291	1.59569	0.928348	1.06239	1.24551	0.912303	0.878734	0.353416	0.43575	0.663125	0.117574	0.191913	0.345856	0.320154	0.38732	0.0808064	0.430353	0.517829	1.06064	1.70534	0.277492	0.323462
EB.chr1G903	0.507087	1.43389	0.985761	1.12035	1.25797	0.527833	1.2753	1.04597	1.62268	1.42333	1.1479	1.39613	0.988777	0.788939	0.284675	0.463654	0.630582	0.150703	0.225245	0.305082	0.493781	0.302664	0.269183	0.393983	0.496111	0.7562	1.67531	0.243909	0.407043
EB.chr1G904	0.227115	1.23218	0.651181	1.01339	0.684401	0.334838	0.528368	0.626782	1.21014	1.3654	1.15474	1.80893	1.17114	0.916778	0.330685	0.285957	0.307235	0.167082	0	0.355712	0.579776	0.354247	0.219962	0.259427	0.212867	0.433665	1.77072	0.0637569	0.539711
EB.chr1G905	0.50451	1.48295	1.21782	1.64976	1.2594	0.749281	1.43745	1.28382	1.98878	1.66859	1.53685	2.08667	1.35222	1.1981	0.461647	0.423873	0.600337	0.0793023	0.155212	0.487707	0.631131	0.413915	0.224808	0.413804	0.489318	1.15192	2.30855	0.489866	0.570602
EB.chr1G906	0.506449	1.02063	1.17746	0.51547	1.19526	0.0918961	1.11823	1.17497	1.02501	0.810042	0.922859	1.48326	1.10015	1.37509	0.487922	0.555385	0.497188	0.13069	0.141383	0.511871	0.249131	0.43161	0.249541	0.103882	0.168896	0.529475	0.974956	0	0.429757
EB.chr1G91757	0.63525	1.0373	1.13481	0	1.30356	0	0.864557	0.917054	0.689773	0.539335	0.176905	0.316922	1.03855	1.1737	0.230311	0.34291	0.43337	0.137237	0	0.342296	0	0.35555	0	0.858936	0.335131	0.476929	0.278827	0	0
EB.chr1G93165	0.361464	1.15902	1.24148	1.1427	1.52106	0.207337	0.674811	1.10944	1.01533	0.971976	0.881788	1.16047	0.82333	0.855586	0.517825	0.755578	0.913614	0.150272	0.311831	0.30688	0.948977	0.378738	0.134644	0.608809	0.790576	1.91566	2.81306	0.215194	0.766615
EB.chr1G93166	0	1.80241	0.533955	1.81927	1.02704	0.174018	0.730245	0.651867	1.31775	1.52242	2.26911	1.27257	0.515485	0.726898	0.551804	0.402907	0.960468	0	0.263849	0.67091	1.07817	0.223042	0.318082	1.52419	0.55638	2.10279	3.06787	0.486389	1.23894
EB.chr1G93170	0.950777	2.66266	1.47037	2.54491	1.65739	1.41598	1.48171	1.58314	2.12315	2.08889	1.91284	2.5565	1.66317	1.58521	1.48355	1.19303	2.20913	0.507902	1.49543	1.80366	1.83635	1.38271	1.52762	2.35709	1.70656	3.53234	4.37265	2.01386	2.50745
EB.chr1G93171	1.17658	2.24864	1.62074	1.94384	1.72376	1.48308	1.79359	1.55855	2.12325	1.54354	2.02128	1.87179	1.80374	1.73911	1.24813	1.47293	2.10943	1.0989	1.27271	1.85427	1.9178	1.47323	1.23995	2.2436	1.82405	3.06988	3.78441	1.80771	2.11973
EB.chr1G93174	0.821616	2.55392	1.47133	2.03012	2.07237	0.762314	1.66668	1.49745	2.12499	1.58006	1.95077	1.68534	1.08361	1.38098	0.975152	1.40265	1.97834	0.488787	1.22595	1.79791	1.53445	1.55029	0.826569	2.02015	1.73727	3.24145	3.69924	1.94284	2.0238
EB.chr1G93175	0.475629	2.07308	0.766003	0.797776	1.51358	0.71739	1.27274	0.975376	1.07327	0.590202	0.908526	0.630713	0.7832	0.84129	0.683068	1.12172	1.66152	0.437275	0.962114	1.2322	0.695306	1.17614	0.552618	1.63708	1.26233	2.47727	2.81566	1.28495	0.824378
EB.chr1_KI270711v1_randomG27	1.71485	1.63658	1.12123	1.27926	1.27388	1.83118	1.29881	1.46925	1.71033	1.51554	1.22079	1.57003	1.26294	1.12807	1.23915	1.40672	1.90664	1.20686	1.40496	1.68744	1.86938	1.44519	1.27561	1.49532	1.50384	2.05369	2.48335	1.53868	1.67427
EB.chr1_KI270711v1_randomG35	0.60132	2.06114	0.715974	1.03561	1.35917	0.348903	1.05155	0.811158	2.161	1.64899	1.85164	1.70924	1.05451	1.06432	1.21574	0.972935	1.54424	0.974461	0.938805	1.26229	1.81	1.3392	1.1037	0.589383	0.891298	1.00937	2.35324	0.994217	0.905717
EB.chr1_KI270713v1_randomG22	2.32953	1.76191	1.98938	2.04424	1.89468	2.46974	1.96714	2.08986	2.28301	2.43176	2.30861	2.0694	1.96285	2.02283	1.86124	2.22642	2.21587	4.12724	4.3777	2.66661	2.63431	2.38118	4.29161	4.23344	2.31709	2.95364	2.7265	4.07012	4.20748
EB.chr20G12521	1.09776	1.17362	0.936116	0.915564	0.936922	1.1934	0.974784	1.13929	1.05865	1.2756	0.773758	1.01866	1.00142	0.803043	0.469333	0.491743	0.453628	0.531994	0.56452	0.637419	0.833428	0.509346	0.588112	0.545234	0.599767	0.934731	0.989614	0.790867	0.585445
EB.chr20G15256	0.381814	1.02187	0.820138	0.695349	0.877213	0.538845	0.919104	0.824824	1.36606	0.992528	0.885282	1.1188	1.18718	1.01736	0.770022	1.05818	1.14065	0.328236	0.523638	0.826137	1.04158	1.12502	0.563318	0.967833	1.18766	1.50869	1.5675	0.66183	1.05383
EB.chr20G20614	0.319112	1.36989	0.290548	1.05872	0.303473	1.09888	1.14862	0.191186	0.90102	1.61168	1.21817	1.07728	0.40409	0.160781	0.255858	0.67877	0.664912	0	0.826199	0.540903	0.958843	0.393784	0.397791	1.1923	0.256542	1.68541	2.20068	0.596529	1.14627
EB.chr20G20629	0.126493	1.88885	0.114272	1.05638	0.520682	0.435347	0.685049	1.17792	1.16499	1.23064	0.801669	0.583748	0.395355	0.229001	0.440512	0.376004	0.367989	0	0.243246	0.283072	0.537904	0.299705	0	0.732446	0.100612	1.28018	2.16044	0.315938	0
EB.chr20G20840	0.118978	0.723228	0.424242	0.711019	0.403706	0.574143	0.471007	0.710367	0.422654	0.479777	0.714988	0.245975	0.712406	0.209181	0.667003	0.571094	1.00151	0.729063	0.886101	1.00039	0.785448	0.800468	0.389365	0.797539	0.712087	1.21163	1.7248	1.01311	0.934445
EB.chr20G20841	0.212195	0.86478	0.386004	0.962724	0.341708	0.649373	0.269342	0.366458	0.978503	0.811902	1.12492	0.73357	0.44477	0.482806	0.281413	0.384569	0.344107	0.192522	0.559888	0.892056	0.821719	0.625195	0.583443	0.67526	0.600999	1.23952	2.25834	1.00734	1.06881
EB.chr20G2125	2.30764	2.34901	1.98833	2.22056	2.1072	2.07817	2.05736	2.39963	1.99652	2.12882	2.00796	1.70912	1.77291	1.77249	1.92313	2.19582	2.08232	1.96641	2.12152	2.32341	2.5833	2.16297	2.15058	2.27391	2.03674	2.39991	2.52951	2.24862	2.43024
EB.chr20G21317	0.585775	1.85133	1.23518	1.676	0.774334	0.580706	0.691662	0.516076	1.46344	1.45205	0.922664	0.76785	0.522308	0.674891	0.576082	0.490754	0.374026	0.53714	1.03149	1.05324	0.844949	0.509362	1.08785	0.801953	0.25917	1.23088	2.28816	0.758243	1.15613
EB.chr20G21537	1.36013	2.35316	1.09927	2.00968	1.79521	1.8293	1.32763	1.63187	2.07631	1.6918	1.63627	1.62448	1.27117	0.944384	0.706615	0.675036	0.977801	0.734675	1.60444	0.892597	0.996712	0.685102	1.18385	1.53962	0.366054	1.56273	1.89599	1.18332	1.61954
EB.chr20G21538	0.96056	1.61694	1.2373	1.02842	1.59947	0.793649	1.10972	1.23929	1.10995	1.13032	1.29825	1.30614	1.09744	0.826402	0.515013	0.40706	0.393095	0.315387	0.346305	0.500821	0.298807	0.338216	0.259829	0.259644	0.143905	0.552839	1.14848	0.365977	0.366412
EB.chr20G22309	1.8712	1.07998	1.22429	1.35631	1.42854	1.78925	1.22102	1.3776	1.18898	1.22004	1.11984	1.41363	1.33786	0.924749	0.617512	0.540968	0.684225	0.713937	0.742122	0.802605	0.91611	0.528651	0.694325	0.825525	0.686898	1.36692	1.31472	0.792524	0.900229
EB.chr20G22538	0.731297	1.56569	1.22431	1.06826	1.14148	0.669888	1.17439	0.537637	1.00675	1.0029	0.789824	0.902936	0.51635	0.84741	0.484242	0.663046	0.959039	0.162077	0.336825	0.762686	0.677086	0.461385	0.399579	0.653388	0.495944	1.30596	1.68457	0.609171	0.943188
EB.chr20G28015	0.841354	1.35982	0.672379	1.15235	1.01236	1.11716	0.944697	0.850969	0.984572	0.733057	1.11442	1.24011	0.736992	0.394761	0.696061	0.485828	0.469864	0.77758	0.555149	1.12008	1.02274	0.653706	0.744904	0.886607	0.628655	1.07805	0.990751	1.14425	1.0123
EB.chr20G2980	0.790492	2.609	1.19284	2.4989	1.30474	1.14237	1.22241	1.24584	1.9096	1.61727	1.67569	0.967843	0.648292	0.640027	0.49963	0.718595	1.20109	0.259377	1.13417	1.07654	0.977594	0.562882	0.692228	1.2742	0.953478	2.72566	2.57264	0.974523	0.867273
EB.chr20G2982	0.296421	1.62863	1.10944	1.46798	1.19813	0.742285	0.864148	1.25939	1.6933	1.07173	1.14926	0.862005	0.404672	0.711023	0.305713	0.578831	1.05832	0.270377	0.870329	0.34115	1.07856	0.592302	0.352804	0.984777	0.163379	1.73901	2.43222	0.586654	0.93958
EB.chr20G2983	1.21818	2.22858	0.959728	1.37902	1.34777	0.944597	1.114	1.2867	1.23697	1.05786	1.19837	0.633905	0.643939	0.884261	0.706292	0.906283	1.3818	0.414845	0.773742	1.19814	1.26785	0.910477	0.709846	1.28083	1.13816	1.95725	1.98103	0.976268	1.17336
EB.chr20G3725	0.421107	2.26089	0.464763	1.35511	0.566929	1.05688	0.766884	0.368887	1.01879	0.925956	1.41148	1.00688	0.520989	0.708036	0.891264	0.867917	1.00411	0.297534	0.883057	0.997508	1.16775	0.994042	0.499791	1.29924	0.485504	2.42734	2.27199	1.48601	1.38089
EB.chr20G3750	1.23363	2.53599	0.970614	1.77894	0.802799	1.7207	0.827776	1.20335	1.56517	0.871956	1.28742	1.03692	0.686484	0.485422	0.914498	0.993619	0.970447	0.40349	0.758638	1.15591	1.4777	0.505338	0.422526	1.13918	1.05336	2.11747	2.60269	1.64365	1.20989
EB.chr20G3816	1.18882	1.64104	0.530695	1.06314	0.75779	1.4451	0.838811	0.339072	0.692277	1.18595	1.33406	0.97841	0.623828	0.356142	0.977374	0.806619	1.01574	0.431706	1.05327	1.29174	0.952192	0.681034	0.552683	1.29191	0.975738	2.01596	2.17785	0.821971	1.45948
EB.chr20G3819	0.63565	2.01024	0.360325	1.12619	0.80627	1.00105	1.12554	0.997983	0.884853	0.392956	1.29253	1.0749	0.490695	0.600853	0.690986	0.715957	1.13103	0.192774	0.897525	0.637647	1.04441	0.612524	0.254059	0.931101	0.753599	2.48521	2.59126	0.956509	1.37557
EB.chr20G3820	1.31901	1.73443	0.57312	1.28347	1.13437	1.38266	0.972549	0.735338	1.02651	0.969762	0.980761	0.919391	0.418819	0.672737	0.665121	0.794308	1.28256	0.169997	0.611109	1.22604	1.00677	0.839261	0.489403	1.24599	0.943999	2.25549	2.43562	0.887153	0.88817
EB.chr20G3822	1.43811	2.49789	0.839182	2.13868	1.2638	1.60088	1.09809	0.995307	1.56667	1.7131	1.97437	1.56606	0.652744	0.788965	0.616578	0.707253	1.35122	0.425898	1.45574	1.63924	1.92798	0.844556	0.944423	1.49616	0.961811	3.03066	3.64994	1.20438	1.61734
EB.chr20G3827	1.07118	1.41992	0.336664	1.14562	0.637463	0.873138	0.449876	1.06498	0.475481	0.743598	0.809908	0.394375	0.392203	0.495322	0.750993	0.441216	1.03215	0.261999	0.591328	0.227772	0.531217	0.515093	0.122779	0.504393	0.857212	1.16896	1.99949	0.568204	0.912648
EB.chr20G9012	1.68213	3.70378	2.22907	3.31001	2.55038	2.31433	2.55572	2.52398	3.19107	2.7106	2.34809	2.15468	1.53868	1.63594	1.56703	1.70328	2.158	0.793492	1.92399	2.19638	2.21786	1.62811	1.25321	2.75795	1.59642	3.50821	3.95058	2.04839	2.24862
EB.chr20G9056	1.53748	1.04449	0.704121	1.10627	0.905282	0.963891	0.925084	1.27808	0.439815	0.71077	0.578419	0.809575	1.45076	0.723355	0.502727	0.947533	1.10461	0.795718	0.511261	1.09189	0.932656	0.89414	0.257251	0.760444	1.08074	1.54751	1.58213	0.712882	0.839136
EB.chr21G10284	0.29109	1.94073	0.488248	0.254671	0.709897	1.29982	0.546308	0.597256	1.26038	0.819231	0.178846	0.457116	0.472357	0	0.336098	0	0.339597	0	0.756847	0.746141	0.884271	0.129797	0.646862	0.729775	0.121726	1.91635	1.84293	0.687544	1.06127
EB.chr21G10286	0.790526	1.72069	0.460188	0.617334	0.374918	0.744813	0	0.564622	0.363298	0.358692	1.15064	0	0.239205	0.372938	0.217756	0.882222	0.993746	0.248632	0.800592	0.459495	1.0301	0.609845	0.334065	1.14883	0.655765	1.18958	1.6759	0.358242	1.00303
EB.chr21G10762	0.707724	2.05024	0.843973	1.51258	1.08199	0.659926	0.90186	1.15335	1.38072	1.4337	1.23502	1.17279	0.80521	0.826536	0.625548	0.713917	1.24855	0.314999	0.603119	0.845021	1.08971	0.621515	0.732822	1.60821	0.767173	2.15508	2.84626	1.17885	1.35908
EB.chr21G10763	0.890787	1.96262	0.977788	1.59132	1.02178	0.867339	1.13276	0.910574	1.63063	1.19032	1.14872	1.34717	0.452084	0.563975	0.486408	0.837247	1.05181	0.32901	0.974625	0.463883	1.4142	0.648052	0.621076	1.54844	0.530276	1.96772	2.32001	1.19338	1.60875
EB.chr21G10764	0.618065	1.16249	0.942954	1.03367	0.977569	0.773784	1.06539	1.03181	1.06616	0.87992	1.04525	0.805312	0.684833	0.593079	0.617921	0.699069	0.969503	0.315188	0.627494	0.527542	0.693216	0.508741	0.499014	1.08255	0.604642	1.40237	2.0122	0.647749	1.09054
EB.chr21G10765	0.588638	1.74349	1.03253	1.59957	1.15421	0.98419	1.26239	1.0263	1.58909	1.25132	1.15947	1.15862	0.847324	0.731538	0.789951	0.876084	1.16134	0.348634	0.650563	0.720441	1.02388	0.870933	0.66566	1.37482	0.789097	1.79668	2.46958	0.832841	1.07154
EB.chr21G10767	0.270836	1.81383	0.455298	1.15506	0.17747	0.74912	0.656565	0.633263	1.5736	1.22285	1.51191	1.33374	0.912835	0.878679	0.566763	0.358913	0.726205	0	0.552632	0.774638	1.25783	0.300932	0.727721	1.04501	0.409864	2.26052	3.04724	1.38025	1.53505
EB.chr21G10768	0.445036	1.71991	1.0203	1.01567	1.38809	0.749581	1.1315	1.16315	1.62395	1.49231	1.16209	0.874182	0.85735	1.06598	0.990645	0.937994	1.396	0.35186	0.613041	0.939697	0.856541	0.964043	0.591479	1.00905	0.681667	1.6148	2.55972	0.830783	0.831791
EB.chr21G10769	1.6495	2.43909	1.51156	2.29405	1.72865	1.42642	1.52901	1.67026	1.80357	1.83735	1.6851	1.58986	1.18083	1.15569	1.08427	1.18562	1.43925	0.675161	1.49971	1.14135	1.42748	1.21773	1.22175	2.04602	1.15886	2.59438	3.51154	1.27069	1.82614
EB.chr21G10770	0.873423	1.97322	1.05019	1.30473	1.23165	0.723202	1.09422	0.883118	1.12477	1.13955	1.20024	1.2316	0.596596	0.772147	0.679349	0.518191	1.10391	0.28245	0.606102	0.83235	0.887167	0.6462	0.791419	1.26582	0.798453	1.8998	2.65522	1.02989	1.31823
EB.chr21G10784	0.639655	2.43207	0.778125	1.96879	0.611882	1.20943	0.61291	0.865669	2.03331	2.22701	1.86717	1.44143	0.422586	0.375789	0.319241	0.539323	0.913702	0.100335	0.480622	1.14648	1.40887	0.262915	0.570682	1.85887	0.5259	2.88928	3.67523	1.48074	1.49668
EB.chr21G10791	0.555359	1.71335	0.792494	1.35432	1.07924	0.89211	1.09935	0.804044	1.19701	1.09208	0.920892	1.0018	0.626793	0.756496	0.546002	0.568372	1.08579	0.1836	0.675234	0.71195	0.894328	0.515899	0.440225	1.11473	0.546671	2.07806	2.70215	0.78504	1.05628
EB.chr21G10795	0.408343	1.0811	0.482487	0.800792	0.883027	0.390345	0.847708	0.803139	0.721159	0.515609	0.358774	0.484484	0.305135	0.602244	0.8027	0.64183	0.816962	0.151055	0.447651	0.695591	0.952652	0.587991	0.372979	0.718114	0.654726	1.56125	1.71033	0.570573	1.23618
EB.chr21G10799	2.78605	4.10733	2.94972	3.19841	3.04291	2.55671	3.26582	3.02959	3.51121	3.28746	3.28667	3.41273	3.00677	3.02543	3.55072	3.52106	3.66822	2.46863	2.6658	3.48409	3.81684	3.48822	2.83463	3.27437	2.90061	3.95179	4.51224	3.08726	3.35498
EB.chr21G10894	1.14987	2.69502	1.94819	2.67858	2.02765	1.34575	2.31525	1.8982	2.30476	1.992	2.70181	2.00119	1.50394	1.55718	1.05995	1.33655	1.90377	0.539862	1.1124	1.35973	1.64335	1.165	1.24116	1.9818	1.67765	2.74934	3.45373	1.73335	1.8991
EB.chr21G10895	0.567459	1.96307	1.07907	1.46722	1.07561	0.93041	1.09295	1.23264	1.25565	1.41403	1.85341	1.59119	1.11658	0.806086	0.667092	0.935977	1.25913	0.862873	1.12922	1.2621	1.2381	0.849806	0.906504	1.6324	1.05284	2.06203	2.33512	1.28602	1.57166
EB.chr21G11843	0.404888	3.06865	1.47403	2.84151	1.76431	1.74897	2.23365	2.23029	4.1117	3.37117	2.24388	4.0424	2.60217	2.56595	1.93154	2.25571	2.44424	0.791513	1.77803	2.58398	2.71056	2.12581	2.28624	2.27219	1.75904	2.49573	3.68788	1.13702	1.36037
EB.chr21G12420	0.716912	1.36636	0.849475	1.12907	0.784352	0.924497	0.777584	0.721247	0.882991	0.859174	1.0381	1.11274	0.72256	0.68785	0.92642	0.883546	1.41409	0.761416	1.37288	1.15342	1.33779	0.951838	0.937215	1.24255	1.16045	2.22798	2.5933	1.31691	1.33121
EB.chr21G12421	0.706273	1.32278	0.821395	0.952192	0.780206	1.02135	0.781356	0.826175	0.853876	0.851847	1.21798	1.01261	0.795267	0.775448	1.03078	0.95733	1.52736	0.768501	1.18654	1.2376	1.42145	0.893996	1.11055	1.31778	1.17054	2.09767	2.4343	1.4016	1.46225
EB.chr21G12457	1.22933	0.575694	0.692268	0.816478	0.904763	0.861677	0.75168	0.660564	0.983233	0.447661	0.966617	0.721115	0.386921	0.745515	0.992201	1.18634	1.6133	0.97112	1.06675	1.26299	0.830846	1.02299	0.638053	0.78873	1.27313	1.64273	2.11649	1.14894	1.073
EB.chr21G14924	0.382199	1.29134	1.02301	0.93357	1.36314	0.172161	1.11437	0.806144	0.997331	1.03913	0.655816	1.16633	1.06795	0.721083	0.510877	0.576978	1.15356	0.125808	0.375702	0.082133	0.569453	0.586819	0.164956	0.193874	0.674505	1.43749	1.84953	0.338817	0.617533
EB.chr21G217	0.787295	1.79399	1.27823	1.61208	1.46191	0.805424	1.26775	1.37358	1.69513	1.45249	1.29918	1.3817	1.09967	1.13859	0.402663	0.418092	0.634804	0.114446	0.172206	0.420917	0.43662	0.302948	0.176378	0.306949	0.338411	0.782341	1.32442	0.282187	0.392789
EB.chr21G4546	1.17948	2.22992	0.67908	1.71626	1.10038	1.53426	0.92891	0.920336	1.67405	1.41206	1.23173	1.38226	0.821984	0.8512	0.884843	0.81868	1.13949	0.435738	1.44102	1.23614	1.49026	0.888938	1.14933	1.99809	0.85773	2.79633	2.88088	1.77055	1.71462
EB.chr21G505	4.81311	4.26329	5.70415	4.08726	5.85417	4.20811	5.86662	5.39546	4.5132	4.24079	4.62389	4.04136	6.01563	6.1756	6.12281	6.46053	6.31239	5.50834	4.29338	4.39886	3.80642	5.65743	4.30662	5.19338	6.13179	2.65682	4.17555	4.06843	3.81992
EB.chr21G506	3.2391	5.87274	4.88177	4.75262	4.85031	5.24296	5.05882	4.1245	6.52309	5.69738	5.6814	7.00732	5.03457	5.86768	4.74319	4.69951	5.06692	4.45987	5.11494	4.04095	2.66001	4.52229	4.96769	5.90661	6.05534	6.52338	6.11706	6.25545	7.61369
EB.chr21G507	3.92463	6.22708	4.97157	5.40633	4.96394	6.51781	5.5336	4.49835	6.52714	6.02612	5.82886	6.55331	5.17621	4.63029	5.39722	5.10612	5.83124	5.2026	6.07451	6.37931	5.94772	5.25943	5.73073	6.54129	6.22766	6.53662	6.27835	6.45267	6.96404
EB.chr21G509	5.91663	10.7226	9.84216	10.9587	10.6654	10.9934	10.7009	10.5006	11.9598	11.4886	7.99501	8.53671	7.74086	4.27545	11.2352	6.95072	10.449	11.1035	11.5737	10.6584	11.8024	7.19996	12.0792	11.8464	10.9409	10.1376	9.50325	12.0813	11.9587
EB.chr21G510	0	0	0	0	0	4.93292	0	0	0	0	0	3.00871	4.2031	0	2.23178	0	0	0	7.42922	0	0.311905	0	7.72955	0	0	0.0541011	0	0	0
EB.chr21G511	4.77485	2.88419	3.55785	2.53393	4.72519	4.71314	4.78137	5.98428	2.75028	2.54213	1.7337	3.80057	5.05937	3.68936	5.77366	4.47103	4.63849	5.40675	5.7111	3.5718	4.32495	5.61559	4.2384	3.74371	5.63931	5.07859	3.93115	4.6949	4.46074
EB.chr21G528	10.2486	5.41404	6.38179	4.96409	5.83268	6.27613	6.90659	6.28943	5.32532	6.25125	5.09642	5.39706	5.59825	9.94985	5.3992	8.7533	5.83844	6.43329	5.03834	6.79627	5.39549	8.82924	5.25379	5.74671	6.25908	5.77165	5.53812	6.0085	5.87275
EB.chr21G535	1.98335	5.58794	5.75168	5.31593	5.73015	5.83009	5.96646	5.54608	5.73389	5.76275	5.78175	5.53572	5.49492	5.0642	5.50879	6.68136	5.60473	5.71019	5.46646	5.99977	5.24131	6.28904	5.18119	6.05746	6.02945	6.46758	6.02433	5.44497	6.20236
EB.chr21G538	10.4475	7.3571	7.24222	6.68568	6.57537	8.22038	7.53693	6.72099	7.05665	7.61032	7.13406	7.04414	6.54305	10.8317	7.13253	9.71234	7.24067	7.30434	8.31813	8.84943	7.71799	9.32982	7.75532	8.54432	7.22503	8.06227	7.62646	8.14268	8.06323
EB.chr21G555	1.55823	4.52398	3.94599	3.04918	3.69873	2.21779	4.49452	2.79296	5.41486	4.84615	3.30194	5.5281	3.9373	5.09301	4.82206	5.91299	5.02224	2.83015	3.79933	6.28403	5.6753	4.77359	4.44509	4.9583	5.55055	5.96986	5.62195	4.72016	5.55986
EB.chr21G572	7.22477	11.0257	10.4863	9.90041	11.3999	10.9177	11.6883	10.5012	11.5659	11.1554	9.70484	9.79402	10.2098	6.73931	12.573	8.66539	12.1629	12.3217	11.7533	11.8081	11.7716	8.60261	12.3778	12.8549	12.617	10.6743	10.4324	12.709	12.9995
EB.chr21G573	5.67946	6.2876	6.97525	5.98469	7.63412	5.88825	7.54234	7.03904	6.96798	6.44465	4.97517	5.46627	6.3476	6.46024	7.0219	6.12432	6.73924	6.61955	6.46663	5.95132	6.22954	6.07538	6.26978	6.79971	7.40212	5.69438	6.07407	6.75262	6.85748
EB.chr21G592	9.13827	5.10233	7.69303	6.18233	6.74803	7.92899	7.03317	6.87913	0	5.67171	7.78978	7.58551	7.76194	10.511	8.46615	10.2608	8.03614	8.25564	7.29709	8.11534	3.44581	8.43377	6.68569	6.67307	7.8743	8.1797	6.67104	6.75628	0
EB.chr21G594	8.15219	9.4608	9.1612	7.31669	9.12415	9.16341	9.2257	7.48234	8.4766	8.03129	8.63754	8.30824	8.1503	10.7425	9.86015	11.0185	10.471	9.34925	9.3269	9.98889	8.46045	9.01685	8.55945	10.0065	9.74437	9.30872	9.6293	9.26632	9.87856
EB.chr21G755	7.50443	1.13143	2.75174	1.98243	2.75546	1.72136	3.33412	3.46907	1.76093	1.7103	0.548039	1.32196	2.92695	6.5268	3.93346	5.07263	3.50105	3.80503	4.11825	2.33812	4.8442	5.20223	4.42188	3.5264	4.93503	2.16691	2.68621	4.96558	4.36002
EB.chr21G7931	0.9521	1.92268	0.395922	1.14868	1.1482	0.94098	0.656263	0.487105	0.859089	1.38191	1.33497	1.11969	0.383155	0.288969	0.543044	0.558074	0.872433	0.275704	0.883629	0.649726	0.798173	0.479316	0.375528	0.229606	0.63355	1.03409	1.23565	1.08512	1.78284
EB.chr21G8152	0.990639	1.3371	0.782365	0.941031	0.732885	1.05529	0.842714	0.819824	1.15432	1.04017	0.923362	0.791992	0.530028	0.623681	0.743518	0.79643	0.915752	0.829664	1.16603	1.29713	1.30893	0.890586	1.1403	1.26163	0.765479	1.4591	1.66593	1.17556	1.22858
EB.chr21G8224	0.577889	2.12881	0.619345	1.52334	1.19734	1.24291	0.785982	0.905742	1.48232	1.39933	1.08194	1.22662	0.832897	0.853766	1.09339	0.849328	1.34757	0.530705	1.01199	0.962939	0.986053	1.09613	0.836801	1.66595	0.794411	2.25679	2.6366	1.47867	1.10788
EB.chr22G11071	1.51129	2.16756	1.06296	1.69191	1.09675	1.68822	1.10407	1.06261	1.4624	1.61674	1.53859	1.02681	0.806203	0.782783	0.896759	1.04968	1.44547	0.640724	1.31197	1.67634	1.55549	0.989372	1.09153	2.02243	1.31752	2.47276	2.97087	1.40836	1.88919
EB.chr22G11883	0.600364	1.20024	0.639786	1.15845	0.575102	0.953033	0.751378	0.30715	0.19107	0.763812	1.29192	1.24078	0.700387	0.830765	0.312666	0.415855	0.925931	0.94957	1.36282	0.694436	0.717416	0.604866	0.927329	0.37968	0.112919	0.239972	1.57252	0.639375	0.888573
EB.chr22G11921	0.567013	1.30033	0.510309	1.19365	0.537346	0.922234	0.624428	0.707309	1.1229	1.18181	1.07936	1.40935	0.588505	0.263229	0.356275	0.50294	0.516161	0.616467	1.16925	0.899585	1.11222	0.509962	0.618713	0.930631	0.602845	1.0972	1.61521	0.873563	1.2495
EB.chr22G12113	0.778272	0.823688	0.919571	0.7038	1.06872	0.614141	1.00996	1.25453	0.895237	0.789993	0.803335	1.07554	1.25129	1.05572	0.815739	0.637611	0.702003	0.691138	0.36065	0.728231	0.639209	0.747948	0.615304	0.651914	0.79802	0.634976	0.955584	0.706867	0.688537
EB.chr22G12825	0.407925	1.21114	0.934752	1.58692	0.511752	1.45099	0.404406	0.28859	0.938623	1.66949	1.04925	1.33506	0.431323	0.467938	0.628967	0.445853	0.227412	0.420695	0.940056	0.833026	1.01259	0.389812	0.92733	1.21832	0.29046	1.58107	1.39554	1.44141	1.25934
EB.chr22G13458	0.220877	1.26348	0.8005	0.870107	0.834303	0.961351	0.970519	0.961592	0.917167	0.728855	0.964497	0.441038	0.436708	0.549214	0.174239	0.264628	0.668277	0.103765	0.578767	0.570931	0.684795	0.271818	0.265055	0.87257	0.541768	1.64704	2.19354	0.52473	1.0814
EB.chr22G14576	0.636519	0.869987	0.247201	1.00814	0.480835	0.753403	0.811236	0.777135	1.29174	1.05323	1.26244	1.38105	0.824484	0.664506	0.403972	0.0798348	0.41091	0.0879828	0.0937697	0.212996	0.579921	0.159401	0	0.830984	0.470982	0.430005	1.401	0	0.541238
EB.chr22G15853	1.11847	0.855924	0.93162	0.897238	0.842428	1.11836	0.932026	1.07588	1.31978	0.928204	1.6489	1.77955	1.59908	1.63137	0.304668	0.460047	0.322947	0.342315	0.170997	0.31161	0.403728	0.448826	0.228768	0.186213	0.656724	0.815264	0.373456	0.417087	0.663707
EB.chr22G15854	1.00198	1.20103	0.786992	1.19671	0.545022	1.20103	0.680314	0.746144	1.22984	1.16121	1.73502	1.28339	1.01477	0.814063	0.18408	0.29575	0.21276	0.328707	0.417956	0.449	0.5244	0.249052	0.493065	0.202119	0.484587	0.984615	0.786285	0.350607	0.755577
EB.chr22G17060	0.516912	1.81991	1.05881	0.657184	1.3512	0.823701	0.835994	0.671868	1.45525	1.768	1.19692	1.9963	1.21969	1.19555	0.554325	0.64118	0.423328	0.107911	0	0.685968	0.397558	0.518796	0.275967	0.168534	0.492588	0.67312	1.63811	0.426308	0.433012
EB.chr22G17061	0.309369	1.94561	0.740755	1.38603	0.985213	0.335532	0.889424	1.10288	1.34399	1.17888	1.04826	1.29065	1.05582	0.73007	0.222045	0.293285	0.387766	0.0513846	0.289496	0.251388	0.475801	0.155354	0.25826	0.372237	0.283232	1.10287	1.77382	0.460722	0.515309
EB.chr22G19151	0.519102	1.12043	0.878526	1.00473	0.911347	0.853758	0.855593	0.639809	0.956233	0.969562	0.922351	0.937141	0.724514	0.680011	0.776509	0.668658	0.880374	0.833913	1.03734	1.0749	0.994081	0.642173	0.823193	1.18107	0.858237	1.37594	1.85317	1.11055	1.14873
EB.chr22G19817	1.23016	1.46461	1.46689	1.64947	1.32447	0.402914	0.767401	1.26349	1.52785	1.82228	2.02006	2.53483	2.10424	1.57535	0.65562	0.759358	1.34712	0.732312	1.0124	1.13584	1.4377	0.948822	0.95612	0.786856	1.04152	1.06622	1.85014	0.590368	0.892079
EB.chr22G19819	0.929802	3.71595	3.40588	3.62568	3.57781	1.35948	3.50569	3.55391	3.78709	3.47278	2.21153	3.86157	3.39881	3.07271	1.43436	1.64686	2.18569	1.16649	1.38244	1.53025	1.62571	1.48899	1.30855	1.92395	1.97382	2.70181	3.69261	1.69724	1.53855
EB.chr22G19820	1.1085	3.06676	2.03732	2.53006	2.55253	1.09328	2.44534	2.23825	2.58676	2.11057	2.19787	2.94241	2.15668	2.15318	1.22252	1.20021	1.86818	0.921253	1.08837	1.07695	1.29748	1.201	1.25342	1.63911	1.57691	2.46588	3.55894	1.54286	1.53879
EB.chr22G19829	0.816949	3.20112	2.15916	3.10155	2.23832	1.4365	2.35653	2.36471	3.76292	3.36155	2.62962	3.44257	2.20404	2.1464	1.74932	2.29995	2.18803	1.12913	1.78099	2.7501	2.59739	2.1305	1.8489	2.53832	1.60187	2.90975	4.25365	1.97199	2.22659
EB.chr22G19830	0.31193	1.60946	1.65563	1.45934	1.50514	0.313446	1.43967	1.6962	1.88538	1.49767	1.48274	2.58799	2.27114	1.56842	1.09435	1.26404	1.3987	0.616767	1.0545	1.09807	1.53553	1.3386	0.807987	0.926279	0.969013	1.1101	2.38759	0.781622	0.809982
EB.chr22G19832	0.722165	2.10277	1.74674	1.84033	1.93405	0.681613	1.91089	1.83912	1.98365	1.55433	1.49772	1.77964	1.71564	1.52513	0.846569	0.787587	1.52497	0.143252	0.607498	0.970448	0.727841	0.766389	0.579169	1.14762	1.27003	1.76745	2.87857	1.04108	0.846607
EB.chr22G19835	2.53484	4.27611	2.64545	3.74322	3.19925	3.19035	3.07417	2.83591	3.7005	3.56308	3.59588	3.67229	2.71055	2.42883	1.88646	1.90219	2.8623	1.33726	3.14057	3.12437	3.16904	1.6257	2.59395	3.3973	2.56724	4.43676	5.50933	2.92283	3.26238
EB.chr22G19837	1.88181	4.64597	3.83948	4.54798	4.07242	2.51482	4.16707	4.11032	4.85436	4.44087	4.01963	4.84768	4.25212	3.90077	2.07771	2.55403	3.06649	1.40639	2.17807	2.5686	2.36137	2.21803	1.62603	2.80978	2.77934	4.13988	5.61749	2.61685	2.5656
EB.chr22G19838	1.81454	4.16254	3.40497	3.85322	3.47932	2.30932	3.45333	3.51139	4.53897	4.04173	3.68676	4.9089	4.18636	3.81118	2.24319	2.65642	2.83459	1.49805	1.94341	2.58202	2.81801	2.43745	1.94898	2.44892	2.58743	3.29082	5.06828	2.37427	2.41973
EB.chr22G19839	0.460957	0.73397	1.15296	0.826302	1.27027	0.495695	1.34792	0.843084	1.53363	1.08138	0.77493	1.9094	1.71378	1.73591	0.545287	0.743786	1.05207	0.177163	0.367171	0.628213	0.643771	0.411626	0.144604	0.372726	0.818879	0.584011	1.86987	0.344817	0.471414
EB.chr22G19841	0.976373	3.48976	3.16294	2.95389	2.91099	1.3734	2.75588	2.3659	3.98879	3.50419	2.92776	4.51823	3.58979	3.19674	1.38441	1.65619	1.58692	0.2844	1.39587	1.92881	1.78854	1.50506	0.946888	1.17214	2.59498	2.77226	4.636	1.66147	1.5155
EB.chr22G2509	0.967562	1.63853	1.13387	1.12651	1.4424	1.35884	1.2395	1.56026	1.42477	1.27062	1.45581	1.44871	1.20689	1.34873	0.996755	1.1495	1.05708	1.88196	1.49151	1.41764	1.54516	1.32241	1.54397	1.37843	0.902248	1.3948	2.13564	1.47795	1.56289
EB.chr22G2510	0.860376	0.494372	0.615754	0.696692	0.737865	0.421681	0.890528	0.580828	0.71508	0.510406	0.798936	0.988626	1.32505	1.07157	1.06012	1.1905	0.985482	1.02171	0.564092	0.394312	0.603413	0.89414	0.665027	0.824665	1.05119	0.867258	1.26928	0.832762	0.895849
EB.chr22G2594	0.334931	1.11132	0.719841	0.792261	0.663549	0.610825	0.647474	0.692558	1.19968	1.05469	1.19803	1.42787	0.830958	0.850762	0.723704	0.684069	0.928404	0.648667	0.887139	1.01248	1.02451	0.713002	0.710441	0.881106	0.641133	1.00744	1.53306	0.849206	0.88562
EB.chr22G2595	0.49922	1.57449	0.722404	1.08887	0.671308	1.10755	0.622495	0.661546	1.51681	1.24856	1.73614	1.78412	0.800485	0.852915	0.737605	0.667071	0.918776	0.560675	1.11428	1.14319	1.41101	0.655979	0.992947	1.34887	0.694054	1.53873	2.06446	1.07347	1.15438
EB.chr22G2802	0.396326	0.558162	0.887588	0.863995	0.731579	0.304365	1.14763	1.05878	1.21436	1.30666	0.713464	1.263	1.5	1.40771	0.37149	0.603144	0.631839	0	0.452816	0.369149	0.104598	0.277979	0.381133	0.236886	0.264442	0.799277	1.0259	0.113932	0.115356
EB.chr22G3444	0.263293	1.38747	0.832435	1.61026	1.29195	0.372625	1.07726	0.861531	1.61525	1.49849	1.24621	2.02618	1.24461	1.01657	0.332578	0.24344	0.261615	0.141789	0.193085	0.382157	0.731049	0.274574	0.273043	0.623904	0.31516	0.479713	1.54963	0.341152	0.754706
EB.chr22G3446	0.459087	1.26122	0.963803	1.00959	1.20564	0.522734	1.03403	1.06287	1.11095	0.843584	0.897984	1.08863	0.978179	0.79768	0.343506	0.351423	0.570526	0.226645	0.217733	0.301792	0.229435	0.31968	0.22017	0.462836	0.353665	0.669955	1.36932	0.230507	0.414346
EB.chr22G3569	1.53087	2.04588	1.24495	1.85064	1.35372	1.51445	1.32632	1.63474	1.62318	1.62036	1.32599	1.5632	0.997735	0.990239	0.888419	0.918664	1.14735	0.822149	1.10974	1.23967	1.33404	1.12621	0.949189	1.31687	0.944552	1.75441	1.91083	1.24566	1.40717
EB.chr22G3572	1.14007	1.17318	0.967937	1.13684	1.05223	1.1523	1.10531	1.08151	1.41547	1.24943	1.1333	1.24303	0.961217	0.895472	0.512435	0.544446	0.880374	0.533215	0.575842	0.873865	1.04773	0.681009	0.644728	0.690749	0.573077	1.01598	1.36622	0.575315	0.91556
EB.chr22G7844	1.87379	0.779016	0.718744	0.510597	1.06336	1.13411	1.13312	1.33179	1.05513	0.644882	0.954219	0.1883	0.8886	0.767353	0.753376	0.789501	1.07197	0.794871	0.552373	0.678362	0.696218	0.82943	0.389365	0.453193	0.931211	0.729443	1.18391	0.886393	1.13481
EB.chr22G8775	0.582798	1.33868	1.14129	1.33912	1.35117	0.620784	1.49407	1.31781	1.4143	0.992528	1.03737	0.665237	0.735331	0.77822	0.373219	0.450574	0.602872	0.160807	0.177947	0.270367	0.535906	0.544305	0.427585	0.532154	0.621089	0.92898	1.54745	0.196005	0.40043
EB.chr22G9103	0.255081	0.810811	0.521797	1.6443	1.0072	0.996393	0.9725	1.00031	1.96241	1.55889	1.16109	1.68688	0.939987	1.00049	0.681815	0.957365	0.619897	0.432115	0.571946	1.31794	1.42048	1.04087	0.968351	0.641845	0.937826	1.94884	2.2252	1.02676	1.12985
EB.chr22G9128	0.446592	1.11005	0.627575	1.17971	0.543633	0.212981	0.994347	0.501284	1.42786	1.11647	1.51997	1.46395	1.24299	0.42778	0.130595	0	0.363223	0	0	0	0.205913	0.268149	0	0.620299	0.131101	0	1.11757	0.414493	0.225274
EB.chr22_KI270733v1_randomG40	0.720124	1.99254	0.446596	1.31071	0.756555	0.94368	0.555803	0.455002	1.84828	1.38019	1.3659	0.904376	0.871378	0.612158	0.703504	0.336663	0.971776	0.5244	0.715892	1.33172	1.19262	0.491378	1.38572	1.73094	0.594488	1.91528	1.95554	0.715582	1.2059
EB.chr22_KI270733v1_randomG46	0	5.42476	5.72099	6.01799	6.73638	0	6.95133	7.36021	6.74084	7.35102	0	0	5.907	0	8.25486	0	7.00525	7.54047	8.67301	8.66911	9.03907	3.13468	9.67757	9.67896	9.33891	7.81002	7.43441	10.1998	9.97015
EB.chr22_KI270733v1_randomG47	6.09782	8.33442	9.37833	6.9004	9.85679	7.46252	9.79219	9.27804	8.55324	8.05177	5.53183	6.16521	6.70426	6.2696	9.99382	9.80842	10.0622	9.82075	9.15189	9.67071	8.79221	9.34732	8.78385	10.0523	10.363	8.36662	8.65453	9.06206	9.77617
EB.chr22_KI270733v1_randomG49	8.5061	5.03767	5.95315	5.20597	6.66068	7.49427	6.62088	7.67978	5.48921	5.34947	4.60594	5.46786	6.5542	5.7416	8.46474	8.40043	8.22248	8.56611	8.30265	7.91761	7.68626	8.80678	8.12513	7.9431	7.65404	7.27287	6.53536	6.89731	7.20405
EB.chr22_KI270733v1_randomG62	3.56188	6.21936	5.75262	5.00966	5.85126	5.33653	5.89472	5.27716	6.28674	5.56749	5.28799	6.84982	5.91932	6.289	4.04294	4.26217	4.63006	3.59447	4.1301	3.89525	3.28601	3.50404	3.26706	4.05129	4.46875	4.21814	5.29136	3.8746	3.55363
EB.chr22_KI270733v1_randomG63	9.28845	11.8086	12.6387	12.063	13.1137	13.1881	13.2193	13.4001	12.9339	12.7617	10.4775	10.4543	11.4015	6.80169	14.584	10.9018	14.0097	13.9211	14.4054	13.7415	14.8598	11.1163	15.0651	14.6369	15.3907	13.0279	12.6803	15.0379	14.7775
EB.chr22_KI270733v1_randomG66	6.33398	1.804	1.7891	7.2941	8.15661	7.94764	6.70565	9.60329	7.61589	7.76223	6.41849	7.08602	8.83103	4.32803	8.68886	1.22002	3.42759	8.43783	4.72569	1.74975	8.21389	0.77964	8.00416	2.48572	8.6456	2.19081	2.36959	7.30482	2.77252
EB.chr22_KI270733v1_randomG67	4.86868	0	0	0	0	0	0	5.83053	0	0	0	0	4.88332	3.92282	0	5.45114	0	5.11948	0	0	0	6.85292	0	0	0	2.13689	0	0	0
EB.chr22_KI270733v1_randomG68	8.72221	4.34846	4.10128	3.60529	3.77017	5.26136	4.69612	4.05773	3.83714	4.63801	4.58063	4.99664	3.96275	8.5792	4.21363	7.18158	4.49937	4.93201	5.10844	5.68616	4.79544	6.80814	4.87128	5.55473	4.93381	4.99092	4.39554	5.39213	5.10037
EB.chr22_KI270733v1_randomG69	1.03508	1.64133	2.19078	1.06866	1.99607	1.54782	2.70285	1.68532	2.11692	2.03937	1.2585	1.78236	2.31931	2.36682	4.58531	5.55633	4.99806	3.53392	3.61672	4.71724	4.62601	5.01235	4.38086	5.15784	4.51304	3.02167	3.13058	3.84813	4.21499
EB.chr22_KI270733v1_randomG70	0.0619116	1.84921	4.04634	1.20907	4.98227	0.264604	3.98149	4.24638	2.02664	1.59021	0.227444	0.713142	0.613691	0.359013	2.79436	2.19	3.00848	2.5801	0.533596	1.27278	1.11179	1.82669	0.540872	1.21454	3.62794	1.79393	2.30703	1.27734	1.91663
EB.chr22_KI270733v1_randomG72	9.16853	6.83833	6.18245	6.15748	5.74256	7.48051	6.13657	5.90781	6.6198	6.73714	6.98091	7.05592	5.97278	9.07566	5.96173	8.06199	6.0325	6.48476	6.81017	7.44926	6.52253	7.81787	6.54058	7.14368	6.09024	7.62149	7.15092	6.99443	7.18031
EB.chr22_KI270733v1_randomG83	0.12467	1.12061	1.14048	0.671659	1.29098	0.361542	1.32828	0.901531	1.52546	1.30278	0.351904	0.923013	0.746966	0.940043	0.771726	0.977944	1.02033	0.36379	0.454499	0.992714	0.933579	0.717279	0.607079	0.984174	1.36208	0.905177	1.27868	1.17075	1.72185
EB.chr22_KI270733v1_randomG85	12.5358	8.54588	8.22465	8.35063	7.53459	9.37994	8.7111	8.28779	8.18945	9.21695	8.49529	8.64918	8.00885	12.0043	7.18209	10.5132	7.5156	8.21141	8.09417	9.66152	8.63525	10.9363	8.45247	8.68919	7.90086	9.05265	8.57583	8.75031	8.73131
EB.chr2G13364	0.312523	0.659253	0.904539	0.50769	1.10037	0.398529	1.31514	1.07582	0.225333	0	0.517065	0.491427	0.795779	0.546181	0.813899	0.476372	1.1011	0.149197	0.702649	0.669965	0.386074	0	0.207416	0.620299	1.27913	1.05656	1.11757	0.414493	1.12631
EB.chr2G13378	0.374831	1.5159	0.518644	1.13708	0.881268	0.601048	0.676574	0.920733	1.13237	0.981365	0.783641	0.709002	0.400359	0.438728	0.558993	0.68262	0.927449	0.295039	0.615552	0.782485	0.716109	0.550934	0.404005	1.12813	0.46092	1.5924	2.16697	0.525776	1.13254
EB.chr2G13577	2.22339	2.4508	2.39903	2.56765	3.07061	2.18744	2.85228	3.08577	3.05562	2.50775	2.24553	2.28106	2.63694	2.18329	1.89665	2.32591	2.52847	1.93341	1.65997	2.35326	2.91776	2.40853	2.09652	2.21532	2.94899	2.89893	2.8644	2.02089	3.06088
EB.chr2G13586	1.83519	0.988458	1.04486	1.22536	0.983782	1.05283	1.36919	1.99703	1.21883	1.36062	1.07302	1.1281	1.08151	1.67516	0.798137	1.72006	1.13761	1.27354	0.874856	1.58536	1.04143	1.5891	1.51269	1.20222	1.1619	1.85252	1.40568	1.28274	1.40679
EB.chr2G13787	0.847664	1.82518	1.0207	1.36893	0.518804	0.535054	1.15153	0.607754	0.709572	0.956028	0.85665	0.466452	0.580261	0.405679	0.440849	0.127414	0.928447	0.141404	0.556884	0.760189	1.00718	0.469892	0.520856	1.12372	0.535526	2.08665	2.37627	0.954502	0.965889
EB.chr2G13789	1.52759	2.6825	1.43076	2.06247	1.91469	1.61071	2.31678	1.2006	2.27412	2.25729	1.33865	2.26269	1.0415	1.21862	0.526799	0.939265	1.69581	0.748387	1.48321	1.41864	1.39399	0.707701	0.947659	2.1382	1.55128	3.55924	3.98393	1.91527	1.98221
EB.chr2G14571	0.273046	1.63017	0.829428	1.33168	0.81804	0.413363	0.836031	1.09935	1.45723	1.36951	1.21027	1.28089	0.677365	0.540878	0.751479	0.623781	0.793781	0.171149	0.40816	0.657603	0.480962	0.316231	0.539185	0.777261	0.404511	1.44823	2.26264	0.582141	0.611682
EB.chr2G14575	0.564799	1.52273	0.480659	0.677176	0.448859	0.82337	0.472597	0.809139	0.310011	0.600949	0.704324	0.375981	0.165634	0.215087	0.396849	0.310961	0.76037	0.313913	0.991146	1.01554	0.693652	0.708696	0.592891	1.20463	0.573442	1.56513	2.3307	0.908141	1.05535
EB.chr2G14986	0.210315	1.71494	0.644171	1.20395	0.290188	0.136626	0.25752	0.992315	1.17602	0.870455	1.11664	1.23336	0.181328	0.449949	0.242274	0.327678	0.246601	0.0988574	0.552731	0.716515	0.897058	0.259135	0.363432	1.00859	0.388937	1.52536	1.86356	0.697798	1.11096
EB.chr2G23781	1.5134	1.23808	0.729807	1.09115	0.686036	1.32084	0.703586	0.813024	1.021	1.01821	1.04392	0.914989	0.642186	0.640327	0.768217	0.907471	0.849462	0.743661	1.17606	1.21105	1.2728	1.01296	1.01405	1.07025	0.743038	1.68902	1.4123	1.0437	1.217
EB.chr2G25015	0.470854	1.84689	0.713202	1.25996	0.860629	0.550212	0.864891	0.610899	1.5645	1.36193	1.02139	0.800838	0.327744	0.493533	0.566116	0.943888	1.34975	0.347142	0.821762	1.42352	1.63811	1.03183	0.777892	1.32746	0.522987	1.8898	2.38262	0.981099	0.996277
EB.chr2G25054	0.389191	1.6364	0.802508	1.15845	0.47698	0.341884	0.329152	0.161733	0.772349	0.355228	0.164414	0.648951	0.532454	0.572058	0.215783	0	0.862432	0	0.878398	0.455177	0.826258	0.333903	0.330722	0.679969	0.315266	1.66523	1.57252	0.639375	1.09432
EB.chr2G29844	0.341373	1.45936	1.2961	1.16578	1.22512	0.966413	1.58526	1.30393	1.84025	1.22655	1.50346	1.10557	1.04755	1.037	0.624244	0.840577	0.698576	0.163666	0.0618964	0.208125	0.667092	0.665154	0.21442	0.531073	0.791452	1.56786	1.95492	0.716612	0.867541
EB.chr2G29847	0.293906	2.1987	1.08364	1.5628	1.12271	1.12649	1.0164	1.02614	1.93533	0.695099	1.30389	1.25282	0.666684	0.146625	0.91363	0.449214	1.17072	0.139957	0.551305	1.06805	0.998748	0.561548	0.653185	1.32102	0.341226	2.26618	2.91509	1.34738	0.394053
EB.chr2G29852	0.391112	1.65298	0.931391	1.19729	0.79632	0.259459	1.06941	0.85041	1.71811	1.01929	0.985989	1.7779	1.09007	1.25042	0.164687	0.5287	0.746685	0	0.470783	0.241563	0.650858	0.541352	0.64911	1.0808	0.634689	1.3011	2.34235	0.387894	0.143487
EB.chr2G29995	0.26602	1.82809	0.920358	1.66117	1.0409	0.685789	0.874589	0.875086	1.45438	1.36181	1.42951	1.64617	1.00636	0.682138	0.452049	0.384066	0.541158	0.349867	0.577836	0.588998	1.0226	0.45037	0.577336	0.923868	0.359694	1.21872	2.35753	0.897982	0.798953
EB.chr2G29996	0.238798	1.49297	1.03709	1.41353	1.39077	0.94232	0.864521	0.869066	2.1411	1.42295	1.71881	2.62922	1.73123	1.12554	0.824566	1.2118	1.61761	0.57278	0.124441	0.51138	1.14997	0.681816	0.634859	1.11677	0.888307	0.830726	1.89689	0.678481	0.574658
EB.chr2G35269	1.50339	1.52097	0.611595	1.436	1.01999	2.03979	0.68854	0.697187	1.46474	1.31543	1.40001	1.59434	1.13626	0.78751	0.903768	0.750997	1.13785	0.700979	1.69552	1.2511	1.67784	0.76299	1.38116	1.46734	0.733057	2.22979	2.49997	1.76727	1.63085
EB.chr2G35270	1.17636	1.29242	0.854438	1.21761	0.748618	1.64794	0.972659	0.605766	1.71135	1.14141	1.00995	1.58281	1.06746	0.922484	0.548273	0.91912	1.22113	0.812016	0.960309	1.01815	1.38474	0.614733	0.833203	1.40418	0.801803	1.62588	2.31261	1.23961	1.57397
EB.chr2G35510	0.0817582	1.74849	0.448483	1.53424	0.351867	0.446466	0.421346	0.340461	0.617277	0.812946	0.729839	0.638089	0.31761	0.463072	0.621907	0.131304	0.904261	0	0.844803	0.489497	0.819151	0.256839	0.504331	0.867637	0.404252	1.56435	1.9551	1.04511	0.822295
EB.chr2G35648	0.847352	2.42897	1.1925	1.91187	1.42489	1.28484	1.25595	1.43383	1.93672	1.6468	1.49662	1.49798	0.989395	0.859448	1.09007	1.10998	1.76395	0.246396	1.60298	1.6669	1.77718	1.04463	0.907139	2.17135	1.16814	3.0027	3.5775	1.3625	1.71322
EB.chr2G37801	0.409736	1.53231	0.908722	1.69225	1.46399	0.495721	1.18108	1.16856	1.00334	0.891028	1.08194	0.813518	0.756465	0.540084	0.505794	0.341667	0.678762	0.135939	0.567146	0.650366	0.407862	0.541143	0.544535	0.626027	0.381158	1.07459	1.8913	0.44083	0.955066
EB.chr2G38218	0.341562	2.27532	0.937424	1.80335	1.11367	0.23947	1.43907	1.51898	2.77757	2.23365	1.65437	2.45446	1.34488	1.31843	1.74167	1.93122	1.94309	0.418822	1.19116	2.42275	2.51916	1.6574	1.59941	2.01263	0.706315	1.48412	2.77567	0.971733	1.01331
EB.chr2G38220	0.411861	2.89333	1.69672	2.50274	1.6907	0.670737	1.73286	1.81295	3.10165	2.79918	2.21613	3.02365	2.0745	1.88065	1.95573	2.15727	2.13294	1.05521	2.11373	2.62806	2.74471	2.07999	2.54542	3.00838	1.25507	2.06197	3.2109	1.1965	1.63302
EB.chr2G38221	0.839683	3.50297	1.92011	3.13338	2.18912	1.00266	2.3141	2.3292	3.91585	3.63657	3.27612	4.23458	3.01545	2.91479	2.93132	3.23873	2.84871	1.46417	2.95355	3.53405	3.74692	3.06746	3.67534	3.65854	1.64915	2.98878	3.85523	2.04599	2.1196
EB.chr2G38224	0.612402	2.40703	2.32217	2.30476	2.35451	0.756348	2.31404	2.49704	3.12287	2.78498	2.24867	3.22792	2.88687	2.79368	1.61891	1.87488	2.02654	0.75537	0.479671	1.72004	1.63478	1.73999	0.926218	1.33321	1.82196	2.33149	2.6829	1.27472	1.84461
EB.chr2G38225	0.268858	1.54162	1.53249	1.46769	1.84907	0.319943	1.56979	1.84835	2.05148	1.77173	1.57446	2.40806	2.23814	1.89431	0.745843	1.00024	1.0547	0.250551	0.330985	0.592672	0.900661	0.802654	0.427917	0.579718	0.863232	1.0478	1.94012	0.350962	0.657023
EB.chr2G38226	0.210196	1.08777	1.17074	1.18548	1.381	0.216408	1.10025	1.15279	1.40917	1.25984	1.20429	1.43455	1.50079	1.39171	0.413831	0.513275	0.693693	0.308968	0.206144	0.384854	0.506157	0.499518	0.328089	0.347677	0.533905	0.60098	1.35159	0.37047	0.519049
EB.chr2G38862	0.450838	1.00186	1.02817	1.03769	1.07573	0.267205	1.32396	1.25099	1.1339	1.17578	0.875455	1.192	1.40947	1.14916	0.260759	0.275911	0.313731	0.438852	0.480161	0.423137	0.683483	0.491026	0.252795	0.427158	0.450099	0.786633	1.24955	0.470184	0.576127
EB.chr2G38962	0.549572	1.46017	0.763779	0.877517	0.904763	0.814576	0.75168	0.883352	1.43806	1.06452	1.24997	0.721115	0.547351	0.632003	0.64641	0.419752	0.955628	0.170265	0.496223	1.01651	0.918367	0.72234	1.25735	1.29579	0.485039	1.6786	2.3279	0.572408	1.03033
EB.chr2G38994	0.979136	2.29228	1.56142	1.94845	1.70851	0.985809	1.66634	1.5119	1.59694	1.49038	1.59177	1.31728	1.36206	1.33221	1.22528	1.18999	1.67106	0.422915	1.21158	1.46448	1.43279	0.9537	0.697892	1.42692	0.958391	2.02553	2.13022	1.31234	1.45907
EB.chr2G38996	1.06331	2.63561	0.985518	1.57803	0.961687	1.62919	1.52709	1.0303	1.93717	2.09555	1.42358	1.31151	0.475415	0.227012	0.940909	0.528707	1.15293	0.409119	0.862793	1.55215	1.35976	0.753682	0.920754	1.80331	0.65307	2.4749	2.62203	1.22259	1.23783
EB.chr2G39005	0.356144	1.084	1.07679	0.644463	1.35259	0.42284	1.11156	1.12757	1.30428	1.16414	0.893349	1.34753	1.24351	1.18558	0.649177	0.516093	0.841632	0.442507	0.232367	0.486174	0.545581	0.782896	0.262836	0.362835	0.60759	0.723822	1.37771	0.553486	0.521975
EB.chr2G39007	0.261172	0.886267	0.956339	0.820618	1.05282	0.284578	0.97589	0.967974	1.08224	0.839804	0.792551	1.27657	1.07185	0.981088	0.331273	0.508198	0.584125	0.252976	0.195936	0.267699	0.319487	0.437168	0.126292	0.356929	0.508835	0.64911	1.23055	0.235954	0.35591
EB.chr2G39009	0.376058	2.14835	0.90589	1.63393	0.969998	0.804561	1.36794	1.30711	2.52162	2.07356	1.32482	2.03065	0.941715	0.986279	1.29016	1.26643	1.36987	0.389673	1.15288	1.58699	1.82177	1.12481	1.33374	1.59955	0.798586	1.99831	3.03474	0.866495	1.15296
EB.chr2G39010	0.332918	2.24534	0.884759	1.59485	1.02512	0.67434	1.16551	1.25137	2.55551	2.44308	1.30625	1.98924	0.978871	0.876385	1.16225	1.07573	1.18476	0.395929	1.24334	1.78169	1.78029	0.991468	1.20388	1.53649	0.634417	2.07612	3.04102	0.901062	1.05322
EB.chr2G39011	0.287601	1.848	0.6294	1.45994	0.82177	0.424363	0.964957	1.02145	2.1309	1.8264	1.33394	1.39371	0.714868	0.582667	0.734524	0.848096	0.829678	0.127349	0.736714	1.2612	1.33157	0.870829	0.892147	1.09002	0.563617	1.52392	2.54639	0.723866	0.944347
EB.chr2G39111	0.278299	1.41777	1.45895	1.05591	1.52847	0.427441	1.3515	1.70657	1.52827	1.47679	1.14579	2.01869	2.13837	1.91871	1.51832	1.48907	1.53108	0.943078	0.45932	1.32473	1.14313	1.68601	0.835459	0.969547	1.557	1.3281	1.90009	0.880135	1.29799
EB.chr2G39565	0.274602	1.43735	0.554095	1.09865	0.675701	0.493692	0.71707	0.684434	1.32701	1.15397	0.783752	0.667835	0.294241	0.227672	0.568543	0.460384	0.770205	0.162807	0.755023	1.06429	1.10661	0.494428	0.795527	1.09894	0.425863	1.68898	2.08101	0.718441	0.713018
EB.chr2G4101	1.15236	2.58474	1.59643	2.29775	1.6062	1.77562	1.71148	1.69717	2.08757	2.10604	1.82891	2.25106	1.39946	1.1903	1.15298	0.753122	1.14274	1.20216	1.72842	1.94223	1.94571	1.05342	1.46741	1.7065	0.973198	1.81647	1.9448	1.80901	1.83302
EB.chr2G41207	1.21807	1.59433	1.07667	1.52259	1.56425	1.18389	1.51297	1.53119	1.29555	1.06776	1.00126	0.848664	0.812853	0.751972	0.656268	0.616209	1.12373	0.376953	0.51524	0.590126	0.444623	0.697819	0.48615	0.860101	0.647747	1.71172	1.89476	0.611372	0.843624
EB.chr2G41208	0.844355	1.24372	0.913282	0.895783	1.13692	0.807574	1.02698	1.36554	1.27722	0.713118	0.642899	0.717073	0.991474	0.751517	0.393535	0.353847	0.973131	0.208722	0.0487858	0.313822	0.774378	0.565628	0.0590091	0.484816	0.432393	1.08794	1.41865	0.297544	0.757099
EB.chr2G41317	0.403426	1.30721	0.725141	1.12445	0.931245	0.498816	1.238	0.733192	1.41914	1.2686	1.27883	1.07024	0.773457	0.855735	0.474907	0.473816	0.805758	0.0815114	0.0899306	0.250121	0.665163	0.424312	0.257092	0.641984	0.433803	0.735313	1.74272	0.228127	0.599934
EB.chr2G41336	0.0448124	1.76742	0.829761	1.89908	0.822662	0.216284	0.861824	0.898213	1.67113	1.32456	1.34674	1.62487	0.6926	0.722463	0.362786	0.516848	0.729641	0.155374	0.428926	0.374515	0.967349	0.359354	0.054051	0.792042	0.451514	1.82703	2.48346	0.417155	0.812833
EB.chr2G41407	0.661364	3.41655	1.89279	3.11527	2.23519	1.44429	2.3547	2.01995	3.20063	2.72296	3.06647	3.55429	2.43054	1.95859	0.942921	1.16217	1.41242	0.423409	0.739204	1.24464	1.52131	0.889549	0.740196	1.83965	1.20715	2.66925	3.07015	0.976845	1.61191
EB.chr2G41412	1.3223	3.99121	1.69715	3.4801	1.99946	2.36183	1.77256	1.3915	3.18029	2.95253	3.26845	3.3374	1.47596	1.66884	0.775185	0.420217	1.78268	0.104511	1.73252	2.01275	1.98574	0.981933	1.39349	2.67491	1.63196	3.60686	3.96156	1.91277	2.82358
EB.chr2G44884	0	3.38829	2.6549	2.86786	2.61739	1.06238	2.62418	2.87593	2.61829	3.10677	1.03994	2.95462	2.65804	2.48322	1.40606	1.82488	1.26514	1.5896	1.23681	1.51686	1.90441	1.93301	1.71861	0	0.858957	1.1607	0	0	1.3428
EB.chr2G45602	0	2.32324	0.516947	1.29686	0.929689	0.557125	1.05617	0.969759	1.41638	1.49162	0.995054	1.04874	0.391331	0.295467	0.458836	0.659973	0.958823	0	0.993401	1.53416	1.14529	0.932171	1.24685	1.64243	0.555964	2.06998	2.43087	0.728778	1.11634
EB.chr2G46159	1.01011	2.1027	1.35984	1.83109	1.69642	1.1257	1.45651	1.33015	1.70637	1.39068	1.63261	1.56584	1.0626	1.00932	0.582911	0.761518	1.16814	0.398726	0.697645	0.793678	0.948421	0.582133	0.44307	1.04237	0.746596	2.06838	2.31663	0.597469	1.07005
EB.chr2G46748	0.699509	1.69271	1.59583	1.55805	1.45221	0.974865	1.42026	1.53275	1.8145	1.4214	1.96649	1.83603	1.4416	0.925039	0.865711	0.990309	1.43888	0.537832	0.556339	0.654439	1.11673	0.588181	0.730455	0.638082	1.11973	1.40927	2.60707	0.602475	0.973981
EB.chr2G46910	0.175385	1.40122	0.491283	1.23995	0.744414	0.713562	0.518582	0.600838	1.2324	1.4187	0.958922	0.627289	0.287055	0.381	0.486182	0.455846	0.862409	0.159851	0.702988	1.18023	1.29891	0.57466	0.388565	1.54308	0.497233	1.66023	2.3553	0.666911	1.23945
EB.chr2G46911	0.278701	1.13912	0.413241	0.521	0.725845	0.552116	0.611433	0.684424	0.505285	0.502042	0.787238	0.540594	0.487158	0.621934	0.79457	0.759235	0.907777	0.132406	0.701048	0.990006	1.1436	0.571836	0.173193	0.93166	0.588615	1.43643	1.90241	1.03172	0.768202
EB.chr2G51768	0.911435	1.74244	0.670273	1.14562	0.818799	0.798455	0.63123	0.879795	1.0521	1.04242	0.941449	1.01558	0.643684	0.750799	0.227418	0.23741	0.947816	0.179841	0.723677	0.597484	1.2237	0.316368	0.774534	0.957308	0.367185	2.08613	2.26795	0.902126	1.65865
EB.chr2G53499	1.47397	1.39975	0.691453	1.03821	0.706474	1.60757	0.809724	0.810719	1.0332	0.869615	1.10299	0.878553	0.346804	0.426279	1.40448	1.16452	1.4204	1.03194	1.31288	1.79066	1.87296	1.28344	1.1464	1.75672	1.07483	1.96964	2.19099	1.194	1.51372
EB.chr2G53501	1.35757	1.0903	0.559086	0.807251	0.670245	1.20732	0.642852	0.638957	0.657589	0.569411	0.762925	0.477767	0.345387	0.358796	1.00526	0.89993	0.959439	0.553198	0.882835	1.1022	1.20017	0.947347	0.698405	1.29744	0.779023	1.57863	1.82231	0.870991	1.01805
EB.chr2G54963	0.331742	2.54281	0.857096	1.58038	0.744414	0.910572	1.1658	1.50842	1.51383	1.37283	1.45549	1.46996	0.731566	0.509079	0.585843	0.455846	0.643787	0.4958	0.810195	0.863348	1.69112	0.94432	0.623781	1.54308	0.646917	2.32113	2.57057	1.06446	1.47841
EB.chr2G54964	0.735812	1.83857	0.97022	1.64142	1.23707	0.777048	1.13451	1.24412	1.40608	1.22768	1.26509	0.969912	0.949989	0.777388	0.85512	0.682001	1.24828	0.412968	0.760511	1.05833	1.22789	0.6883	0.501836	1.22776	0.849186	2.02445	2.55406	1.11453	1.28373
EB.chr2G60030	0.273836	0.934349	0.576892	0.438789	0.667279	0.396424	0.560047	0.572007	0.621981	0.497258	0.829182	0.54195	0.550512	0.370922	0.73946	0.55428	0.648637	0.417321	0.514033	0.574678	0.879779	0.480409	0.458028	0.683581	0.483001	1.30993	1.56875	0.792157	1.02044
EB.chr2G60031	0.456791	1.04727	0.543182	0.443633	0.880816	0.219341	0.653186	0.74534	0.54446	0.700633	1.31426	0.62962	0.530202	0.514229	0.684535	0.487709	1.03128	0.404389	0.57254	0.467387	0.985943	0.534549	0.433187	1.03725	0.733429	1.59457	1.95366	0.678289	1.24171
EB.chr2G63247	0.309116	0.721842	0.885117	1.2217	0.992422	0.731928	1.60357	0.985158	2.27352	1.45856	1.20756	1.45673	1.74115	1.70913	1.09078	1.11145	1.13277	0.379978	0.555383	0.687048	1.17649	1.1265	0.653545	0.914931	1.40563	1.38873	2.89337	1.04653	1.13761
EB.chr2G63249	0.653344	1.28777	1.03739	1.13338	1.18478	0.779758	0.902657	0.980606	1.21862	1.15698	1.00201	0.647504	0.704899	0.576371	0.519747	0.702877	1.31476	0.195927	0.40462	0.903943	0.900961	0.606386	0.356606	0.742579	0.890777	1.90544	2.41217	0.919863	0.872
EB.chr2G6478	0	1.75553	1.44353	1.15074	1.70226	0.592195	1.19996	1.62124	1.17668	1.27388	1.17505	0.982901	1.01535	0	0.976924	1.0063	1.18368	0	0	0.703662	0	0.632313	0	1.01206	0.843791	1.44007	2.20717	0.960574	1.17351
EB.chr2G68270	0.543862	1.66962	0.844333	1.33255	0.993047	0.564793	1.0144	0.929162	0.980909	0.994638	1.01881	1.03032	0.586501	0.602687	0.627979	0.777272	1.25972	0.300604	0.798502	0.897305	1.06667	0.776919	0.489733	1.25957	0.919593	2.18436	2.74614	0.919339	1.18487
EB.chr2G74724	1.57409	2.62507	1.34785	1.88115	1.75576	1.94918	1.49825	1.77496	1.68278	1.72036	1.91241	1.50554	1.10736	1.18949	1.44035	1.45164	1.9039	1.08092	2.0538	2.14491	2.27215	1.42224	1.76368	2.55412	1.79127	3.32908	3.45107	2.44286	2.63567
EB.chr2G74725	1.89834	2.80395	1.77389	2.03086	1.77804	1.87821	2.03529	2.53637	1.92721	2.06065	2.17125	1.87078	1.53627	1.5834	1.71019	1.93061	2.2381	1.22687	2.05788	2.54369	2.24533	1.88987	2.05315	3.04828	2.08164	3.62336	3.5887	2.90642	3.2105
EB.chr2G74732	2.15464	3.97317	2.08967	3.23309	2.18001	2.84622	2.18944	2.06989	2.91139	2.79676	2.94615	2.92002	1.68354	1.77686	1.56963	1.73387	2.256	0.846943	2.59667	2.403	2.75562	1.70665	2.08336	3.04175	1.66695	3.96725	4.1446	2.80186	3.20898
EB.chr2G74739	2.30482	3.81135	1.85344	3.03194	2.06575	2.80564	2.06809	2.07702	2.49993	2.33754	2.7899	2.17573	1.3215	1.80171	1.54542	1.594	2.086	0.778517	2.31506	2.31278	2.46422	1.53154	1.88685	2.85125	1.73065	3.59987	4.02345	2.7062	2.96152
EB.chr2G74740	2.10096	3.64392	2.23968	2.89172	2.2695	2.45823	2.68298	2.36552	3.27607	2.73098	2.88701	2.70427	1.86578	1.9867	1.58398	1.43765	2.04337	0.554564	1.79621	1.82522	2.04357	1.36858	1.21782	2.59373	1.84566	3.41686	3.9945	2.27652	2.62428
EB.chr2G74741	1.90059	3.24139	1.7874	2.83154	1.87149	2.07759	1.89665	1.81838	2.60793	2.40501	2.66354	2.44763	1.18619	1.58956	1.49398	1.22431	1.93853	0.614536	1.68364	1.76497	1.76747	1.34116	1.55815	2.45837	1.51859	3.61096	3.72239	2.13112	2.65758
EB.chr2G74742	2.90277	3.71617	2.04483	2.92436	2.448	3.08434	2.41036	2.4597	2.47739	2.33152	2.76523	2.14837	1.67102	2.137	2.03199	2.11489	2.43832	1.1991	2.51871	2.71315	2.76707	2.05174	2.15572	3.09528	2.21035	3.87969	3.92807	2.89804	3.37266
EB.chr2G74743	3.11048	3.14639	2.1361	2.55865	2.37533	2.74366	2.38398	2.32118	2.17133	1.85659	2.53988	1.84722	1.59309	2.00507	2.22453	1.93715	2.5055	1.46182	1.97062	2.50738	2.32983	2.16998	1.80321	2.94771	2.28554	3.40894	3.4638	2.46444	2.9072
EB.chr2G74744	3.54417	3.72336	2.41812	3.0591	2.77224	3.40684	2.73555	2.66919	3.0006	2.75974	2.8985	2.42234	2.08675	2.44828	2.34391	2.36164	2.90752	1.60588	2.71743	2.92493	3.0102	2.44311	2.37179	3.06193	2.50412	4.05503	4.1039	3.03592	3.37302
EB.chr2G74745	3.46466	3.84437	2.52944	3.16374	2.71579	3.4004	2.79896	2.79748	3.07385	3.01437	3.18947	2.8537	2.1339	2.36981	2.04583	2.1034	2.74597	1.35393	2.36103	2.61783	2.79509	2.20138	2.01241	3.14438	2.35802	3.99043	4.31088	2.76812	3.31305
EB.chr2G74746	2.7806	4.36086	2.20364	3.52493	2.5981	3.18639	2.55161	2.76388	3.14639	2.97468	3.29946	2.83227	1.79366	2.27823	1.87956	1.9453	2.46894	1.02283	2.82975	3.05983	3.05953	1.95027	2.38763	3.51707	2.17619	4.39245	4.61963	3.2816	3.78765
EB.chr2G74748	3.23305	4.49804	2.77381	3.50231	3.24125	3.99299	2.50983	2.99691	3.43813	3.50866	3.23123	3.04063	2.08361	2.26771	2.39851	2.20373	2.82786	1.93827	3.16917	3.62895	3.64093	2.37041	3.31424	3.69324	1.89364	4.29261	4.38611	3.7607	3.96491
EB.chr2G75967	0.99817	1.97836	1.00721	1.39836	1.69378	0.779681	1.28779	1.68591	0.807329	0.902311	1.53536	1.05068	0.839273	0.760406	1.15801	1.27666	1.60281	0.823852	0.917125	1.28287	1.46743	1.48695	0.97699	1.83715	1.35871	2.37392	2.54	1.6118	1.67701
EB.chr2G75973	1.00936	2.57527	1.20605	2.04704	1.63727	1.60792	1.4401	1.34867	1.8255	1.6348	1.70481	1.32971	0.970624	0.93267	1.08573	1.43757	1.99197	0.495607	1.55783	1.7214	2.14362	1.39101	1.11838	2.333	1.37693	3.28237	3.56038	1.80737	2.02713
EB.chr2G75974	1.54983	1.70301	1.23307	1.07484	1.65651	1.18191	1.28181	1.71777	1.39004	0.811799	1.13468	0.74774	0.868227	0.999355	1.58772	1.59754	2.41422	0.782041	1.05414	1.26637	1.1411	1.78732	1.12853	1.56914	1.7065	2.31461	2.23338	1.41436	1.69328
EB.chr2G77701	1.36969	2.44431	1.67136	1.7944	1.97727	1.39661	1.80414	1.87931	1.8065	1.40612	1.505	1.14057	1.25908	1.2505	1.48319	2.08951	2.69854	0.820496	1.73856	2.02284	2.33019	1.97275	1.57148	2.44404	1.96329	3.33086	3.68113	2.22547	2.73735
EB.chr2G79889	0.935495	1.99514	1.23236	1.63765	1.37877	1.10432	1.39469	1.37771	1.59863	1.47465	1.56111	1.41771	1.04507	1.18348	0.662977	0.624555	1.02683	0.176139	0.650255	0.786239	0.71977	0.530656	0.449906	0.911957	0.797845	1.86666	2.37904	0.714742	0.870199
EB.chr2G79891	0.925698	1.96446	1.06215	1.80676	1.28234	0.975756	1.36326	1.20088	1.70359	1.41324	1.43367	1.41827	1.02326	1.13671	0.474576	0.484938	0.925358	0.223243	0.548325	0.516043	0.746447	0.532593	0.429348	0.953377	0.520177	1.31305	1.96147	0.507314	0.642054
EB.chr2G80890	0.93524	1.28324	0.60833	0.931649	0.776128	0.773401	0.644306	0.658619	0.944359	0.808554	0.824319	0.707648	0.333471	0.451866	0.850096	0.68551	0.926151	0.459545	0.978996	0.973984	1.14298	0.802375	0.751944	1.25042	0.726105	1.34205	1.26136	1.12829	1.14208
EB.chr2G80891	0.552496	0.802302	0.515921	0.861028	0.728004	0.717567	0.615077	0.500749	0.825888	0.644418	0.961537	0.483451	0.426384	0.427334	0.759068	0.806344	0.794708	0.563593	0.63004	0.857385	0.872601	0.683169	0.690474	0.928093	0.706418	1.20753	1.34099	1.17277	1.10719
EB.chr2G8138	1.10608	2.16996	1.02756	1.88976	1.96546	1.82427	1.52825	1.11975	0.927677	1.27829	1.78652	0.899531	0.833024	1.15104	1.00233	1.09718	1.68545	0.656381	2.02771	2.25777	2.09178	1.50618	1.49192	2.61787	1.5403	3.14311	3.60837	2.06666	2.79402
EB.chr2G8139	0.782186	2.21825	1.02492	1.99555	1.251	1.28278	1.11217	1.14452	1.80944	1.45106	1.68993	1.34854	0.861707	0.980605	0.915469	1.15479	1.38428	0.474563	1.60981	1.78263	1.74878	0.842246	1.24138	2.01732	0.861377	2.56722	3.09962	1.71532	1.81375
EB.chr2G8140	1.02883	1.85936	0.99406	1.23758	1.17777	0.784661	0.998536	1.07608	1.04542	1.02405	1.14822	0.969439	0.592138	0.90828	0.851742	0.904987	1.21489	0.322002	1.09398	1.42665	1.54825	0.910667	0.975116	1.61335	0.949325	2.1576	2.27426	1.60357	1.71079
EB.chr2G8142	0.355121	1.20602	0.597712	0.831344	0.632043	0.541776	0.535549	0.756752	1.20367	1.16528	0.787609	1.05575	0.679143	0.557558	0.718413	0.893031	0.935659	0.369183	0.769431	1.02766	1.31294	0.872728	0.733427	1.45027	0.481828	1.51522	2.03874	0.668806	0.83486
EB.chr2G8154	0.717365	1.51844	0.745822	1.07392	1.21641	1.08248	0.846521	0.577956	0.917165	0.663541	1.00622	0.672359	0.455887	0.266423	0.417614	0.333877	0.748751	0	0.286144	0.828641	0.182283	0.34599	0.182554	0.704266	0.420625	1.32997	2.1041	0.369002	0.800513
EB.chr2G81647	0.63071	1.34784	0.964268	1.33835	1.29124	0.560213	1.22533	0.956377	1.12881	0.824743	1.15798	0.829252	0.72416	0.86723	0.490952	0.639063	1.14474	0.194059	0.36625	0.67773	0.657636	0.56881	0.208762	0.784086	0.768714	1.58107	2.11223	0.613265	0.655681
EB.chr2G82271	1.01894	1.45454	0.588805	1.44909	0.772588	1.35375	0.826817	0.807653	1.09758	0.806449	0.899607	0.492344	0.913846	0.524333	0.196032	0.463554	0.529944	0.116666	0.129092	0.634548	1.10544	0.477306	0.298568	0.344365	0.287757	1.09295	1.86921	0.699489	0.326725
EB.chr2G83542	0.23927	1.75266	0.528819	1.41073	0.935202	0.883261	0.652924	0.778521	1.22851	1.0169	1.0689	0.826125	0.523672	0.485374	0.462247	0.556921	0.842744	0.339156	0.829341	0.883058	0.998526	0.623898	0.690761	1.21197	0.450253	1.51379	2.05084	0.942617	1.00962
EB.chr2G84031	0.8956	1.20926	0.813337	1.25202	1.10575	0.806694	1.13328	1.08551	1.07444	0.859923	0.686389	0.687048	0.45923	0.632475	0.617063	0.602473	1.1445	0.151607	0.38611	0.843678	0.532956	0.828822	0.200212	1.01818	0.778749	1.5109	1.28383	0.451726	0.762383
EB.chr2G86123	1.63291	1.9546	0.460501	1.18108	0.541636	2.17118	1.03577	0.693265	0.631588	1.43948	1.35427	1.4408	0.898988	0.587417	0.549298	0.47845	0.813236	0.407293	1.03734	1.29552	1.05107	0.202681	0.654733	1.38503	0.737354	1.38398	2.24027	1.21935	1.22899
EB.chr2G89546	1.22339	1.45128	1.07479	1.33647	0.99152	1.1347	1.0329	1.19067	0.961023	1.16753	1.09899	0.844358	0.626793	0.591349	0.98824	1.11227	1.29783	1.07223	1.32559	1.45152	1.6301	1.19037	1.18754	1.39146	1.05644	1.73751	2.02781	1.17375	1.38921
EB.chr2G89677	3.32823	4.02052	2.8859	3.70167	2.99243	3.77222	2.85427	3.16044	3.62323	3.88272	3.39944	3.34623	2.26879	2.15817	2.61124	2.2527	2.37414	2.71987	3.67075	3.62977	3.56805	2.47928	3.38047	3.67709	2.31287	3.96454	4.11277	3.64049	3.72898
EB.chr2G90692	0.369508	1.48006	1.00649	1.15352	0.754007	0.761579	0.868088	1.20848	0.83582	0.959465	1.28366	0.627295	0.577443	0.625966	0.599603	0.648877	0.869543	0.36344	0.711094	0.75895	0.940752	0.599364	0.589829	0.891911	0.61246	1.73103	1.38015	0.636053	0.960095
EB.chr2G91694	0.65867	1.52446	0.844959	1.37163	1.05066	0.965959	1.09877	0.935246	1.12871	1.08716	0.937764	0.725135	0.536432	0.654534	0.818443	0.667086	1.14382	0.453997	1.01335	1.03309	1.19176	0.749145	0.751423	1.40128	0.764961	1.80721	2.30206	1.12566	1.19925
EB.chr2G92009	0.489643	1.19508	0.586231	1.03049	0.67747	0.671487	0.84204	0.688992	0.773899	0.692575	0.690271	0.547641	0.473797	0.437101	0.554956	0.440519	0.852477	0.164136	0.512125	0.709866	0.780759	0.602588	0.378225	1.13618	0.690999	1.53764	1.77374	0.677662	1.05999
EB.chr2G92013	0.168361	0.992998	0.290548	0.900306	0.303473	0.574711	0.491261	0	1.14688	1.24532	1.12375	0.97915	0.147634	0.160781	0.368565	0.137673	0.751078	0.152503	0.59964	1.04362	0.958843	0.14354	1.82371	1.50383	0.57195	0.915733	2.20068	0.750834	0
EB.chr2G92014	0.232564	0.432575	0.209465	0.734417	0.471651	0.446466	0.747046	0.340461	1.1509	0.540104	0.546875	1.12058	0.135541	0.148134	0.818403	0.817432	1.1022	0.453368	1.30936	1.42393	1.4527	0.42331	1.12806	1.83045	0.352987	1.18418	1.4357	1.04511	0.822295
EB.chr2G92015	0.341741	0.659701	0.418664	0.913602	0.363331	0.747564	0.456872	0.430669	1.5212	1.10817	0.526868	0.968049	0.248343	0.426936	0.760009	0.871463	1.27504	0.31085	0.716415	1.54443	1.38474	0.83292	0.716948	1.51915	0.532035	1.32166	1.61106	0.727235	0.730381
EB.chr2G95241	0.229411	2.20041	2.03383	2.11028	2.19923	0.411399	1.47731	1.57391	1.73236	0.938472	1.42771	1.20666	1.12519	0.916165	0.79592	1.26244	1.73071	0.626361	0.679555	0.85735	1.11326	1.10703	0.396386	1.3144	0.625385	1.7562	2.51416	1.02245	0.861384
EB.chr2G95838	0.684741	2.31324	0.712513	1.44465	0.822719	0.607479	1.06352	0.662479	2.11296	1.47292	1.12551	1.22311	0.433095	0.251906	0.307272	0.495543	0.643268	0	0.596953	0.164753	0.812765	0.328101	0	0.528117	0.640727	1.93883	2.33893	0.862965	0.760663
EB.chr2G95846	0.578855	1.393	0.647305	0.965068	0.78202	0.597142	0.602543	0.672767	0.448697	0.612078	0.607527	0.733399	0.464307	0.633435	0.496466	0.398201	0.863981	0.237346	0.320178	0.716801	0.537326	0.357709	0.346147	0.901229	0.545872	1.54829	2.19414	0.612476	1.06436
EB.chr2G95847	0.298262	1.54118	0.669247	1.22691	1.01047	0.5279	1.0057	0.88785	1.07177	0.927394	0.88772	0.763569	0.526849	0.497556	0.690629	0.631232	0.831369	0.161311	0.679525	0.465474	0.727372	0.48411	0.458484	0.98979	0.69217	1.77877	2.3304	0.701198	0.814612
EB.chr2G95850	0.449261	1.68148	0.509561	1.29772	0.960793	0.440699	0.718326	0.65699	0.943307	0.820609	0.856313	0.844489	0.433873	0.534687	0.332675	0.45209	0.829099	0.367307	0.452866	0.406655	0.613337	0.513676	0.447135	0.90476	0.529431	1.55766	2.20764	0.795526	1.05142
EB.chr2G98016	0.702788	0.807667	0.744152	1.33713	0.921465	1.21507	0.959036	1.19551	1.15631	1.14999	1.31162	0.946172	1.04779	0.717566	0.368984	0.694311	1.22566	0.750675	1.11051	0.658943	1.44192	1.00115	1.48583	1.04482	0.924883	1.93913	1.50031	1.20497	1.4074
EB.chr3G10237	0.779767	1.98822	1.0682	1.48803	1.05605	1.29898	1.00249	1.37274	1.56589	1.43124	1.12738	1.29049	0.842116	0.596628	0.942719	1.04145	1.45194	0.474848	1.04235	1.41824	1.59031	1.02237	0.790748	1.26408	0.8313	2.30392	2.76697	1.01795	1.48233
EB.chr3G11393	0.676394	1.81047	0.882486	1.0004	1.29671	1.1369	1.35422	1.05502	1.56372	1.43443	1.7921	1.72898	0.851702	1.18815	1.29823	0.69963	1.86277	0.692388	0.820985	1.00395	1.81372	1.28066	0.791671	1.62661	1.49347	1.98032	3.30108	1.55126	1.91648
EB.chr3G11401	1.46075	1.30754	1.9407	1.67413	2.39997	1.76067	2.28243	2.21435	1.39203	1.22876	1.95333	0.869053	1.44501	1.48394	1.38747	1.62798	2.38747	0.72293	1.07823	1.2467	1.07696	1.58808	0.51814	1.50167	1.67353	2.73489	2.85861	0.743613	1.46979
EB.chr3G11404	1.65164	3.07361	1.37664	2.51265	1.73878	2.63159	1.52566	1.1503	2.0924	2.06291	2.9062	2.20269	1.34417	1.45174	1.60552	1.45112	2.29657	0.908452	2.44506	2.35669	2.7723	1.71897	1.63247	2.66425	1.66792	3.99184	4.54953	2.3817	3.06993
EB.chr3G11407	1.68702	3.39031	1.6756	2.72284	1.92819	2.27514	1.91372	1.86573	2.45887	2.23815	3.03877	2.57753	1.60379	1.88602	1.5513	1.60243	2.28003	1.31113	1.81558	2.28514	2.59119	1.6813	1.60433	2.40882	1.54112	3.31265	3.6806	2.09069	2.73777
EB.chr3G11420	0.739915	1.06142	1.06966	1.00817	1.58165	0.976975	1.15814	1.26862	1.23495	1.05306	1.60971	0.91193	0.993145	0.960403	0.519658	0.504018	1.03423	0.50406	0.203591	0.376815	0.244803	0.71402	0.318368	0.665523	1.03873	1.49962	1.53351	0.265808	0.562172
EB.chr3G11423	1.14719	1.75787	1.06684	1.44465	1.63878	0.938316	1.22748	1.18916	0.759472	0.863636	0.960085	0.5309	0.838173	1.03512	0.707504	0.495543	1.42524	0.54285	0.269043	0.312605	0.324456	0.820552	0.171222	0.796384	0.781455	1.5599	1.88993	0.495067	0.6373
EB.chr3G12495	1.45045	1.36989	0.532278	1.93206	0.953413	1.85201	0.685725	0.887688	1.25569	1.346	1.12375	1.74798	0.810863	0.436881	0.570574	0.263345	1.11832	0.290416	1.67364	1.49546	1.81421	0.14354	1.37153	1.30379	1.04989	2.11252	2.47408	1.43665	1.53942
EB.chr3G12925	1.58462	0	0.832487	0.662092	0.730348	0.151855	0.782477	0.76402	0.434763	0.429633	0.586615	0.129982	0.803478	0.492569	1.42679	1.13737	1.82619	0.834824	0.120008	0.779754	0.971271	1.20807	0.145864	0.700691	1.2017	0.536015	1.10307	0.548527	0.556876
EB.chr3G13259	0.73877	1.88552	0.565852	1.61313	1.14273	1.16378	1.12139	1.15266	1.88953	1.77413	1.59716	1.93187	1.09864	1.00111	0.787954	0.469058	0.562205	0.382062	0.980185	0.942439	1.07932	0.536339	0.845891	1.47887	0.399811	2.12113	2.05814	1.02863	1.09935
EB.chr3G16809	1.34685	3.22371	1.97249	2.60356	2.32491	1.43885	2.27815	2.11887	2.35619	2.11035	2.21737	1.66113	1.43957	1.5794	1.77537	1.55103	2.55774	0.38794	1.75182	1.97408	1.99313	1.53203	1.50946	2.69422	1.81459	3.66329	4.28925	2.14554	2.44188
EB.chr3G16811	0.297299	1.55779	0.680443	0.995011	0.765691	0.241508	0.691359	0.680304	1.27284	0.951915	0.935424	0.918528	0.486836	0.435647	0.458029	0.499706	1.03665	0.15595	0.43625	0.79075	1.04734	0.442802	0.453542	0.993489	0.51087	1.72108	2.35467	0.645739	1.03751
EB.chr3G17615	1.20625	2.53939	0.949607	1.73028	1.44638	1.57975	1.02564	0.985077	1.16929	1.32927	1.51861	1.04771	0.741429	1.05531	1.31217	1.13331	1.67576	0.563564	1.55961	2.03445	2.35181	1.30681	1.21337	2.13272	1.32355	2.75425	2.82753	1.74654	1.92391
EB.chr3G17616	1.39662	2.05915	1.27657	1.37921	1.76252	1.29244	1.53816	1.48396	1.33808	1.18821	1.51189	1.05037	1.04521	1.30944	1.41459	1.46187	1.96717	0.674997	1.11611	1.63345	1.60866	1.65186	1.25595	1.70766	1.34051	2.15955	2.60724	1.72875	1.61822
EB.chr3G17617	1.01551	2.16542	1.33509	1.68717	1.43928	1.33197	1.38114	1.41358	1.01179	1.02688	1.45687	1.15538	0.902532	0.923579	1.15984	1.00289	1.71722	0.467192	1.14089	1.3385	1.37307	1.15044	0.622755	1.55884	1.16924	2.34687	2.47237	1.48593	1.26471
EB.chr3G21053	0.72515	0.823826	0.884028	0.967141	0.755096	0.348263	0.976037	1.27019	1.16969	1.21952	0.800765	1.11186	0.749022	1.05772	0.536406	0.960063	1.06476	0.479338	0	0.224711	0.76663	0.789811	0.121075	0.498251	0.545439	0.452927	1.22766	0.251245	0.254826
EB.chr3G21285	0.341575	1.30531	0.602098	1.02012	0.562383	0.351983	0.812111	0.793923	1.85312	1.49417	1.04725	2.09428	1.0883	0.984799	0.917229	1.26081	0.884468	0.393975	0.763349	1.57953	1.44496	0.952787	0.884017	1.14338	1.20512	1.70589	2.09032	1.34172	1.74767
EB.chr3G21523	1.10703	2.01518	1.0929	1.66997	1.26957	1.35984	1.38129	1.29862	1.67825	1.53894	1.49361	0.836626	1.04117	0.625597	0.440544	0.814537	1.31871	0.387027	0.882496	0.996439	1.31657	0.434149	0.905347	1.33884	1.16062	2.49922	2.74253	1.08764	1.63014
EB.chr3G21566	0.0862946	0.983068	1.09838	1.01387	1.20607	0.244759	1.02313	1.05121	1.39107	1.02069	1.05468	1.15411	1.16677	1.09211	0.485145	0.44688	0.867367	0.5785	0.287133	0.333008	0.503755	0.394617	0.180973	0.402144	0.645692	0.520114	1.5167	0.483451	0.415541
EB.chr3G21567	0.197891	1.40719	1.60051	1.46863	1.72445	0.398616	1.35817	1.4722	1.96274	1.43593	1.663	2.06369	1.77269	1.46003	0.637924	0.75732	1.04283	1.19363	0.89808	1.01195	1.09433	0.729857	0.99081	1.10355	0.752648	1.10214	2.04881	0.940377	1.03608
EB.chr3G21666	0.203112	0.755975	0.707613	0.700468	0.802451	0.19419	0.965229	0.862157	0.585408	0.996449	0.938585	1.23802	1.0594	0.690021	0.362829	0.416257	0.434368	0.183964	0.201414	0.527423	0.125852	0.455329	0.0642193	0.0763525	0.585101	0.40358	1.38596	0.137298	0.202342
EB.chr3G21667	0.443359	1.78275	1.02595	1.51008	1.26881	0.461092	1.34296	1.3597	2.01611	1.86376	1.37695	2.44781	1.64683	1.31938	0.779295	1.07285	0.933636	0.372467	0.371003	0.852488	0.672271	1.10213	0.260241	0.558945	1.02969	1.39389	2.25707	0.760733	0.725271
EB.chr3G22773	0.147012	1.44528	0.869599	1.17395	1.22331	0.466071	1.28142	1.25163	1.89934	1.02651	1.27318	1.91642	1.48789	1.61433	0.73893	0.897295	0.903126	0.313211	0.343976	0.560993	0.407347	0.648865	0.177048	0.555549	0.681352	0.594347	1.8139	0.441712	0.552141
EB.chr3G22774	0.343972	1.26972	0.932085	1.0639	0.904858	0.37118	0.878041	0.899872	1.50332	1.16831	1.08467	1.64164	1.09767	1.16567	0.517707	0.471686	0.675363	0.219908	0.336459	0.456254	0.576962	0.450917	0.173261	0.50829	0.546337	0.749241	1.39743	0.488551	0.467817
EB.chr3G22775	0.322125	1.10045	1.01306	0.789671	1.2845	0.486401	1.3034	1.32104	1.02957	1.11121	0.87822	0.66504	0.994614	1.14029	0.690652	0.487391	0.724562	0.564688	0.129117	0.243271	0.463438	0.327516	0.250053	0.493673	0.547287	0.516039	1.15437	0.122462	0.222423
EB.chr3G22904	0.244823	0.655017	0.321494	0.553166	0	0.161612	0.298674	0	0.909271	0.80049	0.716364	0.58836	0.110482	0.333979	0.444095	0.460006	0.665801	0	0.72157	1.85855	1.55531	1.1147	1.17136	1.52078	0.523476	0.566464	1.46049	0.168118	0
EB.chr3G23632	1.20865	0.97374	0.730534	0.815225	0.874112	1.09248	0.914115	0.802583	0.779125	0.661184	0.745391	0.917415	0.707017	0.808841	0.618109	0.620863	0.788073	0.513406	0.743995	0.746737	0.89803	0.697851	0.881744	0.945296	0.935805	1.04224	1.56995	1.0765	0.962633
EB.chr3G25186	0.82108	1.76121	0.829674	1.7779	1.06489	1.30919	1.18379	1.21548	1.62604	1.54957	1.78613	2.08573	1.36266	0.623678	0.607657	0.830299	0.815525	0.758885	0.900858	0.540933	0.87194	0.111833	0.559314	1.55687	0.46267	2.36905	3.0812	1.2707	1.03297
EB.chr3G28062	1.01266	0.997604	1.39309	0.736318	1.72353	0.399243	1.72421	1.54227	0.41597	0.897257	0.901935	0.218219	0.887003	0.950642	0.0550415	0.455519	0.354317	0	0	0.372665	0.0852533	0.275675	0.383768	0.366756	0.400593	0.600011	0.553706	0.180383	0.0938373
EB.chr3G28063	1.29733	3.714	1.65415	3.03964	1.94513	1.65633	2.33738	2.01308	3.32612	2.82501	2.50759	2.71832	1.754	1.90836	0.442519	0.297605	0.575074	0.0801173	1.03079	1.22623	0.852707	0.718733	0.969751	1.4806	0.427083	1.93783	2.67377	0.976815	1.676
EB.chr3G28064	1.31422	2.36021	1.60799	1.72492	1.69303	1.51152	1.82154	1.64801	1.61512	1.28765	1.74312	1.21569	1.1695	1.17411	0.316316	0.231255	0.503461	0.370961	0.815281	0.500821	0.479752	0.612007	0.513555	1.15221	0.722755	1.47222	1.59837	0.624254	1.00863
EB.chr3G28065	1.23467	2.79117	1.52599	2.19476	1.80585	1.44304	1.67105	1.60232	1.79787	1.78238	1.69004	1.73578	1.24048	1.2142	0.306652	0.285072	0.293277	0.226857	0.57017	0.456572	0.384897	0.204966	0.298729	0.796383	0.473325	1.54733	2.05449	0.789824	1.10309
EB.chr3G28068	1.12084	2.19295	1.73152	1.7229	1.78054	1.12403	1.52503	1.74533	1.70798	1.37656	0.992393	0.861795	1.29576	1.32476	0.112006	0.192972	0.683511	0.173944	0.31908	0.222303	0.426462	0.400457	0.174801	0.597669	0.52895	0.981639	1.67103	0.689266	0.773874
EB.chr3G28082	0.877199	2.71168	1.27607	1.99383	1.45505	1.3018	1.39481	1.13571	1.91417	1.40639	1.77181	1.79457	1.10168	1.13963	0.16925	0.252672	0.293184	0.114905	0.289103	0.204729	0.576647	0.19955	0.369152	0.938486	0.277734	1.32001	1.79039	0.345554	0.816238
EB.chr3G28083	0.774809	2.67953	1.25758	1.76957	1.19484	1.02839	1.32994	0.797425	1.2324	1.58887	1.56575	1.1093	0.731566	0.735467	0.201979	0	0.268456	0	0.525579	0.532932	0.386765	0.346926	0.388565	0.541767	0.207036	1.05681	1.04171	0.588533	1.18651
EB.chr3G28084	1.38084	2.79563	1.53526	2.63248	2.10117	2.24269	1.72568	1.38517	1.97491	1.87124	2.10989	1.99094	1.06503	1.28661	0.26164	0.337393	0.491485	0.158742	0.522491	0.529866	0.879247	0.720247	0.468439	1.58084	0.494109	1.12435	1.4605	1.00031	0.744823
EB.chr3G28085	0.585397	1.96422	1.25185	1.60619	1.19825	1.0685	1.19001	1.01279	1.63935	1.37439	1.40893	1.56336	1.08079	1.12998	0.109449	0.18885	0.356934	0.130252	0.121465	0.271409	0.375187	0.276424	0.278746	0.596845	0.232236	0.977132	1.29219	0.303142	0.481596
EB.chr3G28086	0.700074	2.60638	1.41071	1.95477	1.49981	1.35345	1.57668	1.60232	2.33725	2.15366	1.65647	1.53945	0.932454	1.2142	0.231038	0.265036	0.599554	0.203343	0.396277	0.628547	0.900212	0.403028	0.88249	1.03119	0.216354	1.11164	1.43042	0.589377	0.561749
EB.chr3G28087	1.14869	2.57303	1.59584	2.17665	1.80489	1.13101	1.82137	1.71513	2.1636	1.69972	1.72375	1.47204	1.53353	1.42643	0.358196	0.44062	0.57699	0.0899794	0.364161	0.465258	0.62465	0.473508	0.477032	0.631803	0.425691	1.41644	1.77451	0.441725	0.777725
EB.chr3G28088	1.04459	2.44206	1.5508	2.25221	1.72658	1.07344	1.77989	1.77412	2.12674	2.00619	1.85411	1.99827	1.40573	1.36162	0.236021	0.238064	0.632215	0.224291	0.322454	0.514673	0.414425	0.33315	0.278519	0.923981	0.456286	1.41548	1.70895	0.61819	0.748944
EB.chr3G28089	0.959887	2.65527	1.53836	2.0516	1.69552	1.1589	2.02327	1.70713	2.14984	1.85377	2.13303	1.91756	1.2012	1.11921	0.250333	0.343678	0.704451	0.184331	0.204238	0.377087	0.534992	0.183116	0.409328	0.757233	0.346185	1.41144	1.84763	0.60163	0.742019
EB.chr3G28090	1.6348	2.84236	1.83304	2.26653	2.11289	1.85589	2.06132	2.14054	2.16846	2.0595	1.93344	1.49137	1.42453	1.60766	0.563765	0.611329	1.04735	0.398498	0.923377	0.999983	0.936313	0.922466	1.06151	1.54733	0.710073	1.89577	1.98369	1.04757	1.69065
EB.chr3G28095	1.87477	3.7905	1.84387	3.29998	2.31735	2.64245	2.36294	2.37341	3.07736	2.60878	2.72605	2.22757	1.5959	1.96336	0.551177	0.740557	0.860655	0.259135	1.25079	1.21566	1.36547	0.925086	1.45037	2.10909	0.751603	2.04314	3.36382	1.41567	1.89591
EB.chr3G28097	1.04514	2.36285	0.615812	1.15881	1.47987	1.43672	1.35208	1.66275	1.72577	0.858576	0.766083	1.50954	1.28491	1.08575	0.244863	0.563445	0.246905	0	0.892061	1.00583	0.534878	0.137107	0.379828	0.764319	0.354834	1.53371	0.75307	0.856959	0.86694
EB.chr3G28100	0.81985	2.05201	1.18344	1.42099	1.432	0.648614	1.17396	1.39242	1.37246	1.3143	1.32606	1.14168	1.01232	1.0872	0.204718	0.207616	0.36303	0.120526	0.208512	0.351129	0.460301	0.319173	0.26415	0.541442	0.340163	0.800623	1.12499	0.528432	0.705755
EB.chr3G28101	0.54797	2.26843	0.994215	1.78374	1.33007	1.08479	1.09538	1.17905	1.50611	1.48742	1.66188	1.28555	0.744947	0.650546	0.0931301	0.0748109	0.0949657	0.110883	0.236164	0.210479	0.543157	0.17048	0.433505	0.571019	0.248543	1.10305	1.64153	0.340461	0.437904
EB.chr3G28102	0.878285	2.57348	1.53251	2.15706	1.92644	1.56136	1.68781	1.92738	2.10239	1.8248	1.47065	1.31333	1.37752	1.28978	0.280473	0.348381	0.233171	0.48931	0.284914	0.47251	0.415052	0.301773	0.679704	1.23009	0.571144	1.32436	1.78935	1.01491	0.796447
EB.chr3G28108	0.647976	2.2399	1.46064	1.89026	1.71121	0.826761	1.51544	1.68979	2.00035	1.6847	1.8117	1.50542	1.11556	1.12323	0.170587	0.171106	0.308943	0.0867063	0.236223	0.232834	0.376947	0.1508	0.338196	0.46078	0.182981	0.932507	1.54273	0.292657	0.668431
EB.chr3G28109	1.48439	3.70156	2.23136	3.18047	2.5743	2.00417	2.42659	2.54129	2.84316	2.55696	2.77427	2.49258	1.66015	1.90984	0.4291	0.567358	0.576304	0.212437	0.986217	0.9627	0.785712	0.574876	1.0744	1.39356	0.551866	2.02785	2.46584	1.1764	1.26679
EB.chr3G28110	1.371	2.453	1.65297	1.79474	2.11708	1.24942	1.77917	1.98999	1.78795	1.58711	1.89806	1.75303	1.44908	1.64512	0.31968	0.337836	0.708308	0.289813	0.469049	0.505664	0.518393	0.509233	0.302034	1.18671	0.488883	0.772765	1.58498	0.524208	0.761022
EB.chr3G28116	0.452127	1.94528	0.900343	1.38903	0.883027	0.551945	1.11513	1.14472	1.4197	0.717557	1.24161	0.810507	0.652612	0.799178	0.207988	0.046783	0.289433	0.198084	0.112165	0.131346	0.624394	0.0475984	0.135326	0.665748	0.0892446	1.03226	0.988912	0.344268	0.769761
EB.chr3G28118	0.302959	1.08168	1.47997	0.266458	0.996545	0.205774	0.822099	0.487219	0.859089	1.08698	1.25355	1.28313	0.491174	0.82878	0	0.130219	0.244413	0.144428	0.312005	0.361134	0	0	0	0.229606	0.243417	0.27261	0.746256	0.214402	0.723289
EB.chr3G29852	0.307419	1.15004	0.46337	1.11676	0.701156	0.441883	0.663941	0.721598	0.754863	0.949448	0.723298	0.545196	0.395786	0.562769	0.367107	0.386949	0.859922	0.279678	0.552682	0.351197	0.650256	0.304707	0.296132	1.01126	0.334293	1.51115	2.05388	1.04217	0.957427
EB.chr3G29858	0.725092	1.93305	0.93268	1.29543	1.03783	0.718722	0.787697	0.711307	2.10975	1.64835	0.88991	1.63545	0.918438	0.953282	0.438829	0.811552	0.757706	0.27507	0.794127	1.45052	1.22821	0.823212	0.788585	1.37661	0.410365	1.17954	2.30976	0.575158	0.693184
EB.chr3G31294	0.173853	2.03151	0.29959	1.08909	0	0.746461	0.27426	0.665889	0.624172	0.919105	0.689258	0.657158	0.290733	0.166168	0.137927	0.870756	0.4885	0.299186	0.342115	0.960235	0.984637	0.282781	0.220064	0.816598	0.487283	1.82155	2.38673	0.7729	1.28625
EB.chr3G33857	0.746626	0.621618	0.267263	0.66565	0.618474	1.02528	0.55084	0.829791	0.957209	0.550159	1.13872	0.46174	0.83449	0.618132	1.10361	0.865456	1.17072	0	0.949215	0.970505	1.19124	1.1617	0.515487	1.41409	0.698315	2.00298	1.85484	1.25704	1.27104
EB.chr3G36758	1.30034	2.8578	1.18897	2.40869	1.35762	2.15741	1.48421	1.42015	2.45404	2.07539	2.80479	2.02001	1.03166	1.09922	1.45584	1.58862	2.37797	0.400718	2.09417	2.52089	2.51977	1.37397	1.46931	2.93317	1.65656	4.5393	5.0233	2.17675	2.68151
EB.chr3G36764	1.86576	2.2069	0.972693	1.50163	1.62975	2.21923	1.35659	1.38332	1.33829	1.265	2.31474	1.42035	1.16335	1.33804	1.76153	1.85427	2.72259	0.700644	2.08916	2.43678	2.31172	1.85771	1.44105	2.87596	2.19867	4.21451	4.49658	2.13887	2.9862
EB.chr3G36774	0.778054	1.49939	0.715974	1.03561	1.31936	0.530911	1.13547	1.30619	0.884281	0.947673	1.90366	1.24031	0.794346	1.09573	1.28957	1.1178	2.00198	0.539847	0.702555	0.931359	1.19202	1.39158	0.514374	1.64124	1.6334	2.70645	3.36571	1.6074	1.62229
EB.chr3G36778	0.442647	1.26794	0.773651	1.3381	1.19943	0.780008	0.832203	1.04885	0.64903	0.642654	1.87998	0.9938	1.3421	1.22775	0.920402	0.910943	1.94388	0.541696	0.643323	0.583357	1.08543	0.835161	0.601929	1.0118	1.20868	2.21163	3.28087	0.882509	1.16175
EB.chr3G3687	0.845655	1.7835	0.514945	0.61343	0.811179	0.489371	0.788972	0.542773	0.400549	0.609703	0.935958	0.893709	0.184129	0.375789	0.695268	0.881136	1.59468	0.194141	0.840516	1.31836	1.18003	0.950747	0.473196	1.24533	1.09153	1.84433	1.62605	0.962094	0.72829
EB.chr3G37707	0.552874	1.48744	0.77598	0.950791	0.929424	0.442908	0.636346	0.833105	0.996769	0.900357	1.0874	1.1153	0.934899	0.809642	0.358563	0.511109	0.89996	0.078771	0.320319	0.525009	0.958295	0.411252	0.575282	0.893565	0.637824	1.41104	2.00813	0.581605	0.660733
EB.chr3G3838	0.79849	1.14954	0.832569	0.878348	1.01842	0.719218	1.08678	0.960096	1.07388	1.01499	0.898071	0.606952	0.80284	1.0037	0.532696	0.628784	0.953343	0.214176	0.670287	0.354336	0.516446	0.54363	0.323133	0.515694	0.451181	0.859771	0.914359	0.519	0.438263
EB.chr3G40481	1.60109	2.47964	1.04562	1.76895	0.972865	2.12079	0.881202	0.979065	1.76321	1.79695	1.8626	1.45617	0.786512	0.903941	1.08258	0.921267	1.34601	0.879565	1.92072	2.19773	1.92784	0.711547	1.7124	2.01569	0.793664	2.57601	3.33571	2.33701	2.25747
EB.chr3G40482	1.86633	2.17141	1.40432	2.09921	1.51006	2.35146	1.56809	1.63713	1.71888	1.64918	2.25891	1.7291	1.19218	1.08324	1.49752	1.34907	1.51826	1.28211	1.78032	2.22473	2.16284	1.39201	1.76874	2.38065	1.34625	2.58441	2.89018	2.22233	2.07496
EB.chr3G40484	1.87223	1.93529	1.34855	1.54729	1.45684	1.84037	1.29553	1.46121	1.53604	1.39606	1.53421	1.13013	0.894296	0.974645	1.31885	1.25547	1.46626	1.14866	1.65716	1.88435	1.71842	1.42865	1.56266	1.86782	1.14247	1.97825	2.10747	1.95757	1.87832
EB.chr3G4662	1.77633	2.56793	1.68478	2.18801	1.94991	2.03177	1.72957	1.6728	2.51748	2.51466	2.56944	2.39283	1.74503	1.72711	1.80098	1.7335	1.98329	2.20669	2.66544	2.78074	2.69358	2.07899	2.49229	2.53717	1.77277	2.52761	2.57641	2.56411	2.66908
EB.chr3G4667	1.43059	2.11304	1.20897	1.73397	1.18074	1.51722	1.03189	1.35148	1.56847	1.62585	1.94643	1.59027	0.929489	0.893368	0.893041	0.950459	1.03643	0.830781	1.30652	1.55534	1.69245	0.980289	1.19602	1.21655	0.926951	1.60772	1.87559	1.34957	1.24892
EB.chr3G4668	1.28314	1.90359	1.09986	1.31553	1.20437	1.74116	0.927398	1.23907	1.86414	1.45856	1.42836	1.70401	1.10545	0.478011	1.1863	1.0318	1.03118	0.862251	1.12028	1.4431	1.74359	1.1777	1.02251	1.60569	0.572701	1.90743	2.31142	1.04653	1.0523
EB.chr3G4669	1.58953	1.90089	1.18481	1.66112	1.13053	1.71913	1.13836	1.56979	1.69857	1.5397	2.09351	1.69456	1.14396	0.84192	0.95054	0.724088	0.92616	0.592311	1.32568	1.33719	1.43477	0.829865	1.23942	1.21546	0.929451	1.74577	2.20366	1.11555	1.59247
EB.chr3G49860	0.169647	1.54175	0.632613	1.22585	0.864889	0.368968	0.718197	0.599102	1.50764	1.18166	1.14098	1.49129	1.09107	0.813961	0.747677	0.834332	0.793017	0.421062	0.586652	1.25671	1.24381	1.026	0.512299	1.2338	0.278719	1.02679	1.94954	0.263585	0.341882
EB.chr3G49933	0.440037	1.49892	0.9155	1.107	0.961726	0.973646	0.690363	0.80614	1.72061	1.34166	1.28277	2.00083	1.08728	0.940399	0.781974	1.00663	0.991026	0.384795	0.740315	1.40091	1.46841	0.899535	0.71089	1.06194	0.57733	1.27083	2.45715	0.680195	0.705074
EB.chr3G49934	0.597127	2.10186	2.1806	2.26589	2.28033	0.498041	2.52421	2.45381	2.91276	2.07148	1.56449	2.53275	2.48142	2.42859	1.68543	2.34153	2.34337	0.69532	0.933376	1.70386	1.59652	1.98635	1.00982	1.384	1.64297	1.87434	3.00569	1.07864	1.18647
EB.chr3G49936	0.499897	1.32574	1.51156	0.899352	1.04658	0.732759	1.15738	1.23305	1.82902	1.54525	1.73821	2.2506	1.56163	1.0313	0.671705	0.367751	0.841587	0.401936	0.985594	0.563618	0.938185	0.429106	1.04355	1.11826	0.508163	1.62472	2.1208	0.944468	0.831272
EB.chr3G49937	0.387257	1.52334	1.2719	1.14413	1.26251	0.435208	1.08243	1.20909	1.60511	1.18174	1.12605	1.84391	1.55309	1.23395	0.417598	0.737304	0.967929	0.3955	0.285251	0.51615	0.625577	0.569843	0.339788	0.512337	0.619592	1.0797	2.22365	0.540163	0.52069
EB.chr3G51872	0.159417	3.01278	0.881341	1.69214	1.1482	1.34088	0.822099	0.618714	1.56235	1.08698	1.25355	1.49808	0.856928	0.529604	0.866061	0.249653	0.797795	0.275704	0.975062	1.09609	0.670041	0	0.199948	1.69719	0.451631	2.0426	3.00003	0.401025	1.39361
EB.chr3G52905	0.700821	1.25254	0.553673	0.95373	0.717845	0.715026	0.590955	0.892401	0.700307	0.367447	0.559455	0.427045	0.172756	0.447924	0.669388	0.611175	0.921458	0.450323	0.754098	1.04635	1.19409	0.688531	0.648699	1.06217	0.906204	1.55341	1.81151	0.623111	1.17004
EB.chr3G58822	0.932063	1.8859	1.09859	1.28612	1.21483	0.951261	1.024	1.18327	1.46217	1.1887	1.21503	1.30596	0.832324	0.922172	0.388867	0.280644	0.485248	0.142049	0.25413	0.574601	0.574183	0.368902	0.275741	0.551332	0.251312	1.04923	1.0043	0.345718	0.532705
EB.chr3G58823	0.907886	1.77723	0.670819	2.25416	0.7882	1.94792	1.05952	1.17395	1.57021	1.69621	1.78675	1.43307	0.250591	0.602005	0	0.339871	0.604477	0	0.535213	0.482371	0.974056	0.24417	0.500137	0.716923	0.229739	1.81446	1.53488	0.376556	1.14673
EB.chr3G58825	2.93608	3.70526	2.04647	3.05486	2.31258	3.25099	2.36208	2.25632	2.77492	2.86982	2.64032	2.42948	1.53968	1.76051	1.32824	1.1774	1.85262	0.697311	1.64037	2.06819	2.12835	1.28175	1.40941	2.47426	1.22343	2.92155	3.33278	1.96194	2.28968
EB.chr3G58826	1.6115	2.95122	1.81939	2.50337	1.90634	1.87246	1.92316	1.9569	2.40791	2.18357	2.24278	2.18458	1.497	1.1739	0.67655	0.847717	1.16545	0.204903	0.674425	1.03103	1.10535	0.714603	0.677358	1.13245	0.884385	1.92138	2.61113	0.748518	1.23599
EB.chr3G58827	1.86431	2.45642	1.65679	2.17535	1.91774	1.89685	1.90474	2.19942	2.45936	2.16336	1.94721	2.42088	1.73134	1.83632	0.539919	0.996894	1.23785	0.280199	0.684216	0.703285	0.811649	0.99154	0.532217	1.24324	0.756696	1.4384	2.32077	0.57472	0.909695
EB.chr3G58828	1.47214	2.04351	1.41194	1.77487	1.92043	1.69031	1.38973	1.39386	0.720658	1.19329	1.42518	1.0028	1.23526	1.14873	0.645552	0.969365	0.854406	0.180417	0.255217	0.362654	0.772599	0.723985	0.37333	0.767037	0.660338	1.36966	1.89635	0.403721	1.02994
EB.chr3G58831	1.5162	2.38152	1.62241	2.08629	1.89061	1.37511	1.74441	1.73036	2.20747	1.75634	1.8178	1.76307	1.38622	1.48715	0.561167	0.649888	0.994157	0.130677	0.585161	0.723074	1.10315	0.616808	0.532929	0.968771	0.66892	1.91235	2.57765	0.852477	1.3263
EB.chr3G58832	1.8559	2.44256	1.44559	1.72804	1.74911	1.95546	1.68245	1.62354	1.72822	1.34923	1.74026	1.28835	1.03405	1.20368	0.619073	0.816841	1.41424	0.344777	0.82323	1.01384	1.02157	0.850683	0.502676	1.35188	0.727885	1.74111	1.88766	0.761632	1.04324
EB.chr3G58833	2.246	2.40818	1.76036	1.97374	1.86101	2.24694	1.82948	1.67065	1.75028	1.34731	1.78398	1.30614	1.3194	1.48492	0.846995	1.14975	1.49531	0.577007	0.987195	1.27168	1.09358	0.863575	0.721582	1.32098	0.986033	1.91342	2.38211	1.08198	1.4457
EB.chr3G58834	1.57548	1.90866	1.4919	1.67233	1.76184	1.47805	1.68259	1.6965	1.5315	1.35902	1.52961	1.47443	1.48359	1.4376	0.596478	0.764796	1.21868	0.310011	0.492687	0.590672	0.849792	0.713669	0.348499	0.98755	0.658424	1.37622	1.83043	0.441515	1.00548
EB.chr3G58836	0.883546	1.47145	1.34618	1.29801	1.50114	0.850898	1.32459	1.42715	1.38298	0.952404	1.17912	1.25781	1.33272	1.1287	0.3889	0.495909	0.94917	0.112902	0.289528	0.280716	0.525513	0.428627	0.213566	0.529782	0.620672	0.894021	1.44614	0.360508	0.567442
EB.chr3G58839	0.300856	0.889442	0.481574	0.625727	0.306694	0.436921	0.282063	0.365693	1.14599	0.78682	0.637046	0.827074	0.428417	0.364078	0.638055	0.889199	0.733721	0.112798	0.592557	1.19043	1.41424	0.800674	1.12986	1.41486	0.384449	0.807249	1.72732	0.568302	0.70126
EB.chr3G58841	1.06344	1.34995	0.639903	1.27643	0.79632	1.18947	0.77471	0.986564	0.5022	0.59785	1.16872	0.587469	0.483793	0.66054	0.312486	0.250595	0.94445	0.0981002	0	0.711896	0.464739	0.475384	0.130536	1.00266	0.316842	1.3011	0.904899	0.269817	0.606781
EB.chr3G58842	1.05957	2.79651	1.09521	2.68016	1.51445	1.66238	1.45513	1.45421	2.34539	2.11952	1.95059	2.2643	0.797985	1.17777	0.537515	0.525141	0.469644	0.180417	0.195519	0.425401	1.30785	0.315453	0.235363	0.881371	0.471936	1.9074	2.49278	0.403721	0.884849
EB.chr3G61101	0.594564	2.69251	0.577884	1.87336	0.937984	1.51993	0.934833	1.07629	1.64936	1.72432	1.84707	1.86541	1.23005	0.745515	0.992201	1.20993	1.64698	1.00153	2.45156	2.45127	2.85396	1.33861	2.32332	3.09425	1.20656	3.65933	4.18548	2.59757	3.1947
EB.chr3G64079	0.694334	2.53663	1.32389	1.86558	1.43967	0.901799	1.4357	1.23582	2.00005	1.42576	1.29708	1.38839	0.860715	0.996898	0.750318	1.04553	1.54174	0.524817	1.132	1.35154	1.38653	0.995762	0.889401	1.90855	1.02417	2.49779	2.84323	1.50886	1.60949
EB.chr3G64226	0.435844	2.51543	1.07614	2.00623	1.39094	0.812812	1.35587	1.2554	1.99983	1.34853	1.60101	1.42197	0.662075	0.789137	0.483177	0.559229	0.910567	0.189373	0.340421	0.652774	0.973909	0.597828	0.3618	0.919379	0.416482	1.85565	2.5048	0.523974	1.20668
EB.chr3G65365	0.461987	1.31912	1.09767	1.13452	1.36542	0.231932	1.36526	1.04551	1.1288	1.12606	0.916504	1.1536	0.976551	0.806545	0.39243	0.498464	0.838644	0.201506	0.159745	0.351633	0.447417	0.473459	0.139451	0.620018	0.690211	1.08708	1.74572	0.463212	0.594884
EB.chr3G65409	0.604403	1.5864	0.800548	0.944906	1.2104	0.639775	1.03055	1.2706	0.755276	0.751629	0.871739	0.868444	0.578605	0.901656	0.656572	1.0677	1.29818	0.28216	0.352918	0.765575	0.824845	0.698956	0.470088	0.896455	0.584283	1.95102	2.38621	0.396958	1.0064
EB.chr3G65427	0	1.93598	0.534579	1.55986	0.559196	0.711017	1.02551	0.81886	0.641604	0.913856	0.898101	0.92734	0.361846	0.474267	0.601591	0.745245	1.40549	0.104511	0.500633	0.911712	0.689346	0.702087	0.384148	0.877995	0.336189	2.36681	2.89287	1.58064	1.16243
EB.chr3G65447	0.490937	1.48516	0.590331	1.19529	0.65048	0.332184	0.409859	0.387407	0.578922	0.290637	0.866639	0.245149	0.220694	0.241129	0.5703	0.675535	1.31547	0.204216	0.798727	0.672411	1.25619	0.658893	0.407514	1.51343	0.900108	1.80339	2.43387	1.05283	1.33822
EB.chr3G65453	1.13448	1.10041	0.404024	1.02904	0.421505	0.836374	0.372265	0.349208	0.222699	0.219998	0.19141	0.341623	0.272304	0.295467	0.247582	0.659973	0.359653	0	0.695367	0.369298	0.81348	0.381521	0.68735	1.16207	0.460607	1.18874	2.00186	1.10444	0.875194
EB.chr3G65455	0.222167	2.03038	0.0696348	1.34349	0.750303	0.35269	0.716462	0.464281	1.16104	1.2455	0.7036	0.669232	0.356036	0.268861	0.423139	0.44521	0.869616	0.0705391	0.464201	0.657486	1.29683	0.636196	0.262095	0.55762	0.479717	1.26359	2.82805	0.845365	1.11831
EB.chr3G67165	0.16115	0.620954	0.430322	0.257269	0.331836	0	0.534847	0.780406	0.915233	0.870722	0.447092	0.715634	1.04786	1.02278	0.944863	0.916911	0.983627	0.742619	0.433898	0.832882	0.99767	1.17543	0.649707	1.09165	0.964714	0.905835	1.25561	1.16828	1.20594
EB.chr3G67178	0.630111	1.35651	0.670819	0.958016	1.02748	0.362685	0.624912	0.81046	0.813518	0.377104	0.826846	0.887604	0.649922	0.500047	0.677726	0.695845	1.02917	0.26015	0.924717	0.945925	0.974056	0.546983	0.500137	1.08843	0.681837	1.34998	1.53488	0.533422	1.04429
EB.chr3G68030	0.286768	1.26157	1.11528	1.00919	0.580903	0.473544	0.840492	0.723252	1.14926	0.898635	0.727222	0.560496	0.558234	0.565185	0.303379	0.71309	0.809252	0.161876	0.796619	0.643991	0.842144	0.556001	0.508392	0.758406	0.311161	0.979287	1.60024	0.808855	0.493265
EB.chr3G68547	0.390416	1.42397	0.824787	1.15492	0.946812	0.848848	0.772349	0.827733	0.901965	1.18769	0.761018	0.834331	0.350592	0.463568	0.804875	0.6274	0.888345	0.237039	0.698433	0.975092	0.945995	0.427726	0.724243	0.898266	0.60992	1.35575	1.73462	0.680394	1.14225
EB.chr3G6925	0.32439	0.602636	0.104834	0.507082	0.110433	0.146779	0.354283	0.132631	0.840799	0	0.133294	0.540881	0	0.30511	0	0.3479	0.414099	0	0.416585	0.480372	0.141399	0.357175	0	1.06099	0.338586	1.29079	1.45404	1.00307	0.749704
EB.chr3G70843	0.164708	1.55133	0.725923	0.50769	1.02126	0.212981	0.994347	0.352738	1.23412	1.00092	1.00415	1.31502	1.10875	0.546181	0.559465	0.476372	0.966667	0.2844	0.170563	0.198818	0.386074	0.140296	0.207416	0	0.561344	1.3288	1.73969	0.736094	0.591676
EB.chr3G70846	0.280297	2.00344	0.715974	1.33149	1.23853	0.341307	0.924229	0.494809	1.57223	1.2589	1.14375	1.53224	0.632936	0.181153	0.473959	0.610296	0.748882	0.0906245	0.431406	0.411257	0.892574	0.506855	0.425137	0.853887	0.360771	1.86529	2.1826	0.723627	0.732382
EB.chr3G70852	0.383083	1.11258	1.15426	1.40064	1.28584	0.656914	1.21726	0.903974	1.27597	1.00128	1.49927	0.726003	0.726824	0.711023	0.235141	0.387939	0.444491	0.0958677	0.104712	0.34115	0	0.251409	0.244513	0.521165	0.163379	1.28025	2.13892	0.379683	0.493634
EB.chr3G70859	0.297238	1.61536	0.83455	1.34075	0.975244	0.366429	1.06823	1.00144	1.61	1.2739	1.1527	1.3841	0.798823	0.69235	0.432829	0.502409	0.825983	0.151899	0.319537	0.388236	0.646717	0.435105	0.303546	0.607243	0.417982	1.26527	2.02194	0.412138	0.728925
EB.chr3G7281	0.0690752	0.264913	0.145619	0.22333	0.167508	0.0191653	0.0668649	0.0960405	0.149067	0.0944455	0.310879	0.327145	0.12079	0.179665	1.43444	1.23214	1.66486	1.41716	1.76994	1.99227	1.91325	1.57339	1.77146	2.08201	1.30069	2.0155	2.40222	2.20279	1.8558
EB.chr3G74459	0.356945	1.46384	0.704972	1.43848	1.15257	0.920651	1.02214	1.09764	1.5784	1.39877	1.66085	1.79819	1.18997	1.09765	0.567974	0.710563	1.33229	0.272405	0.35871	0.76105	0.879045	0.735445	0.424652	0.708923	0.904315	1.4214	2.77636	0.967819	0.460269
EB.chr3G7492	0.109969	1.01526	0.432334	0.986278	0.455676	0.202467	0.367467	0.536924	0.504897	0.554312	0.449028	0.379824	0.25721	0.322427	0.344849	0.433786	0.690824	0.321166	0.593992	0.872992	0.60864	0.540304	0.465925	1.17033	0.454587	1.27411	1.57632	0.83485	1.0728
EB.chr3G7517	0.788464	1.77098	0.835429	1.25578	1.14634	0.886832	1.06237	1.01401	0.935247	0.885097	1.03004	0.823006	0.610131	0.63833	0.454171	0.828417	1.24756	0.321356	0.970214	1.23261	1.15902	0.694802	0.573622	1.41763	0.859871	1.8961	2.35005	1.27623	1.51959
EB.chr3G7518	0.463416	2.00157	0.727155	1.54551	0.82458	1.10295	0.938926	0.889046	1.15943	0.863537	0.85908	0.879981	0.574905	0.731236	0.615744	0.53028	1.10967	0.291873	1.01369	1.02992	1.0965	0.666114	0.66273	1.45294	0.783897	2.26537	2.68627	1.32727	1.46546
EB.chr3G7519	0.388609	1.38125	0.796382	1.30911	0.986877	0.567446	0.991067	0.884057	1.06948	0.911869	0.821458	0.571906	0.603224	0.733421	0.486173	0.714102	0.943194	0.205189	0.449693	0.841213	1.02209	0.740719	0.454429	0.82111	0.778119	1.63643	1.93821	0.709217	1.00133
EB.chr4G16179	2.44418	1.97626	1.32522	2.00847	1.37792	1.98185	1.50959	1.80784	1.43586	1.49751	1.76045	1.49449	1.36771	1.06797	2.08506	1.87532	2.31502	1.59636	1.70161	1.91742	2.47018	1.61522	1.73663	1.96809	1.76201	2.55937	3.06162	2.02591	1.88896
EB.chr4G16180	2.05338	2.74455	1.08778	2.25731	1.17908	2.44556	1.1837	1.46842	2.07109	2.16379	1.94115	1.86306	0.854932	0.854206	1.64994	1.8357	1.92985	1.38068	2.46371	2.81811	2.95735	1.68861	2.45567	2.56795	1.53827	3.23113	3.59802	2.57687	2.32661
EB.chr4G16181	2.7065	4.22434	2.10857	3.42772	1.71353	3.71619	2.02972	1.87865	3.59534	3.45342	3.25765	3.41265	1.45931	1.48134	2.69208	2.27018	2.89127	2.22654	3.87508	4.2448	4.44107	2.52628	3.85804	3.99627	2.0544	4.64384	4.91785	3.96033	3.81476
EB.chr4G16182	1.18313	1.83757	0.502073	1.48691	0.988642	0.381758	0.464534	0.843525	1.46914	1.2795	0.864417	1.41898	0.486231	0.821151	0.99566	0.725678	0.712914	0	0.162498	1.17896	1.21041	1.05039	1.01962	0.227058	0.540424	2.10006	2.76623	1.07568	0.97428
EB.chr4G16553	1.24513	1.87138	0.734388	1.4359	1.01951	1.45913	0.830064	0.767967	0.711117	0.859561	1.05174	0.644362	0.878697	1.07587	0.742439	0.911532	1.28144	0.454265	1.2818	1.16605	1.29234	0.740873	0.499437	1.25609	0.78146	2.06016	2.04459	0.825086	1.24329
EB.chr4G21351	0.862234	1.51644	1.17832	0.491292	1.77937	0.205774	1.39613	1.14071	0.72344	0.401878	1.4852	1.11969	0.935516	0.529604	0.449572	0.647786	0.872433	0.144428	0.312005	0.361134	0.915847	0.259474	0.199948	0.757074	0.351277	1.52201	2.05705	0.848889	0.982884
EB.chr4G21352	0.782814	2.42497	1.06694	1.72799	1.42731	1.44625	1.05338	1.35012	1.28026	1.27499	1.55403	1.20397	0.578605	0.901656	0.479575	0.976099	1.26129	0	0.96362	1.11553	1.29058	0.669501	0.470088	1.35088	0.699656	2.16373	2.95414	1.00214	1.1165
EB.chr4G21353	0.59945	1.35022	0.807069	1.03307	1.16672	0.471517	1.13298	1.01709	1.05386	0.918193	0.87172	0.926582	0.895359	0.870751	0.427253	0.586575	1.13185	0.111847	0.196982	0.413835	0.507362	0.451831	0.184881	0.626148	0.638423	1.29957	2.09743	0.552139	0.778935
EB.chr4G21561	0.903496	1.47224	0.826351	1.27731	0.745056	1.19103	0.814947	0.662994	1.1445	0.617396	0.662332	0.468162	0.1184	0.600831	0.63054	0.542863	0.816146	0.244452	0.434481	0.82469	0.743153	0.509949	0.690074	0.905939	0.312286	1.88019	1.43016	0.680873	1.39135
EB.chr4G21689	2.12225	1.74104	0.959071	1.54564	1.11188	1.9708	1.09416	1.39806	1.40864	1.51675	1.62554	0.943606	0.872607	0.842565	1.05244	1.02908	1.21955	1.28706	1.81294	1.77022	1.75758	1.2638	1.89211	1.85613	1.17706	2.04909	2.20332	2.0479	2.14099
EB.chr4G21690	2.14747	2.04541	1.06255	1.24762	1.16315	2.4728	0.897271	1.2642	1.29278	1.53678	2.24215	1.19023	1.06371	0.7132	0.849913	0.970092	1.22258	1.45499	1.94912	2.16291	1.73348	1.24756	1.70962	2.56175	1.28938	2.58662	2.49386	2.26812	2.32712
EB.chr4G24458	0.934913	1.34083	1.19427	1.036	1.3038	1.3458	1.10551	1.54976	1.1804	0.764026	1.5295	0.543414	0.7436	0.917093	0.897676	1.0019	1.25486	0.472106	1.07176	1.24178	1.10648	0.849344	0.770786	1.49914	0.980023	1.70482	2.0868	1.03653	1.22948
EB.chr4G24459	0.98328	2.14099	0.983678	1.8687	1.34965	1.41892	1.2809	1.39634	1.82762	1.53793	1.45279	1.2162	0.824183	0.923625	1.1409	1.21206	1.69122	0.783302	1.07998	1.55901	1.67691	1.23561	1.17756	1.64222	1.15773	2.18385	2.61485	1.82823	1.78134
EB.chr4G25873	0.99295	1.47642	0.832581	1.20144	1.19384	0.860471	0.93566	1.43318	0.90102	0.753056	0.37271	0.760253	0.621765	0.305425	0.255858	0.67877	1.05197	0.416287	0.59964	1.41571	0.557655	0.504311	0.397791	1.1923	0.980436	0.529334	1.13684	1.01731	0.759901
EB.chr4G25878	0.660389	1.52117	0.77858	1.28241	1.16217	0.71111	1.42886	0.997586	0.469368	0.560256	1.05089	0.472052	0.694903	1.42764	1.04935	0.869651	1.67067	0.609256	0.776583	1.28251	0.69031	0.789811	0.973055	1.61471	1.02417	1.44421	1.65397	1.27903	1.4017
EB.chr4G25880	0.749467	2.0426	0.742061	1.26189	1.13308	1.09778	0.694678	0.701894	1.11625	0.934572	1.51281	1.05981	0.51029	0.818473	0.382475	0.513291	0.885706	0.125638	0.725054	0.892059	1.07313	0.392935	0.472576	1.26241	0.506524	2.0725	2.46056	0.947439	1.20686
EB.chr4G26802	0.335857	0.574601	0.234359	0.614488	0.391106	0.856452	0.468842	0.458608	0.597492	0.421325	0.451901	0.271404	0.15281	0.385829	0.204727	0.0756216	0.743657	0	0.710339	0.538538	0.553419	0	0.209839	0.79798	0.209765	1.0669	1.13252	0.327876	1.02459
EB.chr4G27359	3.11074	2.87316	2.05747	1.86409	2.14681	3.06243	1.83299	2.11158	1.93817	2.59105	2.31715	1.89783	2.07518	1.85912	2.02338	1.6267	1.88742	1.56351	2.25399	2.0755	2.35702	2.0444	1.88957	2.46357	1.56264	2.64343	2.6623	2.83475	2.54208
EB.chr4G28167	0.700821	1.49143	0.731573	1.26622	0.887418	0.783835	0.815055	0.80672	0.999828	0.803961	0.695521	0.463544	0.617564	0.588905	0.603644	0.703083	1.15854	0.154093	0.671704	1.19264	0.844411	0.711166	0.422935	1.42085	0.594449	2.16798	1.60555	0.998037	1.2978
EB.chr4G35661	0.369088	1.58997	0.554616	1.09614	0.733707	1.11145	0.704783	0.551671	0.754068	0.988291	0.610476	0.89941	0.479253	0.405345	0.579179	0.562099	0.674775	0.276187	1.13358	1.31102	0.928536	0.524495	0.763361	1.49276	0.678617	1.46556	1.83095	1.09726	1.50778
EB.chr4G37699	1.02238	1.8313	0.91409	1.47296	1.06595	1.36211	0.969221	0.940658	1.24848	1.37978	1.39147	1.11227	0.630419	0.516771	0.838311	0.590622	1.01379	0.650209	0.987195	1.16608	1.31206	0.625283	0.839404	1.00933	0.788505	1.47022	1.88396	1.10799	1.14193
EB.chr4G3781	0.765401	1.07341	0.515745	0.936562	0.780169	1.11594	0.645667	0.676821	0.839029	0.742437	0.86736	0.750657	0.510429	0.567995	0.576862	0.404712	0.778472	0.402088	0.442502	0.758863	0.784645	0.534541	0.674406	0.809501	0.629115	1.03975	1.31743	0.821362	1.0444
EB.chr4G38497	0.548304	2.05675	0.584239	1.16745	0.839585	0	0.545994	0.510741	1.39547	1.63295	0.893271	1.07573	0.779303	0.901715	0.100429	0.293169	0.793322	0	0.354037	0.629636	0.752186	0.390449	0.295935	1.04842	0.196362	1.08548	2.56209	0.318674	1.09278
EB.chr4G42361	0.178801	1.73521	0.829915	1.37379	0.658477	0.473544	1.00453	0.433477	1.48439	1.10595	0.969354	1.06487	0.284586	0.40023	0	0.438477	0.424337	0	0.644878	0.643991	0.798975	0.325591	0.0742424	1.00432	0.270611	1.22967	1.04027	0.0811105	0.432312
EB.chr4G44157	0.64749	1.17704	1.04406	1.05145	1.14928	0.491376	0.916882	1.03889	0.986061	0.957784	1.08363	1.00008	0.873694	0.819698	1.07433	0.990264	1.40832	0.709655	0.952068	1.33276	1.33119	1.0288	0.903347	1.29943	0.999068	1.28444	1.84802	1.08285	0.978171
EB.chr4G48901	0.12228	1.90273	0.110361	1.02757	1.06377	0.538298	0.910484	0.936354	1.05333	1.34012	1.08715	0.822376	0.20397	0.500303	0.186005	0.193726	0.705389	0.110752	0.694845	0.503282	0.724627	0.530971	0.283186	1.33865	0.50386	1.84699	2.58815	0.557133	1.21431
EB.chr4G48925	0.418705	1.618	0.659025	1.34085	1.09948	0.644887	0.939043	0.756816	1.17757	0.995711	1.13498	1.09686	0.742959	0.602823	0.351841	0.430252	0.780624	0.0561701	0.39009	0.599784	0.644421	0.358423	0.281537	0.703609	0.528942	1.61264	2.29981	0.532617	0.736336
EB.chr4G48930	0.464832	1.11258	0.965935	1.09458	1.32778	0.132403	1.13675	0.903974	1.44691	1.1389	0.903038	0.795606	0.662496	0.993373	0.372993	0.454416	0.624102	0.185759	0.4609	0.236148	0.800154	0.708904	0.352804	0.407446	0.378253	1.55992	1.93995	0.486877	0.594532
EB.chr4G48931	0.139122	0.965542	0.448844	1.02374	0.899043	0.726389	0.666247	0.859707	0.759472	0.968069	1.53149	0.637876	0.523721	0.131445	0.211939	0.219017	0.643268	0.12614	0.140784	0.164753	1.17693	0.674317	0.324262	1.0225	0.21381	1.93883	1.34845	1.24161	0.760663
EB.chr4G48934	0.75653	1.30163	0.947459	1.20054	1.09965	0.526036	1.23638	0.671868	1.03226	0.754779	0.844296	0.642083	0.857698	1.29373	0.61862	0.505589	0.750207	0	0.330958	0.491447	0.884457	0.589653	0	0.801985	0.421306	1.62331	1.479	0.544374	0.765618
EB.chr4G48935	0.713244	1.46154	0.695159	1.00748	1.13647	0.690911	0.80804	0.962127	0.888412	0.632619	1.13158	0.508048	0.272918	0.515777	0.496191	0.359002	0.800147	0.0808064	0.711638	0.744667	0.511778	0.476088	0.107482	0.837715	0.557557	1.57389	1.5105	0.594055	0.785795
EB.chr4G48942	0.431319	2.17437	0.990771	1.47171	1.12738	1.02223	1.0368	1.0014	1.34152	1.16308	1.72356	1.15286	0.610131	0.711907	0.647595	0.491943	0.818484	0.115257	0.888182	0.744125	0.865552	0.580078	0.695734	1.23588	0.373225	2.21083	2.67296	0.915488	0.912461
EB.chr4G48970	0.231251	1.82946	0.767805	1.29628	0.410904	0.414667	1.00584	0.484375	1.3357	0.855522	1.3249	1.48095	0.803478	0.217577	0	0.0983886	0.498621	0.108844	0.120008	0.596484	0.512902	0	0.145864	0.700691	0.095487	1.48535	2.48349	0.42969	0.957662
EB.chr4G49011	0.720693	3.28842	1.82652	2.5903	1.807	1.00858	1.78825	1.65711	2.84018	2.12876	2.45201	2.24484	1.18142	1.5552	0.902438	1.00704	1.40601	0.196831	0.708236	1.64305	1.31222	0.534656	0.929658	1.90997	0.674625	2.89914	3.51114	1.39096	1.80478
EB.chr4G49016	0.225865	2.69891	1.04562	1.8277	1.24115	1.19945	0.935134	0.829402	1.85701	1.23261	1.6546	0.868694	0.659851	0.903941	0.178247	0.694897	1.14198	0.106143	0.883057	0.923638	0.872686	0.511001	0.499791	1.49888	0.616766	2.17095	2.61035	0.838344	1.10159
EB.chr4G49018	0.391168	1.9105	0.988082	1.11796	1.54745	0.153459	1.29572	1.04528	1.23206	0.81347	1.36756	1.47288	1.09807	1.27268	0.420485	0.404353	0.729016	0.111148	0.386105	0.499607	0.401255	0.370576	0.146426	0.593187	0.538448	1.28433	1.86011	0.370072	0.771258
EB.chr4G50417	0.398531	0.807047	0.200081	0.715957	0.460074	0.609415	0.301407	0.453268	0.660384	0.620166	0.468582	0.31581	0.228215	0.234451	0.353319	0.317611	0.687814	0.288986	0.839123	0.989193	1.09737	0.481241	0.609578	1.32962	0.499112	1.57281	2.24782	1.0071	1.22258
EB.chr4G52044	0.959681	1.66786	1.02171	1.16236	0.883153	1.29943	0.891447	0.953652	1.35842	1.24182	1.10264	1.20717	0.366272	0.462975	0.887601	0.865832	0.834173	0.996874	1.36152	1.51218	1.53391	0.908415	1.25223	1.21373	0.75509	1.43055	1.47294	1.27125	1.30676
EB.chr4G56440	0.137275	1.02304	0.504144	0.461084	0.82723	0.133752	0.608018	0.543571	0.417025	0.415525	0.667173	0.152598	0.447539	0.316431	0.681704	0.716038	1.12179	0.37153	0.725077	0.870099	0.685473	0.722706	0.416804	0.760604	0.81196	1.49344	1.61607	0.977377	1.07249
EB.chr4G63786	1.26046	1.89237	1.04526	0.94182	1.33761	0.505006	0.982239	0.692352	1.31073	1.01574	0.812686	1.04867	0.550441	1.08101	0.741086	0.684901	1.01472	0	0.410413	0.828641	0.621724	0.445052	0.182554	0.557765	0.816919	1.5323	1.02221	1.01443	1.12879
EB.chr4G729	0.510411	0.984384	1.03674	1.14747	0.986452	0.152037	0.919007	1.19774	1.38166	1.06049	0.488673	1.47179	1.45019	1.2645	0.702683	0.982712	1.05876	0.429793	0.228671	0.490105	0.698765	0.816142	0.176583	0.0875172	0.773221	0.492139	1.11408	0.455507	0.362133
EB.chr4G89	0.670469	2.26629	1.04111	2.12591	1.29762	0.912588	0.669616	0.856297	1.62704	1.38492	1.82231	1.61699	0.378832	0.681984	0.29638	0.255271	0.764551	0.0752547	0.157443	0.808259	1.3507	0.375082	0.359536	1.00259	0.248123	2.02719	2.41189	1.05558	0.766661
EB.chr4G9347	0.497794	3.13782	1.09342	2.7342	1.31157	1.15605	1.4657	1.48883	2.59727	2.26235	1.51528	1.58903	0.819692	0.899977	0.220379	0.392031	0.516813	0.121465	0.286582	1.04511	1.00358	0.30668	0.500285	0.996235	0.337407	2.03918	2.6748	0.603749	0.981562
EB.chr4G9403	1.44564	3.45214	2.29075	3.18665	2.55655	1.41864	2.40678	2.43252	2.94683	2.37421	2.02989	2.04241	1.71125	1.79512	0.606088	0.917203	1.24674	0.289398	0.675809	1.0646	1.09111	0.79657	0.692724	1.39703	0.92005	2.11056	2.8749	1.01759	1.1731
EB.chr4G9427	0.905018	3.65643	2.31449	2.96536	2.9057	1.26411	2.67001	2.51837	2.8983	2.60372	2.13464	2.56933	2.32132	2.39932	0.687113	1.14294	1.50245	0.242105	0.784962	1.20392	1.25947	0.774509	0.949875	1.92457	1.03046	2.53206	3.16064	1.40767	1.56202
EB.chr4G9435	2.13499	3.76067	2.36309	3.28772	2.77014	2.14805	2.64132	2.23824	2.88594	2.22473	2.22735	2.0797	1.86791	2.08128	0.880048	1.00059	1.34726	0.177284	1.31399	1.37271	1.35933	0.885233	1.2574	1.7462	1.06139	2.32937	3.32967	1.15541	1.80449
EB.chr4G9439	1.11859	4.03885	2.32393	3.14362	2.51972	1.46134	2.38709	2.57524	3.15664	2.58472	2.24219	2.51098	1.60708	1.47076	0.409922	0.874707	1.30731	0.202469	0.765201	1.04199	1.22376	0.819241	0.754764	1.07911	0.553901	2.55553	3.03019	0.810909	1.04899
EB.chr4G9441	1.15447	3.30377	2.3382	2.95276	2.49301	1.62109	2.60585	2.66919	3.02667	2.47887	1.93083	2.35562	1.87713	1.79087	0.618553	0.567402	1.08096	0.102823	0.317354	0.599015	0.844085	0.529884	0.412959	1.23326	0.508831	1.95245	2.75977	0.818698	1.06534
EB.chr4G9442	1.51654	3.14694	2.65514	2.85966	3.03053	1.61261	2.96265	2.83765	2.76256	2.49484	1.75691	1.99732	2.08208	2.01538	0.568685	0.725964	1.17479	0.243262	0.634931	0.994913	0.678048	0.71321	0.234406	1.06994	0.784167	1.58694	2.62483	0.660741	0.859863
EB.chr5G10948	0.846315	1.75501	0.671143	1.73351	0.830972	1.38011	0.887818	0.844733	1.20782	1.37687	1.58055	1.10354	0.630114	0.3637	0.677451	0.819182	0.930559	0.068042	0.773574	0.802507	0.918116	0.509455	0.387633	1.39005	0.654589	1.82201	2.63327	0.760848	1.08163
EB.chr5G13082	1.10968	1.65783	0.559926	0.926117	0.764849	0.751169	0.686475	1.06195	1.20351	1.43963	0.318082	0.158486	0.54134	0.674484	0.729577	1.29127	1.22321	0.361613	1.19293	1.65495	0.610574	0.915011	0.840487	1.7258	0.734654	1.60186	1.85701	1.27791	0.903266
EB.chr5G13273	0.548293	1.26348	0.770149	1.2954	0.931638	0.511241	0.810845	0.780527	0.958722	1.2163	1.32037	1.49579	0.668084	0.580358	0.3642	0.384154	0.753156	0.381344	0.500818	0.621468	0.684219	0.271491	0	0.833997	0.373393	1.77936	2.89845	0.472488	1.04159
EB.chr5G13274	0.842182	1.72913	0.955948	1.16758	1.03439	1.04345	0.926402	0.866633	1.56735	0.870743	1.21019	0.977857	0.586316	0.753662	0.626131	0.544566	1.37222	0.578714	1.1679	0.84204	1.46007	0.71854	1.02006	1.39646	0.808099	2.20336	2.47706	1.17668	1.44663
EB.chr5G13276	0.844704	1.34105	0.888783	1.39004	1.06875	0.697117	1.03637	1.03195	1.1245	0.854898	1.13101	0.540102	0.567676	0.64703	0.778395	0.82868	1.46707	0.563835	0.795394	1.17403	1.32794	0.868724	0.795889	1.5772	0.999452	2.01448	2.18528	1.42674	1.54999
EB.chr5G13609	0.867686	1.5811	1.10702	0.824741	1.5422	0.666357	1.2889	1.03709	0.902748	0.166623	0.801669	0.484387	0.900706	0.600335	1.05051	0.739778	1.01216	0.319784	0.633161	0.519608	0.646004	0.823458	0.420287	0.732446	1.10813	1.28018	2.50721	0.79449	0.99812
EB.chr5G15450	0.602956	2.48338	1.39575	1.44369	1.73024	1.62507	1.482	1.65456	1.78106	1.61385	1.99081	1.57462	0.86331	0	0.758557	0.648364	1.29642	0	0	0.607402	0	0	0	0.792805	0.68174	2.38001	2.78619	0.428624	1.42727
EB.chr5G16185	0.126691	2.12425	0.977793	1.65091	1.2489	0.160671	1.22458	1.23986	1.64202	1.49874	1.05013	1.27353	0.996423	1.00965	0.699438	0.755401	1.12552	0.254699	1.02787	1.10497	1.12876	0.405013	0.56736	1.27543	0.388191	1.86062	2.27183	1.15085	1.04292
EB.chr5G16715	0.173853	1.02109	1.25385	0	1.43018	0.225791	1.30195	1.30239	0.239327	0	0	0.365678	0.290733	0.573661	0.379588	0.697299	0.264828	0	0.181175	0.838364	0.21802	0.148308	0.579522	0.46532	0.680507	0.942368	0.99655	0.614969	0.925493
EB.chr5G17464	1.18489	1.76622	1.14206	0.902307	1.73875	1.27434	1.51827	2.00096	1.48469	0.916295	1.1367	0.78583	1.05914	0.982177	0.606815	0.448521	1.20353	0.345698	0.799699	0.689332	1.40104	0.807188	0.627824	1.04993	0.61507	0.595758	1.56263	0.758215	0.586627
EB.chr5G19036	0.768672	1.71655	0.917365	1.39059	1.21366	0.833554	1.06159	1.15263	1.58355	1.29911	1.45882	0.801171	0.508829	0.578229	0.501735	0.62354	1.1098	0.150995	0.450705	0.869671	0.737705	0.676574	0.245266	0.916812	0.734192	1.53345	2.00858	0.650344	0.889694
EB.chr5G19668	0.612709	1.77007	0.793325	1.55464	0.887803	1.10612	1.25246	0.928908	1.46028	1.13363	1.06436	0.866699	0.550506	0.690021	0.297198	0.314111	0.55427	0.0482362	0.572337	0.338922	0.827648	0.422416	0.241323	1.06142	0.404491	0.976992	1.72899	0.584206	0.586771
EB.chr5G19671	1.59614	2.52761	1.50791	1.79054	1.82576	1.49507	1.74509	1.34337	1.69947	1.05779	1.72273	1.6608	1.40493	1.38914	0.994397	1.00752	1.65579	0.303204	1.11721	1.25197	1.35099	1.16774	0.697139	1.34951	1.01493	2.11366	3.00994	1.01289	1.6746
EB.chr5G19673	1.10941	1.37436	0.893287	1.1763	1.38728	1.33084	1.20132	1.13528	1.09471	0.82383	1.2334	0.962453	1.00259	0.877141	0.681106	0.663972	1.09093	0.27287	0.371515	0.709858	0.94956	0.610819	0.561399	1.08925	0.826644	1.52808	2.0427	0.682226	0.843825
EB.chr5G19674	1.36587	1.20373	1.23593	0.662369	1.19857	0.920434	1.27756	1.03083	0.553727	0.61427	0.901935	0.465742	0.594165	1.11498	0.765543	0.411451	1.18434	0.242978	0.432132	0.721095	0.512096	0.743119	0.449634	0.844777	1.00011	1.29938	1.32027	0.616114	0.417949
EB.chr5G19682	0.761914	1.48662	0.787992	1.23723	1.1204	1.0624	1.06282	0.932473	1.19573	0.887909	1.10446	0.708055	0.678714	0.586821	0.493353	0.520759	0.844509	0.162343	0.538471	0.618053	0.59928	0.524743	0.430234	0.879041	0.631883	1.39725	1.65641	0.636206	0.877592
EB.chr5G19687	0.780369	1.35194	0.908461	1.10147	0.925263	1.10321	1.02363	0.701291	1.29051	1.05251	0.94488	0.732001	0.743053	0.714718	0.355921	0.444245	0.705086	0.098433	0.416266	0.379934	0.489741	0.413601	0.193064	0.705627	0.329258	1.25642	1.76297	0.274274	0.747872
EB.chr5G19688	0.861509	1.69349	0.864875	1.47667	1.25861	0.938686	1.06694	1.10562	1.5454	1.16007	1.23694	1.00863	0.791472	0.737158	0.366958	0.413832	0.895185	0.163754	0.441242	0.317482	0.462621	0.478452	0.304821	0.499422	0.552266	0.945713	1.58022	0.656392	0.671799
EB.chr5G21210	0.498776	1.79266	0.85118	1.69188	0.607479	1.01518	0.98532	0.95954	1.1163	0.848354	1.16	0.785819	0.613197	0.600382	0.40141	0.593044	0.946281	0.321615	1.22256	0.706453	1.35335	0.711789	0.927539	1.92731	0.524146	2.18962	2.58766	0.776109	1.17972
EB.chr5G21212	0.161145	1.32588	0.712732	0.496626	0.740679	0.696659	1.04792	0.857842	1.5743	0.722989	0.766083	0.84129	0.269318	0.74286	0.720219	0.895326	0.879679	0.511924	0.892061	1.10576	0.534878	0.377506	0.928702	1.36277	0.802042	1.81888	1.81272	1.20034	0.579446
EB.chr5G21321	1.3202	2.26035	1.42922	1.42643	1.48199	1.24424	1.33636	1.69135	1.4323	1.51265	1.46166	1.20307	1.07666	1.0252	1.00666	1.15673	1.37677	0.914649	1.17901	1.27752	1.25898	1.02901	0.891963	1.67902	1.23083	2.3599	1.85027	1.12644	1.24504
EB.chr5G22749	0.701109	1.58336	0.514622	1.38642	0.685074	1.13684	0.692019	0.523756	1.47824	1.15848	0.96811	1.01403	0.542119	0.41986	0.420531	0.465242	0.597806	0.213159	0.825591	1.08449	1.08461	0.488508	0.797393	0.984041	0.337668	1.1782	1.915	0.6238	0.838332
EB.chr5G22755	1.18996	2.09463	0.523152	1.77487	0.947444	1.60486	0.790049	1.26501	1.73663	1.51892	1.42518	1.0028	0.409579	0.581005	0.420728	0.747231	1.10722	0.573801	1.11176	1.50032	0.821607	0.759132	0.959832	1.66698	0.587902	2.14349	3.0303	0.879379	1.07523
EB.chr5G22941	1.31983	2.38782	1.39453	2.13367	1.59779	1.51288	1.47607	1.28489	1.56488	1.21578	1.35057	1.2916	0.964507	1.16126	0.958959	1.00416	1.50406	0.435815	1.35632	1.15112	1.09538	0.990117	0.551691	1.91851	1.10471	2.67684	3.05037	1.31739	1.39317
EB.chr5G22972	1.26504	1.24764	0.882697	1.24791	1.26996	0.854929	1.13508	0.858589	0.666025	0.528596	0.655807	0.345166	0.548608	0.710463	0.801624	0.956198	1.11004	0.314144	0.76194	0.77579	0.859451	0.718271	0.308604	1.00217	1.05472	1.45101	1.53189	0.624908	0.8503
EB.chr5G22979	0.640626	1.8007	0.730334	1.42595	0.982246	0.805425	1.00062	1.19371	1.86422	1.45829	1.35561	1.28223	0.850426	0.646487	0.78592	0.811133	1.09403	0.431174	0.686508	1.20016	1.25057	0.767156	0.785631	1.05006	0.569562	1.49492	2.2344	0.93111	1.17038
EB.chr5G24187	0.564822	1.55666	0.602352	1.09333	0.348235	0.453653	0.398274	0.150795	0.724279	0.329953	0.918769	1.10529	0	0.444171	0.742813	0.951338	1.5733	0	0.82442	1.30945	1.04775	0.786928	1.04651	0.760116	0.682523	2.54413	2.77081	0.925273	1.50126
EB.chr5G24193	0.681751	1.63003	0.808475	1.60016	0.743889	1.11647	0.829164	0.945086	1.50594	1.17767	1.44473	0.930918	0.642277	0.695418	1.24649	1.41098	2.12273	0.532708	1.69462	2.08191	2.18699	1.60441	1.10496	2.23797	1.35841	3.30841	3.54699	1.62006	2.07532
EB.chr5G30602	0.62287	2.32845	1.20717	1.69391	1.26938	0.754818	1.35831	1.38303	1.52301	1.22281	1.27062	1.12231	0.746284	0.850591	0.745095	0.767615	1.06701	0.152412	0.766734	1.22397	1.3473	0.563595	0.669944	1.35394	0.848517	1.71892	2.26607	1.11382	1.07687
EB.chr5G30603	0.597681	2.2823	0.971613	1.55797	1.05215	0.930052	0.796662	1.12414	1.19116	1.24248	1.12438	1.03473	0.554271	0.53221	0.516395	0.695409	0.897206	0.141643	0.774451	1.1091	1.23025	0.611141	0.775356	1.21526	0.643248	1.83418	2.02927	1.25608	1.2161
EB.chr5G30604	1.65404	2.24942	1.65061	1.64301	1.5662	1.06513	1.45199	1.70492	1.16753	1.11445	1.46114	1.13107	0.849862	0.952139	0.955372	1.0154	1.27406	0.38529	1.1851	1.44981	1.32762	1.29247	0.971509	1.77692	0.874294	1.97221	2.40203	1.50863	1.49102
EB.chr5G30606	0.708261	1.86863	1.18616	1.30521	1.39398	0.892951	1.09029	1.1577	0.936859	1.12127	1.29342	1.05934	0.630169	0.909397	0.581954	0.856626	1.17023	0.397789	0.896467	1.31188	1.28853	1.03584	0.872246	1.41828	0.641842	1.71435	2.03485	1.32112	0.911412
EB.chr5G31523	0.466956	2.15319	1.13689	1.56656	1.22075	0.479512	0.969765	0.96026	1.41285	0.992528	1.10126	0.555779	0.148453	0.308046	0.53001	0.606894	0.488258	0.854534	1.45057	1.0201	0.988964	0.214885	1.84369	1.85052	0.204161	1.04621	1.32629	1.05383	1.12036
EB.chr5G35180	0.885451	2.43727	0.77355	1.70051	0.863599	1.24386	0.518048	0.54727	1.74213	1.49935	1.49685	1.32543	0.623736	0.601894	0.654686	0.704091	1.08434	0.336919	1.16265	1.28215	1.61853	0.725734	1.12068	1.4181	0.587153	2.17882	2.60767	1.11661	1.32026
EB.chr5G40046	1.11581	1.62865	0.701357	1.13169	1.00771	1.30935	0.686708	0.905734	0.899255	0.950064	1.11997	0.804689	0.597409	0.648998	0.876778	0.918652	1.2923	0.715656	1.26186	1.2877	1.5357	0.965157	0.869393	1.13611	0.881187	1.64977	1.4864	0.895799	1.22953
EB.chr5G44123	0.535001	1.24111	0.787042	1.12171	0.674641	0.816413	1.02408	0.635883	1.28518	1.47181	0.995812	1.41794	0.845436	0.653631	1.05339	1.30725	1.42249	0.418532	0.860794	1.18099	1.36701	1.11295	0.820596	1.38658	1.24393	2.41872	3.13419	1.44896	1.8009
EB.chr5G44124	0.538778	1.18151	0.623401	0.4599	0.440202	0.652671	0.170211	0.119616	0.13845	0.376409	0.427844	0.405338	0.32993	0.357055	0.664881	0.38529	1.38468	0.347938	0.606625	1.04156	1.40828	0.811853	0.350251	0.978984	0.920293	1.88974	2.34488	1.31805	1.38876
EB.chr5G44131	0.96196	0.340707	0.624437	0.657184	0.725221	1.07033	0.514227	0.26028	0.301321	0.29763	1.06603	0.356472	0.601049	0.569363	1.1837	0.87924	1.76006	0.950094	1.73146	1.90285	1.63931	1.15455	1.36795	2.23802	1.1064	2.36783	2.74151	1.38093	2.09326
EB.chr5G44132	0.869314	1.64611	0.448989	0.966684	0.661761	0.91801	0.772017	0.645964	0.863381	0.464556	1.13004	0.620676	0.347473	0.677108	1.44629	1.48531	1.99442	0.891873	1.6807	2.23538	2.11564	1.27788	1.37317	2.00794	1.38592	3.04492	3.28199	2.00251	2.1189
EB.chr5G44147	0.431506	0.409496	0.191307	0.238139	0.234252	0.0967139	0.119972	0.386162	0.147671	0.192886	0.394925	0.273646	0.176919	0.100196	0.511658	0.601736	0.47884	0.226174	0.695349	0.651077	0.780511	0.587272	0.807987	1.2918	0.414724	1.5815	2.12807	0.779411	1.30481
EB.chr5G45685	0.531956	0.89259	0.362318	0.695614	0.627018	0.479512	0.969765	0.661699	0.661678	0.867677	0.837925	0.620211	0.345907	0.673625	0.57847	0.450046	1.17543	0	0.851744	0.598395	0.87441	0.806959	0.20453	1.17518	0.542059	2.10494	1.78044	0.659376	1.00454
EB.chr5G45686	0.42503	1.41591	0.380373	1.34197	0.567076	0.608646	0.444778	0.59228	0.54107	0.667429	0.638202	0.498661	0.386843	0.420552	0.650268	0.526591	0.985771	0.0863503	1.17697	1.05898	0.965223	0.666565	0.271224	1.16146	0.51197	2.01895	2.48323	1.09408	1.24329
EB.chr5G48928	1.44592	3.00996	1.67508	2.58112	1.72041	1.81439	1.81752	1.75506	2.55141	2.19489	2.06399	1.99869	1.15528	1.14498	0.638791	0.784506	1.02196	0.248115	1.06383	1.1565	1.67339	0.967062	0.507932	1.54837	0.792536	2.24906	2.94908	0.849867	1.38089
EB.chr5G4923	0.634221	1.1039	1.33576	0.960042	1.43111	0.402359	1.40267	1.10274	0.771704	0.701232	0.876956	0.691904	0.706529	0.863334	0.527303	0.608308	1.13696	0.194126	0.416461	0.416608	0.389523	0.552172	0.268006	0.695569	0.687094	0.933167	1.45628	0.470413	0.575742
EB.chr5G50503	2.21148	1.4347	1.57929	1.03829	1.9337	1.58411	2.07531	2.16878	1.13647	1.06132	1.75604	1.41496	2.13918	2.00282	1.49645	1.38209	2.01587	1.68929	1.13394	1.21042	1.04297	1.63028	1.00457	1.57025	2.13991	1.73659	1.86903	1.4463	1.27916
EB.chr5G50580	0.998445	1.59397	1.33503	1.37921	1.68795	0.529774	1.31215	1.53667	1.4391	1.20736	1.05209	1.36799	1.33465	1.27364	0.972124	1.14164	1.4973	1.28741	0.811892	0.766253	1.38211	1.16183	0.959035	1.35975	1.14754	1.68111	2.30385	0.959054	1.08835
EB.chr5G51087	1.23194	2.95144	2.50088	2.46796	2.73098	1.32224	2.68733	2.65163	2.72312	2.47683	2.82699	2.93127	2.86158	2.55536	1.38974	1.78496	2.32565	1.06326	1.07081	1.29747	1.92601	1.60078	1.03121	2.03401	1.98443	2.97685	3.68281	1.57038	1.55201
EB.chr5G5124	0.610092	1.31743	0.361225	1.48559	1.06952	0.86377	0.606251	0.786739	1.20351	0.651533	0.799101	0.947796	1.00124	0.581774	0.578807	0.674335	0.807968	0.13087	0.807575	0.590409	0.337349	0.339907	0.480603	0.691865	0.221567	1.68723	1.14432	0.650717	0.195409
EB.chr5G5182	0.827404	1.15561	1.67468	1.10071	1.24092	1.45124	1.58801	1.65864	0.689773	1.32827	1.68605	1.44344	1.22753	1.30171	1.25381	1.77181	1.36554	0.484591	1.16976	1.45445	0.982216	0.949779	0.188735	1.63952	1.2598	1.74445	1.91522	0.681175	0.941855
EB.chr5G5183	0.300485	1.62459	0.741596	1.27057	1.177	0.443872	1.1388	0.411714	0.74998	0.745395	0.887697	0.452468	0.0688276	0.568285	0.236653	0.306111	1.06523	0	0.420935	0.679599	0.271435	0.255022	0.187132	0.796667	0.715348	1.50941	1.53867	0	0.466151
EB.chr5G53929	0.700054	2.9066	1.73382	2.29128	1.82323	1.31244	1.65295	1.78982	2.20762	2.4647	2.84629	2.59483	1.50544	1.46297	1.48829	0.957828	1.85431	0.312106	1.52299	1.77532	2.02639	0.924447	1.46039	2.73551	1.17964	3.7706	4.67001	2.49552	2.6063
EB.chr5G54115	0.940958	1.97155	1.45148	1.76199	1.53	1.05723	1.65437	1.70708	1.84765	1.47018	1.71627	1.4505	1.37678	1.21957	1.09536	1.27714	1.7098	0.381564	0.794393	1.19273	1.34207	1.03757	0.973041	1.71591	1.24454	2.57418	2.89276	1.45553	1.69616
EB.chr5G54634	0.117348	0.937735	1.3765	1.57682	0.715299	0	0.881202	1.6932	1.60997	1.59687	0.257379	1.75969	1.56424	1.18088	0.0918745	0.185872	0.264404	0.106143	0.116934	0.262205	0	0	0.142089	0.449163	0.415105	0.523964	1.28463	0	0
EB.chr5G55101	0.781856	1.53226	0.623047	1.03598	0.766201	1.34491	0.561779	0.633666	0.916482	1.05706	0.916022	0.999172	0.368097	0.239495	0.82311	0.747494	0.903365	0.775196	1.46716	1.45136	1.85225	0.698626	1.26931	1.47657	0.771353	1.80219	2.11997	1.47702	1.47228
EB.chr5G5539	0.684741	3.02609	0.542192	2.3105	1.04055	1.03364	0.417265	0.859707	0.97821	1.32345	1.53149	0.737466	0.121058	0.36308	0.396695	0.219017	0.912977	0	1.28395	0.682456	1.09414	0.226804	0.58885	1.12353	0.399986	2.44043	2.6367	0.862965	0.979642
EB.chr5G62724	0.468033	1.17977	0.949924	1.03708	1.05601	0.450775	0.908864	0.974602	1.09835	0.84559	0.983306	1.11661	1.02111	0.891575	0.49261	0.468009	0.620406	0.539865	0.554631	0.635371	0.451312	0.48993	0.404005	0.474124	0.61433	1.15499	1.95202	0.639779	0.556061
EB.chr5G65583	3.16651	3.8599	3.3261	3.69343	3.31365	3.5077	3.24517	3.57564	3.82603	3.5459	3.99176	3.6656	3.40021	3.06576	2.9872	2.87154	3.1909	3.23646	3.53618	3.55963	3.56765	2.98805	3.44544	3.68887	3.12621	4.05175	4.48388	3.68259	3.90954
EB.chr5G65681	0.284148	1.98927	1.20214	1.41748	1.36838	0.348263	1.49223	0.810294	2.27651	1.33256	1.5342	2.41557	1.45026	1.2748	0.644266	0.822228	1.3185	0.784524	0.362024	1.55495	1.26459	0.934373	0.838269	1.22689	0.9403	1.56901	2.44046	1.03301	0.902547
EB.chr5G66513	0.427349	1.59681	1.28173	1.59168	1.26094	0.671413	1.1844	1.4798	1.73961	1.55398	1.33193	1.33569	0.867618	0.88341	0.526677	0.619618	0.881988	0.498191	0.523265	0.632411	0.838096	0.606492	0.705801	0.663217	0.610105	1.20279	1.99	0.812059	0.79158
EB.chr5G66989	0.760089	1.34417	1.48736	1.37076	1.47668	0.568531	1.42849	1.41256	1.73635	1.45818	1.17319	1.99742	1.75521	1.61045	0.888758	0.774685	0.899295	1.30812	1.01166	0.918146	1.0684	0.724796	0.993232	1.08685	0.837944	1.0991	1.40555	0.973905	1.18021
EB.chr5G67331	2.69236	2.24087	2.78787	2.51593	2.58623	2.49774	2.55602	2.74229	2.91945	2.51167	2.49351	2.69034	2.8908	2.89329	3.02413	2.8951	2.79159	4.61267	4.49647	2.19587	2.47551	2.64409	4.16301	3.73433	2.29067	2.19167	2.20173	3.75949	3.3198
EB.chr6G12077	0.367238	0.644714	0.291512	0.473572	0.226126	0.389337	0.222718	0.484691	0.363783	0.584239	0.296333	0.370194	0.116065	0.200636	0.432605	0.551712	0.723499	0.533739	0.811738	1.31918	1.49836	0.568641	1.25276	1.33688	0.42206	1.36335	1.54348	1.16207	1.08936
EB.chr6G12198	3.49998	2.63996	3.28439	2.50609	3.08089	2.85632	3.09281	3.16877	2.51855	2.66174	3.17273	3.32354	3.14073	3.04743	3.04633	2.90564	2.39616	3.28299	2.26378	1.64331	1.73848	2.21924	2.1296	2.39153	1.97366	1.0198	1.42139	2.22417	1.9368
EB.chr6G13029	2.81722	3.11825	2.28515	2.4111	2.27046	3.29365	1.98653	2.54587	3.10067	2.83216	3.05745	2.88437	2.05403	2.51869	1.99983	1.78926	1.70123	1.36265	2.61878	2.12437	2.24119	1.00039	2.49108	2.15042	1.41211	1.5385	1.84915	2.3333	1.99718
EB.chr6G13686	2.68835	2.15552	2.50568	2.55945	1.95375	2.32622	2.33377	2.91171	2.24484	2.76635	2.30171	2.91632	1.95212	1.60964	0.994678	1.15664	1.67523	2.2168	1.51115	1.92626	2.02238	0.892689	1.9747	1.21208	0.582312	0.540896	0.317033	1.54853	1.47341
EB.chr6G13738	0.402173	1.08104	1.03986	1.09821	1.21764	0.448447	0.925934	1.05274	1.13693	0.901644	0.726039	0.819902	0.746042	0.6872	0.430461	0.360396	0.666125	0.152157	0.125806	0.393137	0.444132	0.432079	0.151454	0.196188	0.414909	0.560815	0.949458	0.289432	0.362151
EB.chr6G14074	0.208693	0.392357	0.452909	0.421408	0.621384	0.256852	0.597601	0.499549	0.494359	0.685698	0.437163	0.529542	0.562736	0.415078	0.482228	0.629777	1.14895	1.29282	0.817681	0.623543	1.08177	0.755125	1.08292	1.17207	0.535214	0.766049	0.966001	0.804463	1.01981
EB.chr6G1417	0.825673	1.20155	0.925759	0.823344	0.729142	0.370852	0.5348	0.914642	0.947925	0.384653	0.614058	0.501276	0.480345	0.443449	0.443424	0.525089	0.741902	0	0.689099	0.537999	0.730828	0.40331	0	0.914406	0.51236	1.04001	1.00677	0.8607	1.16638
EB.chr6G1419	0.448634	1.33037	1.0965	1.34626	0.902949	0.225998	1.1609	1.16836	1.0718	0.874277	0.855274	1.39948	0.9803	0.850452	0.701405	0.590913	0.736775	0.237757	0.411619	0.347243	0.401469	0.434662	0.31083	0.565118	0.599508	0.596447	1.51278	0.692126	0.843624
EB.chr6G14599	1.03683	2.06287	1.385	1.6492	1.62656	1.36122	1.51454	1.69464	1.79566	1.70707	1.85332	1.73406	1.40799	1.28933	1.31741	1.27434	1.65386	1.17824	1.4102	1.31962	1.67893	1.22458	1.29345	1.75775	1.14635	2.12889	2.51236	1.58374	1.84496
EB.chr6G15637	0.524017	1.49137	1.26618	1.03691	1.61061	0.489357	1.40755	1.29306	1.36705	1.27062	0.939166	1.35427	0.782085	0.78197	0.413416	0.972227	0.825329	0.58625	0.705052	0.722486	0.565197	0.510099	1.03828	0.936745	0.45672	0.963881	1.78033	0.705037	0.841851
EB.chr6G1624	0.410265	1.24539	1.08778	0.963017	1.08339	0.554318	0.877875	0.953218	1.3649	1.16455	0.511668	1.11024	0.716347	0.605072	0.209074	0.261663	0.467762	0.102982	0.112728	0.132015	0.2606	0.139075	0	0.234921	0.174208	0.57563	1.33511	0.217299	0.14931
EB.chr6G16268	0.414346	0.97374	0.572357	0.868388	0.783942	0.647272	0.891072	1.01067	0.967011	1.04058	0.968149	1.41487	1.17942	0.959122	0.341907	0.361448	0.312963	0.279421	0.261197	0.218661	0.565337	0.233227	0.254104	0.157947	0.449094	0.660811	1.00335	0.50837	0.683668
EB.chr6G17853	0.228888	1.16134	0.424242	0.993367	0.403706	0.34659	0.31694	0.425008	1.16871	0.793018	0.578637	0.6394	0.0988884	0.257059	0.0463569	0.272783	0.520288	0.0547513	0.552373	0.585221	0.601103	0.398194	0.270882	0.386873	0.138505	1.25647	1.85731	1.01311	0.934445
EB.chr6G17861	0.819161	1.38838	1.49934	1.46229	1.39677	0.9607	1.18779	1.33777	1.31983	1.40569	0.778956	1.42139	0.769322	0.826679	0.625357	0.74835	1.0407	0.807724	0.74922	1.21524	1.043	0.806959	0.753088	1.17518	0.773498	1.3168	1.96317	0.933938	0.666309
EB.chr6G18516	0.851605	1.93504	1.03542	1.26347	1.21216	0.740118	1.42402	1.439	1.08793	1.03375	1.33437	0.893484	0.622442	0.578701	0.538121	0.477509	1.42252	0.367762	0.837657	0.994693	0.656812	0.659005	0.25411	1.19783	0.6708	1.57952	1.98287	0.824521	1.22948
EB.chr6G20984	0.627209	1.2713	0.700114	1.09902	0.789475	1.09959	0.909727	0.980783	1.10101	1.08981	1.33519	1.24643	0.855057	0.854031	0.897364	0.722971	0.746899	0.792466	0.892466	1.27747	0.979371	0.678634	1.15654	1.23072	0.856532	1.18802	1.70106	1.21158	1.21686
EB.chr6G21012	2.93614	2.99565	2.31266	2.56613	2.2804	2.77426	2.51106	2.86508	2.76025	2.85011	2.62408	2.49638	2.302	2.10908	2.05755	1.91528	2.06286	2.26925	2.53218	2.68464	2.83819	2.27966	2.20612	2.46272	2.11901	2.60378	2.70685	2.61224	2.77151
EB.chr6G21013	1.94145	1.40051	1.41578	1.59814	1.48977	1.46669	1.54285	1.7448	1.17133	1.56709	1.37399	1.40613	1.55642	1.20839	1.20249	1.06463	1.24081	1.41057	1.1599	1.58823	1.41857	1.3032	1.16943	1.34676	1.15281	1.59163	1.43573	1.30068	1.36004
EB.chr6G25038	0.542847	1.76289	0.375936	1.31679	0.543086	1.53559	0.645056	0.576356	1.46626	1.512	1.26232	1.2593	0.408519	0.294295	0.35793	0.326566	0.318265	0.31825	0.943784	1.26927	1.31895	0.201618	1.11695	1.20101	0.290511	1.12136	1.15801	1.19752	1.00816
EB.chr6G30530	0.904819	2.76284	1.31571	2.32616	1.45362	1.30923	1.32582	1.45132	1.94484	1.48476	1.44068	1.72016	0.88403	1.0102	1.03483	1.37699	1.99005	0.547528	1.77177	2.12	2.10502	1.50384	1.28879	2.50088	1.40969	3.12736	3.70552	2.1766	2.15814
EB.chr6G30534	0.950777	2.05198	0.448483	1.90678	1.07371	0.958297	1.17619	1.33938	1.0482	1.37255	0.991129	0.94644	0.577757	0.767978	1.02354	0.965568	1.73964	0.560449	1.17049	1.10067	1.29822	0.831416	0.877297	1.69002	1.10769	2.3535	2.56127	1.09726	1.3428
EB.chr6G32300	0.867526	1.87001	1.02014	0	1.67424	0	0	1.21398	1.07951	1.21889	1.16749	1.63952	0	0.984615	0.162247	0.449385	1.54275	0	0	0	0	0	0.691894	1.02568	0	2.52548	2.85828	1.00815	0
EB.chr6G34018	0.430051	1.41993	0.624301	1.11249	0.680014	0.634713	1.02609	0.715506	0.94904	1.07345	0.980006	0.471418	0.282836	0.491538	0.665022	0.698634	1.20168	0.254879	0.851777	0.889329	0.981875	0.743737	0.634902	1.14338	0.887625	1.84217	2.02073	1.21958	0.865349
EB.chr6G34027	0.416001	1.50826	0.794917	1.13115	1.09436	0.878065	0.844037	0.792391	1.27045	1.16381	1.1791	1.16784	0.867174	0.785441	0.473149	0.469599	0.872585	0.194603	0.515563	0.797437	0.995875	0.600805	0.498297	1.01276	0.424686	1.51086	2.40409	0.630241	0.963482
EB.chr6G34047	0.783211	1.4654	0.917332	1.17077	1.07645	0.531596	0.897458	0.89262	1.20773	0.882293	0.959343	0.712436	0.483303	0.671925	0.454494	0.526207	0.884694	0.363216	0.547824	0.594076	0.852163	0.769437	0.765571	0.740845	0.661606	1.71644	1.58342	0.999129	0.914799
EB.chr6G43371	0.753085	2.09537	1.28151	1.50334	1.45753	0.925097	1.3178	1.42252	1.21749	1.17225	1.36788	0.882753	0.608714	0.842976	0.862949	1.10674	1.70425	0.660127	1.16895	1.30745	1.41066	0.984581	0.865599	1.50713	1.1198	2.42383	2.33261	1.17033	1.45557
EB.chr6G43565	0.618241	1.32028	0.832221	1.20196	0.966193	0.994467	1.00549	1.10217	0.836218	1.08659	1.36478	1.30925	0.847254	0.701292	0.743922	1.31146	1.59072	0.51044	1.02685	0.758159	0.844007	0.695233	0.780424	1.32487	1.15323	2.19336	2.55298	1.25506	1.4168
EB.chr6G43573	0.846361	3.30568	1.50804	2.62827	1.80725	1.32178	1.84018	1.6664	2.76676	2.33763	2.39816	2.26393	1.30622	1.39117	1.96366	2.30574	2.83514	0.969885	2.14157	2.77889	3.13944	2.14484	2.22397	3.24099	1.94303	4.16323	4.76777	2.55786	3.01701
EB.chr6G43574	1.39174	2.67288	1.44518	2.2487	1.88947	2.14449	1.8624	1.67665	1.83179	1.68809	1.99556	1.44448	1.29127	1.40678	1.88554	2.08632	2.51715	0.805863	2.35444	2.1503	2.29092	2.02654	1.56304	2.96828	1.95948	3.82675	4.03638	2.57747	2.86633
EB.chr6G43580	1.7215	3.04201	2.2422	2.46834	2.32981	1.86529	2.23038	2.31867	2.25639	2.00828	2.12922	2.01534	1.67836	1.53906	1.90313	1.91886	2.96379	0.722719	1.63679	1.90451	2.24331	1.52174	1.33027	2.74179	2.19109	3.95666	4.57459	2.25322	2.64453
EB.chr6G43603	1.59775	3.05485	1.77879	2.73371	2.06099	2.10764	1.98406	2.06047	2.53111	2.18221	2.53221	2.53182	1.60302	1.6122	1.49085	1.74403	2.17681	0.717631	1.76219	2.30369	2.54573	1.59689	1.44903	2.38128	1.64158	3.37268	3.99382	2.27296	2.46813
EB.chr6G45282	0.809468	1.4057	0.741596	0.957603	0.578655	1.19987	1.1388	0.612045	1.37339	1.44819	1.03311	1.23311	0.620585	0.568285	0.618021	0.511434	0.585665	0.450552	0.840379	1.14016	0.81478	0.659981	0.50143	1.25838	0.589124	0.571468	0.885019	0.986015	1.33667
EB.chr6G48697	0.728402	1.59135	0.860608	1.1268	0.792635	0.761579	0.804589	0.855096	1.07854	0.910307	1.44439	1.06304	0.519178	0.542332	0.684655	0.595246	0.854624	0.41204	0.425485	0.70893	0.848702	0.561135	0.471166	0.998729	0.664964	1.55585	1.47827	0.695332	1.09832
EB.chr6G49539	0.935367	2.04903	1.63735	1.86771	1.75927	0.89922	1.62396	1.78201	1.94232	1.48707	1.20477	0.795606	1.27779	1.48106	2.00338	2.24954	2.45464	0.905153	1.43231	1.94317	1.64672	1.68814	1.20851	2.16379	1.42921	1.73901	2.3938	1.43615	1.01433
EB.chr6G49542	0.71519	2.08559	1.00558	1.5062	1.13649	1.12873	1.01733	0.961537	1.33114	1.17667	1.30642	0.806332	0.559472	0.891096	1.21265	1.28411	1.71553	0.454254	1.37834	1.60135	1.82669	1.1879	0.934872	1.87134	1.05308	2.53446	2.74181	1.45928	1.65098
EB.chr6G49543	0.511146	2.28074	1.1529	1.73079	1.33387	0.844411	1.37172	1.34473	1.47138	1.33326	1.26782	1.01162	0.766307	0.955355	1.15205	1.10377	1.70054	0.309873	1.16459	1.2876	1.59588	1.2311	0.858213	1.97932	1.15657	2.67983	2.9369	1.34879	1.72463
EB.chr6G49546	0.994278	1.99343	0.712141	1.73819	1.13635	1.32955	1.03477	1.0038	1.52513	1.19549	1.0438	0.864737	0.548933	0.592917	0.917026	1.0851	1.57926	0.533833	1.50149	0.870485	1.50682	0.793715	0.411169	1.59989	1.20498	2.29187	3.13397	0.952601	1.41786
EB.chr6G49549	1.1133	2.74332	1.42263	2.12181	1.27022	1.13732	1.82424	1.71712	2.47374	1.50629	1.70077	1.63717	1.24849	1.52302	1.48712	1.46036	1.98751	0.233591	1.36159	1.27207	1.62075	1.53751	0.694373	1.86528	1.61236	2.90342	3.59182	1.27929	2.11024
EB.chr6G52128	2.31215	2.95126	2.25078	3.00768	2.07374	2.44633	2.00259	2.70884	2.81589	2.95954	3.32878	3.05212	2.49479	2.44006	2.07177	2.02799	2.2892	2.41306	2.67342	2.87995	3.12915	2.28584	2.87205	3.046	1.91066	2.71674	3.2499	2.7744	2.97034
EB.chr6G58894	0.324255	1.72143	0.839162	1.47717	0.90298	0.41979	1.03624	0.832813	1.44839	1.15367	1.15046	1.17991	0.677801	0.669206	0.436227	0.553127	0.824721	0.157614	0.515581	0.591459	0.602931	0.485852	0.467286	0.757328	0.555456	1.06197	1.95727	0.599726	0.424115
EB.chr6G58898	0.45849	1.65138	0.666677	1.36518	1.03806	0.395714	0.687097	0.813264	0.991608	1.24124	0.857987	1.1769	0.810084	0.809834	0.360517	0.41702	0.718494	0.201152	0.364511	0.367987	0.48564	0.596234	0.13742	0.440852	0.332974	0.941327	1.54794	0.468161	0.633298
EB.chr6G61176	0.151393	2.11521	0.845806	1.44196	0.958994	0.900888	0.864557	1.09899	1.42537	1.63942	2.09132	1.7894	0.655347	1.30171	0.75903	0.34291	1.09677	0	0.423137	1.22581	1.08056	0.456944	0.640673	1.56212	0.521875	1.97759	2.61282	0.538622	1.05276
EB.chr6G61182	0.168361	1.75564	0.41647	0.722332	0.767516	0.574711	1.01019	0.647827	1.02918	1.1371	0.668632	1.07728	0.40409	0.305425	0.133594	0.137673	0.475411	0.152503	0.717362	0	0.704134	0.606971	0.397791	0.794422	0.47428	1.2202	2.80631	0.890218	0.759901
EB.chr6G62357	1.18629	0.740345	0.654926	0.9339	0.589019	0.757666	0.434502	0.449953	1.01778	0.365877	1.16793	0.769331	0.351528	0.379711	0.221789	0.599953	1.17844	0.364724	0.624894	0.595917	0.847279	0.441223	0.616601	1.06277	0.810826	1.85585	2.74642	1.10615	1.46473
EB.chr6G64708	0	1.30984	0.118471	0.21462	0.345462	0.449922	0.479147	0	0.472452	0.593603	0.287499	0.787167	0.218926	0.61904	0.374687	0.300305	0.379945	0	0.653106	0.644467	0.304351	0.399974	0.434779	1.06982	0.292567	1.21433	1.05783	1.60186	1.353
EB.chr6G65722	1.12184	0.818885	1.26957	0.63606	0.990119	0.887955	0.893044	1.2556	1.22165	0.869624	1.11049	0.86321	0.952638	0.993088	1.24612	0.831622	1.03177	1.32928	0.804904	1.56452	1.21089	1.39063	0.728298	1.25377	1.12538	1.19404	1.06033	1.47023	1.32433
EB.chr6G66574	0.593051	1.90556	1.14815	1.76895	1.19134	0.720941	0.766884	0.979065	1.31169	0.744124	0.665315	0.715851	0.520989	0.708036	0.941523	0.56683	1.55795	0.297534	1.18041	1.06778	0.872686	0.772645	0.696897	1.14893	0.900591	2.42734	2.88423	0.744527	1.66778
EB.chr6G67463	1.14933	0.554278	1.05581	0.661641	0.955974	0.736479	0.963706	1.16281	0.706613	0.704573	0.637469	0.32531	0.797619	0.756242	1.16845	0.902297	1.16391	1.06297	0.4544	0.977435	0.719355	1.17463	0.764318	0.730528	1.06275	0.859512	0.854547	0.775145	0.968097
EB.chr6G67972	0.25036	1.67536	1.17975	1.32545	1.79162	0	1.76101	1.28351	2.28058	1.72067	0.773211	2.03321	1.02069	1.37356	0.307272	0.3172	0.830283	0.12614	0	0.43299	0.324456	0.117855	0.297855	0	0.399986	0.437486	1.51671	0.184549	0.487582
EB.chr6G7220	0	1.09095	0.511909	1.01954	1.08289	0.208126	0.978563	0.745829	0.411048	0.722989	1.17706	0.73093	0.140934	0.642694	0	0.252316	0.552523	0.511924	0.574385	0	0.201141	0.137107	0.379828	0.232221	0.354834	1.03769	1.61171	0.216912	0
EB.chr7G10155	0.592557	1.63075	0.645175	0.986477	0.998142	0.78136	0.651615	0.861494	1.02541	0.712671	0.998595	0.541289	0.370754	0.523861	0.847957	0.933843	1.02805	0.319648	0.914628	1.03044	1.19653	0.916505	0.955673	1.32506	0.991257	1.91183	2.15292	1.30579	1.33194
EB.chr7G10231	0.303203	1.04603	1.28931	1.06696	1.09302	0.136111	1.14081	1.10705	1.22718	0.822879	1.33839	1.01254	0.873303	0.883305	0.305846	0.42779	0.539301	0.144297	0.430124	0.447743	0.555623	0.32813	0.189993	0.641465	0.448314	1.04568	1.59664	0.548963	0.601572
EB.chr7G11474	0.710111	2.14896	1.08712	1.28632	1.31532	0.826754	0.859403	0.950496	1.71299	1.19977	1.26523	1.14462	0.743012	0.648805	0.551154	0.679187	1.16199	0.188214	0.48429	0.52968	1.03237	0.514647	0.373664	1.17535	0.459199	1.52065	2.40852	0.771874	1.1232
EB.chr7G14682	0.26261	2.10801	0.528927	1.91778	0.72978	1.08881	0.692218	0.227167	1.28869	0.5419	1.0957	0.761271	0.321429	0.349503	0.383981	0.447771	0.923398	0.124258	1.36011	1.29078	1.62822	0.766907	0.968606	1.39717	0.517318	1.82034	2.1962	1.07815	0.992152
EB.chr7G14774	1.05413	0.989631	0.415146	0.961757	0.54756	1.33153	0.516799	0.626098	0.730506	0.747353	0.87843	0.851344	0.544645	0.465974	0.491793	0.474624	0.804761	0.608311	0.848835	0.99631	1.11729	0.601271	0.893038	0.999042	0.75761	1.54595	1.59339	1.0089	0.804987
EB.chr7G1641	0.498004	0.622277	0.602559	1.02241	0.892037	0.502357	0.947636	0.853623	1.09757	1.01206	0.921826	1.07524	1.1503	1.12778	0.391035	0.487556	0.67019	0.0378222	0.160665	0.313368	0.280169	0.19397	0.0995443	0.424783	0.425205	0.816157	1.249	0.108896	0.258701
EB.chr7G18060	0.473607	1.13074	0.672509	0.998514	0.830997	0.681551	0.757716	0.77569	0.637821	0.635547	0.791711	0.398077	0.324086	0.548943	0.684568	0.858155	1.39016	0.303766	0.934546	1.11406	1.13658	0.815112	0.733768	1.39417	0.78572	2.03291	2.23214	0.729589	1.10037
EB.chr7G21809	1.67389	1.72765	0.852704	1.1523	1.01808	1.46471	1.04944	1.08467	1.22016	0.905761	1.52565	1.15658	0.924339	1.01763	0.968313	0.980336	1.18111	0.57108	1.12798	1.22574	1.42034	0.94997	0.773189	1.45832	1.01318	1.83209	2.32878	1.32596	1.37505
EB.chr7G21812	0.510638	0.754185	0.62367	0.238194	0.780455	1.05696	0.74427	0.580519	0.991094	0.8295	0.917648	1.17895	0.838367	1.22844	0.439718	0.611193	0.592899	0.340628	0.210671	0.492306	0.552275	0.534881	0.056184	0.360881	0.581321	0.406285	1.00278	0.566421	0.405985
EB.chr7G21814	1.14983	1.25492	0.658061	1.05394	0.819611	1.32558	0.683019	0.687088	1.06957	1.04499	1.33081	0.99782	0.668931	0.603291	0.415673	0.381255	0.599756	0.29883	0.499265	0.809186	0.866753	0.371771	0.60021	0.913126	0.6109	1.28224	1.87382	0.779872	0.847787
EB.chr7G21856	0.83497	1.62093	0.858111	1.46587	0.947725	0.969107	0.976937	1.06589	1.31356	1.09218	1.50001	1.39893	0.919644	0.970483	0.410621	0.514498	0.975986	0.121301	0.389528	0.528384	0.633784	0.449575	0.352965	0.607659	0.534695	1.70055	2.22481	0.685534	0.996695
EB.chr7G21857	1.48819	2.20607	1.8566	2.13996	1.91114	1.02593	1.54166	2.08011	2.10129	2.29859	1.88359	2.02905	1.81326	1.32857	0.477041	0.722415	1.5005	0.625919	0.591714	0.780777	0.905681	0.743937	0.805666	0.369198	0.70766	1.03674	2.38099	0.959956	1.32858
EB.chr7G22625	0.675928	2.10254	1.32454	2.03268	1.67311	0.730971	1.63972	1.43904	1.61602	1.42929	0.870106	1.03675	0.779386	0.799682	0.465348	0.975535	1.20023	0.316961	0.880593	1.05864	0.850931	0.958266	0.488888	1.22653	0.948198	2.09347	2.84574	0.953671	0.952425
EB.chr7G22626	0.526006	1.81804	1.68693	1.85377	1.94983	0.561925	1.72574	1.69718	1.88268	1.51662	0.917934	1.47504	1.0538	1.14228	0.702312	0.971911	1.42979	0.335463	0.461823	0.628585	0.661174	0.795607	0.509942	1.0258	0.944466	1.82927	2.58927	0.489745	0.897108
EB.chr7G22627	0.604508	2.36105	1.6821	2.07549	1.94231	0.624246	2.11097	1.87547	2.3224	1.64688	1.21879	1.74739	1.37855	1.25485	0.789564	1.30434	1.47053	0.412356	0.669852	0.982427	1.11075	1.18602	0.604158	1.36461	0.883894	2.1429	3.04945	0.869426	0.999322
EB.chr7G22628	0.390705	2.09582	1.30747	1.71422	1.35265	0.448524	1.34515	1.3318	2.00002	1.62944	0.966891	1.31611	0.937681	0.737598	0.585698	0.770892	1.09033	0.177867	0.518826	0.787498	0.960072	0.610617	0.617402	0.926561	0.437799	1.52794	2.76065	0.498255	0.520671
EB.chr7G22629	0.414672	2.00717	1.30345	1.76691	1.73763	0.61452	1.46426	1.3698	1.86659	1.64237	0.834737	1.0998	0.85534	0.811708	0.38947	0.579727	0.888232	0.158184	0.471267	0.382002	0.67147	0.369606	0.247759	0.775502	0.483045	1.56096	2.75018	0.38776	0.945463
EB.chr7G22630	0.586404	2.53865	1.58111	2.08841	1.70343	0.573536	1.64496	1.67344	2.20278	1.77838	1.27788	1.60204	1.03532	1.16119	0.73899	0.946224	1.43826	0.227008	0.712033	1.02229	1.02954	0.828869	0.54837	0.951437	0.868908	2.09639	3.17807	0.793419	1.22356
EB.chr7G22631	0.147128	2.86246	1.8524	2.96625	2.39958	0.35549	2.09806	2.02842	3.21595	2.71098	2.17959	2.79426	2.08805	2.05094	1.17565	1.84958	1.92842	0.746583	0.729559	1.35164	1.45986	1.05942	0.622523	1.2726	1.42896	2.2585	3.1093	1.01443	1.55015
EB.chr7G22632	0.655639	3.01114	1.84915	2.81798	2.07634	1.12104	1.89174	1.80092	2.4358	2.43162	1.77272	2.02337	1.0561	1.25895	0.805278	1.27885	1.88784	0.542535	1.24866	1.26247	1.47326	0.885478	0.884538	2.08503	1.08813	3.13081	3.85674	1.39527	1.62162
EB.chr7G22633	0.813482	2.17754	1.91656	2.15726	2.12687	0.620784	1.76268	1.79212	2.09498	1.83248	1.59835	1.72006	1.29397	1.11069	0.654507	0.640254	1.32539	0.258846	0.608895	0.86747	1.19952	0.898211	0.48342	1.42694	0.697866	2.10916	3.21811	0.882861	1.27799
EB.chr7G22634	0.862815	3.65476	2.1388	3.24829	2.33845	1.50099	2.38341	2.24137	2.79322	2.46233	2.17216	1.51871	1.14782	1.13521	1.0026	1.17323	2.2192	0.316664	1.53163	1.96763	1.93313	1.12509	1.21023	2.46866	1.24286	3.2702	3.88136	1.28721	1.86338
EB.chr7G22694	0.78713	3.47231	2.28894	3.27228	2.61226	0.788951	2.62877	2.49638	3.53967	2.87004	2.05667	3.18215	2.06477	1.69269	0.695518	1.21277	1.70807	0.328661	0.6476	1.51224	1.38118	1.03862	0.818451	1.50019	1.29007	2.48754	3.70815	1.25283	1.22969
EB.chr7G22703	0.861298	3.21196	2.5231	2.81059	2.72474	1.06088	2.36221	2.26823	2.72606	2.13148	1.91198	1.90378	1.87206	1.48252	1.00883	1.14674	2.0841	0.826683	1.101	1.37899	1.54223	1.09096	0.740945	1.93716	1.20785	2.50566	3.18721	0.886393	1.60886
EB.chr7G24206	2.10073	2.14493	1.24218	1.78497	1.42294	2.62695	1.65518	1.38164	2.08771	1.70714	1.91772	2.09821	1.39765	1.6264	1.28975	1.05468	1.54544	0.804211	1.78208	1.93523	1.94031	1.33446	1.51591	2.06802	1.33387	2.52965	2.87516	2.06741	2.05511
EB.chr7G24208	2.04165	2.89264	1.40992	1.96104	1.48113	2.9899	1.58095	1.55543	2.34184	2.04092	2.11898	2.76348	1.47554	1.56912	1.31988	1.17488	1.44898	0.897056	1.93426	2.10805	2.32637	1.36711	1.74497	2.27812	1.32213	2.86782	3.33228	2.05628	2.14404
EB.chr7G24209	1.89644	1.90255	0.827126	1.72913	1.17235	2.3609	0.858634	0.890086	1.27633	1.37612	1.8047	1.43593	0.680896	0.947377	0.832761	0.750837	0.96709	0.506067	1.68932	1.6846	1.6419	0.841513	1.10826	1.93406	0.853732	2.59119	2.69078	1.57768	1.72688
EB.chr7G24266	0.333823	1.17868	1.0767	1.24571	0.851129	0.488132	0.817681	1.17851	1.56246	1.12393	1.11736	1.40326	0.687088	0.84129	0.324595	0.279565	0.647665	0.372993	0.325206	0.867536	0.301248	0.349195	0.302608	0.715701	0.332328	1.1352	2.06966	0.225309	0.424992
EB.chr7G30042	0.306578	1.14083	0.886775	1.01937	0.985913	0.536917	1.06148	1.17331	1.67522	1.41267	0.998915	1.57643	1.26135	1.11905	0.683403	0.952849	0.875658	0.449646	0.47135	0.927864	0.878646	0.883242	0.643228	0.84444	0.902034	1.11545	1.6232	0.700268	0.87541
EB.chr7G31815	0.497824	1.36862	0.912932	1.19603	1.14246	0.532114	1.18571	0.972618	1.21634	1.01369	1.00903	0.724169	0.657538	0.673946	0.357168	0.409452	0.695775	0.096552	0.3774	0.580216	0.527202	0.247287	0.348856	0.532845	0.331862	1.01702	1.6997	0.427612	0.32961
EB.chr7G31817	0.669811	1.32459	0.717452	1.02427	0.776295	0.521317	1.14106	1.10951	1.48834	1.18393	1.01544	0.726263	0.519784	0.513711	0.44505	0.320413	0.798201	0.204712	0.190271	0.413293	0.564155	0.426219	0.269154	0.863553	0.335728	1.11428	1.53349	0.536215	0.460248
EB.chr7G31821	0.151664	1.35949	0.326682	0.808752	0.553309	0.224824	0.667139	0.79418	1.73838	1.15623	0.965796	0.92055	0.400353	0.482357	0.957413	0.896429	0.959861	0.0411743	0.570094	1.44038	1.61722	1.03366	0.985712	1.1847	0.229882	1.40242	2.20442	0.600571	0.536019
EB.chr7G31824	0.341718	1.53764	0.9372	1.50178	0.875888	0.581303	1.04038	0.858972	1.37023	1.12614	1.12381	0.890096	0.785455	0.614747	0.265233	0.38963	0.567183	0	0.375059	0.505185	0.518232	0.225671	0.238848	0.829077	0.428328	1.28196	1.73635	0.211737	0.636407
EB.chr7G32107	0.0629409	1.96226	1.1165	1.8166	0.963628	0.261294	0.952911	1.03734	2.23398	1.90992	1.15064	1.97031	0.971492	0.930395	0.268137	0.353839	0.524071	0.0210177	0.296029	0.568978	0.391459	0.299449	0.198445	0.262493	0.273331	1.03414	2.09829	0.191083	0.190243
EB.chr7G35395	0.678294	2.39778	1.23507	2.18244	1.54497	1.13887	1.2948	1.34054	1.93135	1.86072	1.66575	1.51272	1.04756	1.00609	0.621371	0.730056	1.06611	0.236963	0.675998	1.03436	1.23332	0.711334	0.673859	1.37229	0.757185	2.05185	2.70065	1.00038	1.46899
EB.chr7G41806	0.232232	0.664903	0.528249	0.879769	0.415202	0.571997	0.422933	0.473773	0.729554	0.692386	0.707542	0.713281	0.318428	0.273505	0.616814	0.616089	0.75579	0.847588	0.874129	0.86751	1.3677	0.796706	1.0337	1.34611	0.45893	1.05524	1.77956	1.14349	1.15241
EB.chr7G42729	0.79106	1.90551	1.8084	1.71096	2.13999	0.713605	1.90439	2.1248	2.45982	1.99765	1.70952	2.71433	2.23739	2.05859	1.04551	1.10941	1.3737	0.729095	0.543924	0.982958	1.00456	0.990932	0.61106	0.920721	1.19396	1.22609	2.40567	0.84455	0.93957
EB.chr7G42730	0.194661	1.49935	1.20292	1.68411	1.03408	0.433932	1.20637	1.20745	2.32694	2.1599	1.36384	2.88316	1.76041	1.57938	0.63226	0.85062	0.648906	0.234499	0.285433	0.999064	0.829012	0.784399	0.558648	0.607824	0.78991	0.951402	2.24124	0.585031	0.547178
EB.chr7G42739	0.598478	2.4962	1.20837	1.96986	1.28065	0.826821	1.46746	1.51514	2.40415	1.90486	1.73886	1.6197	1.04695	1.03601	1.02043	1.15256	1.16064	0.390373	0.988124	1.17481	1.38761	0.994586	0.785399	1.30746	0.818222	2.3239	2.74834	1.12887	1.2235
EB.chr7G42740	0.0912381	1.13215	0.99085	0.954848	0.983341	0.141486	1.02729	0.980245	1.63643	1.10873	0.891579	1.78374	1.10191	1.10262	0.395819	0.500658	0.554606	0.110427	0.0633759	0.299354	0.417198	0.513916	0.138639	0.107499	0.303989	0.407286	1.0558	0.246085	0.230793
EB.chr7G43442	0.848124	2.44871	1.4984	1.8243	1.50558	1.0384	1.44472	1.19927	1.39417	1.39092	1.38637	1.0886	0.848212	1.15427	0.698002	0.823995	1.18136	0.502188	0.947264	0.78998	0.916769	0.669235	0.748656	1.35064	0.724142	1.83356	1.97555	1.14347	1.35967
EB.chr7G44546	0	1.32699	0.364312	1.39987	0.488906	0	0.525372	0.573369	1.1185	0.194507	0.905215	0.43535	0	0	0.583555	0.426295	0.224586	0	0.814703	1.10482	0.73632	0.619772	0.180549	1.35368	0.417063	1.92856	1.94682	0.518295	1.21418
EB.chr7G45250	1.07535	1.91056	1.58623	1.48558	2.14957	1.65787	1.77188	1.66764	1.77677	1.3913	1.25096	1.33285	1.40271	1.67071	1.00818	1.12289	1.8208	0	0	1.31776	0	0.941288	0	1.11104	1.1382	2.01514	2.09223	1.17146	1.59211
EB.chr7G46522	1.24348	3.429	1.62747	2.69713	1.87236	2.07146	1.80688	1.842	2.67511	2.59912	2.62505	2.38818	1.34167	1.4133	1.62191	1.76401	2.37154	1.03927	2.10344	2.62204	2.93797	1.75916	1.86513	3.02982	1.81812	4.05945	4.47909	2.56692	2.83686
EB.chr7G46523	0.963815	3.49477	1.38256	2.54595	1.77157	1.91157	1.52077	1.44006	2.40462	1.98804	2.2176	2.17892	1.052	1.10086	1.38963	1.33951	2.21863	0.583692	1.87368	2.39223	2.97643	1.60609	1.71687	2.63921	1.49625	4.22997	4.65955	2.45761	2.96924
EB.chr7G46640	1.3237	3.29506	1.92768	3.50012	1.82601	1.92379	2.06786	1.98419	3.14528	2.67845	2.818	3.42443	2.20894	1.86263	1.17565	1.08976	1.89582	0.367921	1.40345	1.73467	1.38744	1.39294	1.38885	2.25577	1.3353	3.71279	4.65112	2.12161	2.18912
EB.chr7G46648	1.13888	2.92679	1.96256	2.55764	2.478	1.52271	2.6436	2.35237	2.59923	2.25358	2.15621	2.17313	1.95526	2.01086	0.731375	1.09009	1.97299	0.519148	1.02797	1.003	1.10603	1.34943	0.428544	1.61143	1.52911	2.5367	3.4139	0.648432	1.40723
EB.chr7G46662	1.6261	4.37801	2.24719	3.78782	2.65935	2.38035	2.53946	2.4426	3.76462	3.07541	3.69935	3.91637	2.43771	2.25508	1.61946	1.69849	2.31668	0.541176	1.79865	2.08595	2.83316	1.39929	1.7359	2.75286	1.82261	4.32381	5.18812	2.38025	3.07161
EB.chr7G46665	1.79462	3.49416	2.30811	2.80055	2.64869	1.92567	2.57828	2.60991	2.87524	2.40599	2.60602	2.81567	2.40523	2.1346	1.38388	1.53353	2.27956	0.721851	1.11562	1.53969	1.95817	1.38767	1.27392	2.20314	1.95447	3.51664	4.2874	2.07411	1.81644
EB.chr7G46666	2.03774	2.92673	2.04429	2.50433	2.49986	2.21337	2.34365	2.22365	2.26642	1.92821	2.48422	1.78257	1.90864	2.04633	1.70643	1.83846	2.46373	0.679013	1.74765	1.99287	1.91517	1.57826	1.36263	2.39501	1.9596	3.24316	3.53737	1.96716	2.34451
EB.chr7G46669	1.9356	3.81526	1.88764	3.19135	2.41119	2.75954	2.1925	2.29455	2.7092	2.40981	2.8942	2.42323	1.69267	1.70767	1.28967	1.58735	2.24573	0.482845	2.32434	2.27177	2.53731	1.52409	1.54745	2.93742	1.67891	3.88737	4.38089	2.3001	2.78322
EB.chr7G46671	1.39223	3.2343	2.17113	2.77849	2.47555	1.62516	2.46424	2.54103	3.05707	2.61254	2.75673	2.61137	2.20007	1.86034	1.62857	2.13999	2.5517	1.06875	1.38788	1.87135	2.05893	2.04393	1.28572	2.31938	1.6275	3.22524	4.05501	1.60859	2.16588
EB.chr7G46675	2.19459	3.33604	2.01345	2.62994	2.35405	2.01139	2.30257	1.89681	2.58434	2.63264	2.85022	2.69918	2.33799	2.09782	1.01439	1.56431	2.17636	0.649676	1.53175	1.37409	1.27396	1.3682	0.868182	2.65869	1.65374	3.19995	4.19073	1.81928	1.86557
EB.chr7G46676	1.89305	3.14887	2.18511	2.8476	2.51911	2.17909	2.37178	1.73702	2.56317	2.0947	2.74628	2.08102	1.7814	1.70231	1.22108	1.24524	2.08507	0.592414	1.29626	1.59305	1.44106	1.01264	0.894303	1.88523	1.24457	3.01655	3.9006	1.05116	1.9913
EB.chr7G46677	1.54305	3.87902	2.08983	3.13355	2.34067	1.9214	2.34969	2.19166	3.44396	2.9699	3.39093	3.39063	2.36078	2.241	1.10569	1.53137	1.99304	0.431242	1.07815	1.669	2.06616	1.31426	0.921479	1.99425	1.46379	3.64299	4.64915	1.63777	2.26127
EB.chr7G46682	2.20203	3.10516	3.03133	2.72061	3.29826	1.87408	3.17332	3.24343	2.62271	2.30727	2.76449	2.68734	3.01882	2.75954	1.81055	1.81654	2.6757	0.687108	0.992117	1.71195	1.18608	1.6368	0.418644	2.03852	2.36095	3.11533	3.86802	1.83557	2.11722
EB.chr7G46683	2.1867	3.17127	1.99256	2.73878	2.51491	2.39232	2.38793	2.43781	2.59852	2.2201	2.51745	2.14174	1.87795	1.95612	1.42072	1.59917	2.315	0.758058	1.70439	1.81759	1.86559	1.43478	1.15521	2.3249	1.74545	3.30277	3.63398	1.86223	2.10703
EB.chr7G48207	0.250948	1.8728	0.329699	1.38072	1.1193	0.687011	0.705111	0.522839	1.19633	1.33744	1.07218	0.787167	0.317074	0.123413	0.737476	0.387958	0.810015	0.425478	0.966615	1.00984	1.12056	0.712787	0.954476	1.47827	0.608408	1.94718	2.46139	0.710213	1.67902
EB.chr7G51104	0.704206	1.36318	0.968624	1.06912	1.05174	0.413101	0.909789	0.78151	1.12743	0.877095	1.20492	1.09801	1.0318	0.88289	0.758187	0.499351	0.733558	0.141789	0.263622	0.590225	0.537518	0.407193	0.430025	0.66235	0.50763	1.25135	1.76946	0.580557	0.721683
EB.chr7G51107	0.425697	1.90637	0.689193	1.60264	0.896867	0.717483	0.94995	0.956458	1.3782	1.1992	1.32391	0.883197	0.234449	0.505032	0.514372	0.424504	0.703877	0.08006	0.594017	0.609302	0.853974	0.3127	0.511059	0.982576	0.369362	1.81797	2.10046	0.76528	1.11195
EB.chr7G51115	1.22711	2.16308	1.01432	1.73537	1.062	1.40433	1.138	1.10911	1.38643	1.45914	1.8131	1.20321	0.830968	0.759008	0.881338	0.986104	1.22953	0.736691	1.07217	1.44524	1.69181	1.01732	0.926165	1.46495	0.751753	1.95744	2.01945	1.1642	1.35038
EB.chr7G51563	0.798655	1.46155	1.39415	1.17125	1.50597	0.737438	1.45093	1.42876	1.56457	1.17935	1.10092	1.5879	1.41495	1.33839	0.644592	0.77614	1.02248	0.469182	0.508581	0.616118	0.816125	0.749121	0.530184	0.676855	0.81127	1.16216	2.05284	0.525595	0.718059
EB.chr7G51565	0.60281	1.23767	1.14826	1.05557	1.31582	0.314113	1.34929	1.47116	1.16064	1.18717	0.919357	0.963533	0.916529	0.95041	0.830758	1.09738	1.10082	0.323572	0.14292	1.01105	0.441952	0.894753	0.0599284	0.488594	0.869803	1.0192	2.56251	0.679048	0.521773
EB.chr7G51570	0.716636	0.909594	1.29735	1.16907	1.11249	0.665388	1.26787	1.58101	1.27411	1.05083	1.21252	1.5262	1.81241	1.81889	1.64787	2.06088	1.87955	1.07877	0.818257	0.910714	1.48248	2.03909	0.967775	1.27185	1.63402	1.18568	2.34738	0.965106	1.03785
EB.chr7G54705	0.228888	0.884507	0.105638	0.277771	0.265214	0.406931	0.507084	0.13472	1.01519	0.358178	0.757717	0.595701	0.235569	0.391838	0.371709	0.230753	0.822343	0.1075	0.63349	1.13793	1.19673	0.579609	0.695668	1.11684	0.453616	2.17291	2.24374	1.01311	1.3107
EB.chr7G54706	0.0863422	0.814568	0.101397	0.465871	0.183854	0.344384	0.136912	0.250116	0.385036	0.472903	0.52609	0.35522	0.0701681	0.15077	0.228401	0.200873	0.381421	0.0529389	0.823978	0.502629	0.748072	0.22344	0.409556	1.04367	0.193832	1.68795	1.63381	0.661354	1.16651
EB.chr7G55074	2.22969	2.52962	1.53943	2.25105	1.57886	2.79493	1.7306	2.09201	2.21989	2.60136	2.64452	2.57223	1.81631	1.4515	1.53638	1.29902	1.39143	1.89821	2.37833	2.35983	2.52919	1.51928	2.38618	2.48288	1.69184	2.39612	2.71755	2.50038	2.54575
EB.chr7G55691	1.63748	3.38587	1.25812	2.92245	1.32862	3.13824	1.96703	1.23335	2.60065	2.93954	2.79444	3.19926	1.42271	1.74077	1.10325	1.29463	1.58458	1.01709	3.1521	3.00082	2.9539	1.13808	2.46775	3.00579	1.44485	3.12841	3.37839	2.78468	3.15978
EB.chr7G56331	2.18545	2.03204	1.61045	1.45833	1.73814	1.36468	1.77433	1.97706	1.66727	1.14518	1.75628	1.28685	1.62975	1.26812	1.68251	1.22124	2.08329	1.4728	1.68535	1.42862	1.7001	1.28906	1.04198	1.38918	1.75239	2.37456	2.44756	1.91479	2.01844
EB.chr7G56339	2.25234	2.11049	1.36752	1.70333	1.68329	1.95377	1.48076	1.54908	1.65372	1.65818	1.96506	1.67567	1.49627	1.29948	1.43864	1.25316	1.65225	1.10731	1.76333	1.80658	1.8386	1.23941	1.27979	1.73946	1.46738	2.43795	2.75331	1.87065	2.04491
EB.chr7G56539	0.787005	2.19399	0.99887	1.87452	1.12556	1.15733	1.48826	1.37621	1.86694	1.71698	1.62219	1.38098	0.93805	0.836262	0.84472	0.914157	1.45123	0.271941	1.02436	1.07735	1.55505	0.736878	0.837438	1.43969	0.829925	2.40958	2.75317	1.14609	1.50702
EB.chr7G56545	2.59174	1.67327	1.51281	1.39465	1.64134	2.0104	1.54267	1.72383	1.49971	1.44043	1.60369	1.32293	1.30241	1.38449	1.30637	1.30051	1.73387	1.20695	1.13712	1.4289	1.54225	1.39979	1.07782	1.36261	1.35811	1.68582	1.99667	1.33304	1.45832
EB.chr7G59260	1.00281	1.06039	0.687157	0.966215	0.607323	1.21939	0.69516	0.687901	1.02389	1.19835	1.23371	0.724569	0.518155	0.412569	0.437298	0.556955	0.529069	0.552988	0.836743	1.20877	1.13029	0.824891	0.861354	1.10007	0.55729	1.15499	1.26592	0.997063	1.17211
EB.chr7G62077	0.311123	0.840659	0.78676	0.756242	0.906989	0.334615	0.547308	0.557076	1.10632	0.912301	1.05014	1.59991	1.29779	1.13719	0.402137	0.212816	0.493879	0.303324	0.299153	0.21789	0.474648	0.316962	0.355823	0.442414	0.383909	0.427089	0.9221	0.536311	0.554417
EB.chr7G62078	0.2363	1.28718	1.25706	1.2666	0.985259	0.410949	1.13184	1.24419	1.62366	1.35781	0.946772	1.69693	1.19988	0.915255	0.742365	0.634382	0.75483	0.32547	0.520723	0.652449	0.900768	0.803408	0.550917	0.494819	0.539968	0.481397	1.31117	0.308141	0.385538
EB.chr7G9726	0.188455	1.77868	1.62737	1.81475	1.98527	0.238759	1.65225	1.81581	1.72867	1.53341	1.24693	1.53056	1.50277	1.24643	0.849011	1.00664	1.76249	0.324338	0.666753	1.03796	0.937807	1.29551	0.625439	1.32447	0.997309	2.24981	3.0012	1.29377	1.55521
EB.chr7G9739	0.566791	2.60713	1.19979	1.98449	1.07007	0.728352	1.29856	1.06945	1.8828	1.37652	1.17882	1.39364	0.731055	1.01628	0.562643	0.724405	1.28705	0.699374	1.3061	1.35416	1.5701	1.07218	1.27603	1.94057	1.03587	2.4739	2.70237	1.56587	1.69854
EB.chr7G9932	2.105	1.66833	1.16927	1.36281	1.23382	2.0211	1.303	1.44257	1.56137	1.38749	1.48641	1.03041	0.856198	0.882825	1.33157	1.25085	1.40613	0.967813	1.14759	1.52509	1.62012	1.48698	1.0549	1.47653	1.26266	1.95435	2.32945	1.12318	1.50215
EB.chr8G11692	1.29611	1.45182	0.714702	1.03071	0.808236	1.42719	0.76232	0.847876	1.03501	0.818483	1.10322	1.01326	0.725289	0.540384	0.481579	0.399824	0.680296	0.376269	0.653883	0.552348	0.714846	0.377013	0.535287	1.0665	0.57567	1.43753	2.11822	0.90327	0.893396
EB.chr8G11693	1.63539	2.27376	0.862252	1.68576	1.13686	2.34254	1.1228	1.20289	1.47352	1.66625	1.67341	1.76206	0.896367	0.99452	0.838891	0.72493	1.16003	0.50574	1.30537	1.3603	1.20168	0.663944	1.03415	1.61994	0.965647	2.58139	3.09655	1.609	1.43742
EB.chr8G12375	0.447012	1.34233	0.857816	1.03162	1.27236	0.497652	1.09675	0.844533	1.07852	0.59988	0.85717	0.76235	0.736477	0.756283	0.637022	0.750435	1.02119	0.328804	0.514631	0.574158	0.742402	0.565043	0.14286	0.924174	0.667631	1.32469	2.02336	0.736993	0.577782
EB.chr8G14934	0.815833	1.62863	1.15426	1.25571	1.15219	0.89922	0.960851	0.970776	1.01109	1.07173	1.58544	1.68141	0.332314	0.830672	0.498814	0.578831	1.51819	0.426037	0.4609	0.698178	0.946064	0.465439	0.45353	0.7248	0.565234	2.08654	2.79858	0.586654	1.27974
EB.chr8G16360	0.556504	1.98569	0.70828	1.49977	0.78419	0.82517	0.799449	0.88893	1.35852	1.57949	1.47548	1.42748	0.679595	0.880479	0.517012	0.238108	0.672074	0.534711	1.1679	1.23286	1.27446	0.190561	1.18262	1.39646	0.489427	1.46458	1.69474	1.23883	1.56463
EB.chr8G16487	0	0.487494	0	0.284855	0.469031	0	0.0791221	0.299814	1.26674	0.762393	0.539249	0.887932	0.229609	0.171358	0.393651	0.782365	0.565545	0	0.33476	1.11099	1.02916	0.22661	0.486861	1.21766	0.280225	0.743938	1.15432	0.431886	0.437199
EB.chr8G18457	0.564061	1.8578	0.843126	1.27068	1.02397	0.7836	0.858758	0.967436	1.07209	0.995992	1.17597	0.867294	0.608025	0.627688	0.846922	0.775835	1.31769	0.359834	0.905176	1.00466	1.36831	0.724243	0.67487	1.41174	0.705548	2.06831	2.26344	1.02544	1.24698
EB.chr8G18459	0.760475	1.23144	0.515554	1.05133	0.625753	0.667885	0.616736	0.503801	0.807385	0.54862	0.767367	0.531934	0.296442	0.413488	0.518627	0.664598	0.983152	0.238162	0.813359	0.891289	1.01615	0.599145	0.390883	1.13076	0.69473	2.06432	2.3173	0.713775	1.01317
EB.chr8G18460	0.250948	1.92992	0.513913	0.715096	0.623976	0.449922	0.395211	0	0.718769	0.466505	0.912337	0.697786	0	0.440672	0.374687	0.470589	0.6804	0.118697	0.966615	0.838691	0.769425	0.484761	0.303891	1.32846	0.201482	1.40621	2.08589	1.18402	1.42437
EB.chr8G18778	0.449482	1.48982	0.455559	0.890223	1.02484	0.83538	0.600989	0.673584	1.02027	0.626978	0.825067	0.786646	0	0.417609	0.310091	0.633294	0.795382	0.305039	0.268591	0.509122	0.9992	0.428987	0.322082	1.22369	0.57857	1.63922	2.18587	0.563703	1.2504
EB.chr8G19472	0.302959	1.41941	0.706256	0.266458	0.413311	1.25081	0.898381	1.14071	0.72344	0.715852	0.97746	0.723925	1.39086	1.15038	0.449572	0.812032	1.19678	1.36703	0.681295	0.361134	0.798173	0.98929	0.673219	0.229606	0.451631	0.699527	0.293737	0.401025	0.573575
EB.chr8G20876	0	1.05263	0.0465749	0.74638	0.18849	0.463286	0.0847297	0.277355	0.57836	0.477407	0.28106	0.824687	0.31485	0.223644	0.618191	0.474325	0.518397	0.181356	0.491637	1.00016	1.02344	0.349353	0.662641	1.38225	0.399028	1.10099	1.48397	0.373111	0.57959
EB.chr8G2143	0.68866	0.983835	1.46689	1.1905	1.96092	0.975651	1.2042	2.17053	1.83532	1.4281	1.91264	1.47562	0.969365	0.764558	1.03893	1.57495	1.77085	0.633276	0.593241	0.535107	0.950188	0.948822	0.555857	1.39613	0.742891	1.57002	1.27566	0.590368	1.13631
EB.chr8G2145	0.868496	1.90989	1.51618	0.769009	1.61216	0.738576	1.52574	1.7022	2.13705	1.75408	2.09058	1.55154	1.43096	1.17968	1.55386	2.14549	2.56282	0.724133	1.03416	2.23558	1.48741	2.13272	1.11063	2.05695	1.09747	2.26315	2.30698	0.504102	1.35659
EB.chr8G2146	1.1338	3.51606	2.28444	3.11072	2.2825	2.3589	2.27277	2.27125	3.37714	2.91595	3.22728	2.98577	2.21932	1.70125	1.5611	2.11199	2.58205	0.907531	2.03393	2.88328	2.94414	1.89881	2.1716	2.99174	1.85959	3.32444	3.84848	2.29174	2.68848
EB.chr8G2159	1.60359	4.07262	2.37619	3.47727	2.68517	2.20185	2.54108	2.62684	3.60871	3.22504	3.42967	3.34883	2.21919	2.38288	2.11316	2.47865	3.09254	0.772452	2.05727	2.77359	2.81714	2.18167	1.91116	2.52208	1.7857	3.26757	3.76943	1.90514	2.48866
EB.chr8G28640	0.983802	1.5284	0.844449	1.42189	0.911694	1.16522	0.89197	0.75288	1.03267	0.580251	1.35825	0.691227	0.548079	0.625061	0.976128	1.23954	1.77287	0.456392	1.10801	1.26624	1.4926	0.691755	0.583242	1.39094	1.03817	2.11787	2.05006	1.16472	1.60758
EB.chr8G2966	0.535362	1.56914	0.819299	1.0368	0.956857	0.464135	1.00683	1.07054	1.30652	0.955393	0.853711	1.04329	0.63749	0.758023	0.441686	0.570892	0.737551	0.223173	0.351927	0.343545	0.576432	0.544771	0.374192	1.00021	0.517669	1.35264	1.79179	0.477503	0.61117
EB.chr8G34558	0	1.95396	0	2.01704	0	0	1.24615	1.27681	2.43443	1.55244	1.36466	1.80129	0	0	0	0	1.2795	0	0	0	0	0	0	1.08419	0	1.67772	2.60791	1.06422	0
EB.chr8G36632	0.486973	1.07456	0.343775	0.452091	0.482547	0.681915	0.210879	0.239454	0.539376	0.786494	0.568651	0.583964	0.286239	0.440621	0.903614	1.05491	1.04741	0.826742	1.01093	1.55888	0.804106	0.400363	0.783557	1.29242	0.620539	0.967251	0.972862	1.02271	1.05706
EB.chr8G45743	0.930572	2.06286	1.40809	1.80102	1.91015	0.962555	1.73378	1.85189	1.6986	1.48674	1.67317	1.06915	1.25568	1.05271	0.931988	1.19044	1.83287	0.447834	0.605747	0.991589	1.01022	0.82035	0.536132	1.41084	1.31825	2.22067	2.71824	0.864366	1.32367
EB.chr8G47957	0	1.71735	0.719303	0.502091	1.30475	0.39421	1.30563	0.630146	1.41638	0.57937	1.18708	1.13902	0.872585	0.750045	0.553891	0.255018	0.73171	0.621563	0.168461	0.907022	1.24086	0.265209	0.543735	0.234901	0.645408	2.14146	2.36765	1.10444	0.585494
EB.chr8G47959	0.660389	1.57543	1.59275	1.85844	1.51446	0.541064	2.00793	1.36627	1.99273	1.62664	1.95816	1.97886	1.34876	1.35324	1.16252	1.04514	1.3185	0.178068	0.651183	0.743447	0.973997	0.571336	0.433151	1.16189	1.35089	1.79026	2.81525	0.736233	1.17361
EB.chr8G48300	0.265121	0.903065	0.271677	0.475945	0.429237	0.599834	0.549178	0.15702	0.342658	0.236031	0.348525	0.24416	0.150123	0.0845351	0.568286	0.405135	0.654414	0.381525	0.618864	0.519469	0.686919	0.49737	0.405909	0.791309	0.393421	1.10643	1.49366	0.531794	1.05238
EB.chr8G49141	0.676394	1.36945	0.882486	0.362748	0.404583	0.408192	1.04356	1.1215	1.38457	0.295175	1.12587	1.07804	0.596493	0.640984	0.413217	0.35318	0.745164	0.10701	0.117933	0.138223	0	0.280272	0.27367	0.987338	0.182048	1.61093	1.70238	0.648801	0.429618
EB.chr8G51865	0.177621	1.87681	1.30822	1.34451	1.47328	0.59479	1.2787	1.29841	1.82582	1.39547	1.23072	1.8656	1.43295	1.31116	0.684293	0.742252	0.874662	0.553137	0.842201	0.901938	0.923285	0.468781	0.782506	0.732693	0.734785	1.11627	1.92603	0.971937	0.794326
EB.chr8G6298	0.636766	3.60945	1.05777	2.65446	1.36685	1.98674	1.29675	1.31425	2.43041	1.79589	2.56802	1.54272	0.844701	0.760969	1.44901	1.7019	2.54552	0.585733	2.92267	3.43951	3.23882	1.43797	2.28409	3.31422	1.56967	4.28052	4.40246	2.47843	3.17884
EB.chr8G6944	0.914574	1.23477	1.09756	1.00008	0.915454	0.747966	0.990598	0.808519	1.23135	0.954944	0.650783	0.918996	0.486785	0.496439	0.834877	0.94639	1.00392	0.503417	0.69651	1.09909	1.16474	0.94048	0.667284	1.01265	0.699648	1.1172	1.35689	0.600253	0.78326
EB.chr8G8532	1.20224	0.276512	1.16266	0.742462	1.24363	0.738739	1.05573	1.73291	0.971621	1.23892	1.39616	0.345164	1.18949	0	0	0	1.07134	1.35457	1.09111	1.5245	1.12257	1.09159	1.29051	1.6725	1.38261	1.14638	0	1.36506	1.49904
EB.chr8G8939	3.38271	3.74423	2.89087	3.03685	3.11786	4.34818	3.00035	3.02729	3.60211	3.26101	3.08369	3.12231	2.26853	2.30654	2.7891	2.65417	3.11172	2.77043	3.49379	4.05368	3.99256	3.07727	3.54776	4.09134	2.91268	4.13544	4.38838	3.60559	3.71044
EB.chr8G8940	3.92652	5.09551	3.25066	4.57472	3.38269	5.40333	3.54451	3.8663	4.56098	4.5646	3.99336	4.05616	2.72234	2.44219	3.27317	3.09041	3.44373	3.15293	4.52427	5.08187	5.32528	3.56478	4.81963	4.97332	3.26316	5.33169	5.72848	4.69201	4.56574
EB.chr8G8941	3.43701	3.35518	2.54543	2.8652	2.6785	3.88412	2.65842	3.13174	2.9424	3.04826	2.70441	2.3997	1.89537	1.85716	2.85873	2.83573	2.9822	2.9525	3.26025	4.0295	4.02909	3.50418	3.64768	3.95796	2.84778	3.8487	4.16118	3.73521	3.51715
EB.chr8G9111	2.18496	2.95767	1.99212	2.57119	2.17929	2.76074	2.17687	2.33121	2.77757	2.67614	2.81057	2.7322	2.04945	1.94649	1.69403	1.51722	1.65822	1.87169	2.23445	2.2996	2.58179	1.77262	2.28203	2.4773	1.69487	2.51727	2.73137	2.39523	2.66761
EB.chr9G13187	0.546491	2.11892	1.57989	1.88173	1.67309	0.759562	1.75323	1.51712	1.56334	1.26047	1.48612	1.04161	1.09608	1.05838	0.544431	0.68254	1.51436	0.610736	0.792847	0.628662	0.798219	0.578653	0.749445	1.18841	0.713599	1.76368	1.86931	0.779263	0.981562
EB.chr9G13616	0	1.22686	0.259574	0.44755	0.637463	0.244655	0.63123	0.41797	1.86199	0.47024	0.877177	1.4484	0.953964	0.495322	0.541318	0.503218	0.71251	0.483651	1.10971	1.07838	1.10928	0.795414	0.917085	1.10497	0.711613	1.45832	2.04785	0.471074	0.835473
EB.chr9G14415	2.13249	2.27768	1.68405	1.841	1.79215	2.15732	1.73073	1.86986	1.98903	1.89007	1.96329	1.99775	1.60306	1.52298	1.45783	1.0663	1.30325	1.44482	1.66544	1.67282	1.8272	1.41498	1.66058	1.86094	1.29212	2.01418	2.29598	1.85219	1.88189
EB.chr9G15315	0.597621	1.70495	1.07139	1.44215	1.11446	0.60103	1.3657	1.18666	1.77727	1.5715	0.937048	1.17535	1.19309	1.1412	0.768692	0.862575	0.786365	0.454857	0.34436	0.719218	0.91081	0.790571	0.453742	0.717101	0.492423	1.22902	1.82027	0.606888	0.838519
EB.chr9G15328	0.44971	1.41487	0.882235	1.05019	0.9573	0.832109	1.07128	1.08785	1.57599	1.22856	0.834831	1.57704	1.00701	0.941193	0.736593	0.659528	0.715013	0.533252	0.658916	0.834793	0.998231	0.649397	0.704054	1.17788	0.682807	1.12303	1.41284	0.743106	0.703431
EB.chr9G15352	1.49082	2.41841	1.12789	2.05229	1.01541	1.84627	1.31915	1.2972	2.27252	2.02066	2.61341	1.81764	0.933666	1.1385	1.21272	1.3131	1.25235	1.2375	2.36568	2.01546	2.41395	1.40811	2.58259	2.94586	0.838536	2.00686	2.035	2.28856	2.66311
EB.chr9G15818	0.532901	1.56184	0.588294	1.05737	0.820717	1.13655	0.66069	0.689854	0.704448	0.672513	0.972078	0.503343	0.251894	0.347245	0.497287	0.477992	0.481643	0.250541	1.02035	0.848566	0.955468	0.385504	0.662783	1.20197	0.34804	1.5526	1.62471	0.745853	1.05838
EB.chr9G15821	0.878279	1.72315	1.02747	1.73983	0.942179	1.17555	1.03989	1.06685	1.38712	1.44798	1.20736	1.13827	0.859861	0.933091	0.615257	0.538103	0.884083	0.670956	1.19284	1.12807	1.34917	0.67691	1.14771	1.27342	0.593813	1.11421	1.70034	1.41774	1.51502
EB.chr9G18169	0.727413	1.21014	1.1127	1.23389	1.071	0.656726	1.08629	1.28854	1.12555	1.0353	1.01052	0.941625	0.873745	0.786136	0.8911	0.696601	0.779866	0.912344	0.978786	0.938867	1.07455	0.865163	0.934504	0.802085	0.714292	0.961863	0.977999	0.711597	0.948049
EB.chr9G18173	0.297601	1.47162	0.933357	1.11969	0.827937	0.587248	1.04907	0.922307	1.50169	1.35633	0.626305	0.89646	0.495338	0.378694	0.491621	0.28148	0.639116	0.0583193	0.285227	1.26037	0.643499	0.342251	0.288296	0.509928	0.273355	0.89792	2.14782	0.358385	0.420797
EB.chr9G20228	0.289548	2.2034	0.723355	1.56783	0.942661	0.508515	1.05401	0.870163	1.31988	1.12996	1.42307	0.990057	0.442659	0.750433	0.736171	0.877972	1.3297	0.52138	1.115	1.17628	1.02609	0.979703	0.804752	1.67717	0.800872	2.02557	2.6248	1.02514	1.24774
EB.chr9G20229	0.289144	2.15554	0.983921	1.89208	1.25309	0.352458	1.03616	0.933722	1.63558	1.3415	1.43129	1.29441	0.739364	0.510225	0.902801	0.722101	1.34983	0.53292	0.774299	0.891859	1.27718	0.796698	0.715609	0.995092	0.62492	1.98069	2.64522	0.899927	1.04426
EB.chr9G20241	0.507087	2.18131	1.08955	1.59274	1.56825	0.379844	1.29685	1.31247	1.64184	0.988854	1.56559	1.10154	0.790156	0.695976	0.965626	1.14434	1.50734	0.670696	1.14637	1.11058	1.34469	1.02287	0.834471	1.57231	1.08793	2.41852	2.97642	1.43227	1.4061
EB.chr9G21312	0.541926	1.16061	1.09382	0.78063	1.11004	0.391775	0.703697	0.717662	0.966444	1.23815	1.32849	0.96701	0.686025	0.720081	0.739299	0.863496	0.954752	0.718786	0.848439	1.28704	1.1452	0.726515	0.606227	1.02358	0.480771	1.3907	1.75505	1.07402	0.902533
EB.chr9G22675	0.570708	2.17552	0.805382	1.54114	0.840847	1.39434	0.858195	0.777135	0.708057	0.534051	1.26244	0.728069	0.307079	0.778234	0.810655	0.423722	1.03104	0.0879828	0.555898	0.844357	1.16151	0.553157	0.411863	1.24066	0.220888	1.72897	2.05502	0.621233	1.00107
EB.chr9G2535	0.867667	1.92414	0.75432	1.63552	1.08277	0.472315	0.784109	1.15908	1.53367	1.05306	0.997578	1.03341	0.896327	0.511604	0.351557	0.586682	0.915932	0.35479	0.203591	0.441661	0.45403	0.377223	0.0864169	0.793004	0.532165	1.31008	1.75216	0.557832	0.965677
EB.chr9G25494	0.940598	0.646702	0.675387	0.533752	0.793549	0.934519	0.57978	0.847708	0.849286	0.633023	1.03204	0.799188	0.717065	0.505555	0.595928	0.867809	0.827244	0.786085	0.499623	0.999387	0.945271	0.962651	0.657461	0.929305	0.791132	1.27793	1.62793	0.890107	1.0511
EB.chr9G25662	1.49306	1.86057	0.919761	1.54986	1.06669	1.43744	1.01222	1.19409	1.50983	1.19497	1.77038	1.21228	0.820457	0.933262	0.662369	0.719031	1.144	0.652982	0.947095	1.13021	1.27719	0.771299	0.940224	1.12257	1.00413	1.90811	2.03876	1.01821	1.24737
EB.chr9G33259	2.25173	3.0608	1.56621	2.74039	1.38646	2.69586	1.67055	1.96952	2.53995	2.71693	2.92464	2.19015	1.49013	1.3122	1.60043	1.31205	1.56362	1.84485	2.67456	2.87718	3.07454	1.77724	2.83086	2.93775	1.59855	2.99303	3.28575	3.04124	3.03007
EB.chr9G33261	1.54259	1.90848	0.946369	2.26772	1.29623	2.13283	0.977632	1.09823	2.02165	2.07665	2.15068	2.09989	1.09203	0.769991	1.10049	0.733727	0.99485	1.04693	1.96878	2.02481	2.41115	0.954513	1.98235	1.97304	1.12214	2.57189	2.93402	2.03951	2.34981
EB.chr9G38512	2.43821	1.58456	1.85676	1.17411	2.16964	1.21317	2.01545	2.32653	1.49503	1.3881	1.1354	1.4923	2.02451	1.81721	1.18846	0.921825	1.0453	1.03587	0.770294	0.679441	0.720718	1.11128	0.528629	1.04417	0.968205	1.09142	1.62862	1.00241	0.906173
EB.chr9G38514	2.54629	2.78157	2.28528	2.33453	2.43601	2.2459	2.40015	2.6889	2.60208	2.51536	1.88038	2.22742	2.1208	2.05225	1.45551	1.18044	1.35626	1.60633	1.75392	1.81145	1.64585	1.38597	1.55522	1.82908	1.30031	2.04984	2.39321	1.86433	1.77826
EB.chr9G41582	0.677117	2.27432	1.10529	2.14801	1.26953	1.08881	1.50959	1.37387	2.34107	1.62483	2.17798	2.5121	1.50089	1.32635	0.65238	0.822361	0.6283	0.238657	0.666887	0.945474	1.13424	0.580396	0.676351	0.996034	0.985653	2.57988	3.50851	1.28581	0.992152
EB.chr9G41583	0.0795194	2.21964	1.2106	1.76521	1.05139	0.829254	1.29669	0.719217	2.54187	2.22704	1.78071	2.31394	1.19457	0.996797	0.762974	1.16837	1.01691	0.206176	0.635246	1.36258	1.1917	1.12499	0.625209	1.42492	0.817153	1.71654	3.36957	0.858314	1.13442
EB.chr9G41584	0.324838	1.32269	0.627443	1.11032	1.14688	0.251752	0.801087	0.700418	0.855377	0.731024	0.880987	0.637666	0.635636	0.61553	0.454538	0.41776	0.546818	0.199116	0.102126	0.307586	0.506776	0.304926	0.236308	0.401459	0.403595	1.1582	2.11518	0.573423	0.663711
EB.chr9G42544	1.26751	0.703383	0.699633	0.619236	0.571252	1.03062	0.63135	0.83785	0.836197	0.852253	0.969883	0.819532	0.811418	0.705812	0.989734	0.934543	1.25008	1.0234	1.01742	1.01005	1.23921	1.04098	0.915085	0.960647	1.05628	1.44044	1.60163	1.16097	1.16022
EB.chr9G43690	0.470696	1.33492	0.990338	1.33932	1.35357	1.05487	1.17316	1.03867	1.55597	1.44655	1.32975	1.59219	1.21987	1.00729	0.636796	0.551606	0.676229	0.142883	0.581795	0.49084	0.723378	0.70634	0.550361	0.873052	0.34531	0.840133	1.77965	0.439896	0.822273
EB.chr9G44232	0.45232	1.70233	0.54964	0.977311	0.505977	0.749076	0.303164	0.652756	1.08978	0.82563	0.721705	0.840893	0.227194	0.384757	0.308755	0.397629	0.573079	0.251362	0.535284	0.927439	1.08443	0.448021	0.627268	0.999361	0.218283	1.56355	1.4481	0.707364	1.01477
EB.chr9G4463	6.26812	7.72551	6.1002	7.74195	6.15947	7.73591	6.71003	5.73701	7.114	7.23868	7.37583	7.80406	6.12434	7.16344	6.60274	7.33509	6.78639	5.84405	8.78821	8.37029	7.55005	6.56758	7.40389	8.05662	6.81413	8.29133	8.74761	8.11957	8.08124
EB.chr9G44991	0.40039	1.0861	0.344472	0.813042	0.462651	0.549129	0.423368	0.520194	0.813553	0.867593	0.706052	0.684806	0.577851	0.344306	0.672701	0.766088	1.00688	0.632848	1.2755	1.48072	1.70823	0.954339	1.29612	1.40337	0.766894	1.67204	2.21311	1.21339	1.22332
EB.chr9G45392	0.659588	1.28915	1.21513	0.919712	1.28182	0.525558	1.13088	1.20272	1.15971	0.747847	1.01851	1.09498	1.10644	0.829129	0.328627	0.552575	0.692325	0.479109	0.474364	0.363382	0.436648	0.394708	0.586467	0.679788	0.517346	0.810556	1.60724	0.570935	0.571039
EB.chr9G45405	2.62179	2.36757	2.39221	2.47561	2.4349	2.67395	2.569	2.5458	2.3671	2.44752	2.38046	2.41565	2.53199	2.32397	1.76622	1.60665	2.13127	2.15539	2.0735	1.93277	1.96865	1.8641	2.06515	2.40069	2.09187	2.15369	2.63389	2.2795	2.12342
EB.chr9G45406	2.15431	2.0438	2.08997	1.79251	2.04121	1.84223	2.16562	2.40408	1.99592	2.02898	1.93673	2.20167	2.21134	1.94036	1.66287	1.49272	1.65855	1.90387	1.60886	1.7602	1.65548	1.71977	1.56837	1.73387	1.68743	1.75574	2.42534	1.60934	2.02701
EB.chr9G46747	1.31735	1.35556	0.787248	1.06406	0.8761	1.37082	0.901973	0.970865	1.14567	1.01853	0.93566	0.987458	0.62745	0.649383	0.469746	0.580319	0.625342	0.703251	0.854593	1.13516	0.998861	0.620234	0.846779	1.21862	0.647623	1.27448	1.66126	1.07511	1.09862
EB.chr9G47495	0.409703	1.25618	0.85583	1.0666	1.39622	0.273414	0.562133	1.02452	1.34581	1.06092	1.43191	0.696375	0.766898	0.820666	0.2524	0.552254	0.405951	0.103067	0.218062	0	0	0.425465	0.137544	0.305118	0.601313	1.08903	1.9158	0.626455	0.151439
EB.chr9G48070	0.289797	1.71733	0.632999	1.0685	0.843409	0.693569	1.1137	0.896187	1.71697	1.26203	0.900438	1.10557	0.634038	0.11226	0.525959	0.719833	1.16723	0.163666	0.336881	0.98757	0.458485	0.370576	0.341486	1.05709	0.50346	1.49237	1.72315	0.908622	0.771258
EB.chr9G48078	1.15481	0.97302	1.41034	1.03174	1.50749	1.13132	1.59978	1.26902	1.26345	0.351818	1.05303	0.535628	0.613867	0.973392	0.640815	1.72967	1.93954	0.244242	0	0.892281	1.01409	1.08221	0.466961	0.802891	1.09006	1.57007	1.65473	0.351454	1.26514
EB.chr9G48079	0	1.93677	0.707334	1.13266	1.0993	0.931104	0.735347	0.853675	1.1597	1.31429	1.33365	0.632493	0.429544	0.130234	0.304664	0.857924	1.23399	0.125032	0.139348	0.877926	0.998704	0.814823	0.698924	1.11539	0.635995	1.46082	1.72062	0.182738	0.754521
EB.chr9G50460	0	0.48143	0.290548	0.722332	0.303473	0.218007	0.266441	0.647827	1.35687	0.753056	0	1.68711	1.2635	1.04336	0.133594	0.378941	0.134325	0.416287	0	0.203675	0	0.393784	0	0	0	0	0.970254	0.22736	0
EB.chr9G50467	0.287572	1.30764	0.906461	0.591627	1.04343	0.439215	1.03394	0.64855	2.02235	1.40742	1.1973	2.45168	1.74341	1.39352	0.48116	0.791896	0.6554	0.262202	0.186836	0.57346	0.878068	0.743039	0.417114	0.402218	0.770771	0.964969	1.5421	0.372228	0.564644
EB.chr9G50537	2.49625	2.74986	2.23519	2.4238	2.40197	2.53744	2.48216	2.40691	2.71922	2.69946	2.4438	2.35188	2.22944	2.30982	1.76738	1.87765	1.84992	1.96264	2.19296	2.72455	2.62856	2.27933	2.29995	2.59213	2.09929	2.42945	2.61488	2.41866	2.62869
EB.chr9G50541	2.29957	3.23057	2.14065	2.55758	2.24506	3.1621	2.26342	2.36537	2.91079	2.73855	2.80131	3.10786	2.21785	2.29227	1.80632	1.81264	1.96667	1.88793	2.45852	2.74659	2.68754	1.76528	2.27607	2.52217	1.97841	2.82249	3.30885	2.49815	2.7178
EB.chr9G50576	0.480945	0.866726	0.627948	0.610407	0.637467	0.489737	0.546184	0.389152	1.00239	0.640569	0.617612	1.41284	1.04885	1.21773	0.492253	0.658154	0.789493	0.233779	0.38945	0.550436	0.449485	0.518633	0.330055	0.19414	0.616504	0.466061	1.03781	0.229531	0.433463
EB.chr9G50834	1.13716	2.71557	2.56411	2.21873	2.65266	1.06523	2.52207	2.48933	3.00408	2.36527	2.51344	3.07296	3.04238	2.84024	1.88943	2.00513	2.34565	2.04466	1.62972	1.90772	1.99548	1.87965	1.59784	1.85356	2.01612	2.2534	3.17104	1.66242	2.11787
EB.chr9G5662	1.20161	3.75393	1.77936	2.96947	1.79714	1.96279	1.99322	2.14034	2.94901	2.67486	2.96563	2.52414	1.73509	1.64838	1.15276	1.01073	1.70501	0.51115	1.35584	1.94457	2.3721	1.11222	1.24776	1.77906	1.13571	3.05746	3.59711	1.86821	2.41652
EB.chr9G5667	1.61763	2.3371	1.69953	1.37214	1.69408	1.60817	1.65371	2.26466	1.70582	0.978694	1.33206	1.02117	1.32686	1.40516	1.21247	1.48491	1.68691	0.849095	0.906972	1.02425	1.43551	1.07698	0.988728	1.36801	1.19059	1.59129	1.06968	1.17915	1.42201
EB.chr9G7575	0.855572	1.64902	1.02937	1.1323	0.790312	0.712667	0.969069	0.970216	1.02645	0.868106	1.03726	1.16028	0.662216	0.7391	0.938835	0.848215	1.04157	0.766785	1.28074	1.53709	1.41126	0.837167	1.45087	1.34195	0.521166	1.95991	1.92223	1.31588	1.5409
EB.chrUn_GL000195v1G38	1.03655	2.30449	1.60887	1.92283	1.65695	0.895158	1.52719	1.75926	1.95434	1.82985	1.34581	1.68209	1.24415	1.20776	0.4416	0.465153	0.511827	0.476587	0.618581	0.645873	0.78868	0.472222	0.515593	0.652649	0.48139	0.655016	0.750659	0.76026	0.770992
EB.chrUn_GL000195v1G41	0.62685	1.91741	0.972414	1.53413	1.1417	0.850725	0.9834	0.963023	1.0592	0.920959	0.999722	1.04965	0.711731	0.94432	0.256936	0.314705	0.525757	0.0529834	0.20556	0.355275	0.399937	0.152107	0	0.291338	0.277749	0.612546	0.632732	0.152359	0.244367
EB.chrUn_GL000195v1G76	0.5473	1.86859	0.898494	1.31393	1.1334	0.526413	1.01216	1.13489	1.43368	1.36095	0.967276	1.12513	0.765996	0.718395	0.233352	0.31599	0.379885	0.111293	0.0456694	0.334709	0.367178	0.185872	0.228794	0.258952	0.189437	0.616741	0.870821	0.189206	0.292852
EB.chrUn_GL000219v1G63	1.84437	3.17392	1.93124	2.60595	1.9784	2.12833	1.96245	2.06738	2.66968	2.57442	2.4346	2.63836	1.82688	1.91543	1.77778	1.71387	1.88466	1.90169	2.42074	2.56587	2.74907	1.85391	2.48067	2.56689	1.68063	2.67138	3.09379	2.64049	2.64639
EB.chrUn_GL000220v1G23	1.35572	4.8907	3.45736	3.11326	3.22017	4.15899	3.73916	2.23699	5.314	4.51118	4.05045	5.83453	3.38835	4.87066	4.6054	5.17818	4.58114	2.77407	4.37561	5.74908	4.64386	3.47457	4.15329	5.39658	4.75777	5.66484	5.3353	5.14132	5.94999
EB.chrUn_GL000220v1G24	5.89356	2.47307	4.88628	4.70973	5.89275	9.00793	6.07566	7.03466	2.82601	2.81495	3.78384	4.46474	5.14114	3.77959	8.95939	6.67426	8.30466	8.73438	9.73256	8.1992	9.58226	7.27123	9.9393	9.01023	7.87705	6.13956	6.15999	5.217	5.64718
EB.chrUn_GL000220v1G25	3.7371	6.30766	6.55172	6.65414	7.39685	7.13426	7.12557	7.24621	7.4092	7.26537	5.30139	5.54224	5.5304	3.25029	7.34699	4.45626	6.63749	6.84214	7.11592	7.09001	7.7585	4.5692	7.5406	7.79357	7.99208	6.73548	6.65756	7.50565	7.6161
EB.chrUn_GL000220v1G27	5.21653	6.65308	7.10246	6.81733	8.08011	6.66861	7.99608	8.17425	7.65014	7.2342	4.56823	5.61694	6.20767	4.61846	7.85498	6.41281	7.40399	7.94851	7.20187	6.85653	7.5	6.95518	7.47938	7.61702	8.55853	7.11807	6.69547	7.88582	8.06307
EB.chrUn_GL000220v1G28	5.9635	6.36983	6.14518	3.91427	6.12575	6.21732	6.22584	4.37902	5.46788	5.29371	5.66292	5.32438	5.16628	8.0586	6.81292	8.12144	7.48026	6.27232	6.34135	7.21419	5.30392	6.35715	5.63126	7.06602	6.72697	6.23231	6.51646	6.33804	6.9456
EB.chrUn_GL000220v1G45	1.82961	5.18448	5.72622	2.93121	6.86406	3.14909	6.62136	3.6945	5.78099	3.994	1.75115	2.15132	1.6248	3.20077	7.04693	3.74795	7.35343	5.92231	6.0385	5.43448	5.8703	2.84313	5.39172	6.63198	7.80149	5.24599	6.34452	5.72558	6.98461
EB.chrUn_GL000220v1G46	10.4655	6.71594	6.00197	5.72304	5.93698	7.58399	6.74067	5.62866	6.1492	6.6392	6.76582	7.05219	6.13301	10.4251	5.96046	8.74001	6.10325	6.45973	6.27077	7.41563	6.25354	8.5642	6.16495	6.79517	6.44485	6.87194	6.48498	6.8705	6.77536
EB.chrUn_GL000220v1G55	2.09298	4.44749	5.08837	3.53657	4.94971	2.86903	5.81259	4.05985	5.0168	4.3197	3.45297	4.95667	5.18734	5.54752	5.45071	5.86355	5.92966	4.059	3.84461	4.88106	4.8934	5.49961	3.87465	4.77616	6.49401	4.42406	4.86459	4.30237	5.48032
EB.chrUn_GL000220v1G59	12.1709	13.8191	14.1826	14.0098	14.6309	14.2228	14.9435	14.6363	14.4539	14.1566	11.9716	12.2568	13.1654	10.5205	16.5271	14.4377	16.162	16.4273	15.7042	15.7689	16.3296	14.5077	16.3244	16.3435	15.6152	14.0879	13.9371	15.1375	15.4293
EB.chrUn_GL000220v1G60	0.121534	6.38084	1.58219	4.6476	3.68514	0.664302	5.29246	0.4776	7.15258	6.75408	0.273844	0.359387	0.229387	0.626716	1.94993	1.55561	2.99558	1.15773	5.9174	6.637	6.49658	0.865415	6.19221	7.75537	4.33805	3.38862	5.52893	6.66514	7.92758
EB.chrUn_GL000220v1G62	5.59616	1.97202	3.07815	2.15191	3.59626	5.11975	3.69944	3.69281	2.68375	2.99568	2.30328	2.43029	2.84843	3.2365	6.39831	5.3659	5.81162	5.70452	5.29684	5.14634	5.0411	5.48986	5.2883	5.05212	4.9818	3.73744	3.9469	4.1472	4.03082
EB.chrXG1024	0.278701	1.13912	0.73409	1.09144	1.14218	0.262812	1.00832	0.887435	1.63088	1.16906	0.682399	1.60671	1.14081	1.08873	0.166622	0.230385	0.585595	0	0.143107	0.517487	0.398612	0.339499	0.399311	0.294979	0.32412	0.703731	1.56364	0.701926	0.18983
EB.chrXG1105	0.319762	0.986899	0.809406	0.900516	0.962872	0.473281	0.93527	0.76999	1.25188	0.826088	0.875437	1.21856	1.06476	0.965087	0.31306	0.251944	0.401468	0.105399	0.117179	0.180276	0.366858	0.23908	0.141099	0.318769	0.449593	1.05068	1.61856	0.178395	0.534812
EB.chrXG13227	1.38218	2.83683	1.63336	2.46737	1.99178	1.77918	1.96301	2.00565	2.53602	2.18601	2.29952	1.87859	1.2973	1.23601	0.92003	1.05006	1.44013	0.801557	1.6724	1.85266	1.71935	0.98033	1.38035	1.8522	1.25033	2.59538	3.21796	1.50039	1.64753
EB.chrXG13294	0.569319	1.57806	0.977073	1.32813	1.1989	0.841372	1.16458	1.20356	1.3291	1.1516	1.66594	1.11472	0.880917	0.782505	0.458845	0.440891	0.782029	0.195543	0.394928	0.603102	0.636093	0.532625	0.485072	0.812538	0.533571	1.24761	1.43574	0.628594	1.01695
EB.chrXG13298	0.884999	1.52917	0.914516	1.36329	1.18293	0.96515	0.980091	0.972177	0.848098	1.02921	1.66591	1.23066	0.980729	0.765186	0.389839	0.382835	0.66033	0.10351	0.395518	0.435316	0.586103	0.278186	0.588442	0.923126	0.639788	1.28586	1.40651	0.675192	0.859808
EB.chrXG13300	0.819228	1.81809	0.927212	1.52954	1.15478	1.41724	1.23389	1.13624	1.28996	1.39244	1.84948	1.33113	0.760995	0.839669	0.492527	0.461026	0.787041	0.2402	0.716624	0.698126	0.98534	0.594744	0.550147	1.18143	0.565322	1.51322	1.66903	0.843048	1.17453
EB.chrXG14005	0.19108	1.52402	0.64661	1.32833	0.725795	0.553693	1.02029	0.664125	1.43326	1.00396	1.05552	1.05606	0.584522	0.272711	0.384467	0.429024	0.535654	0.0987645	0.16179	0.490162	0.668356	0.349005	0.329119	0.567447	0.391252	1.15741	1.85216	0.508175	0.355797
EB.chrXG15042	0.413672	1.25578	1.13242	0.281271	1.05199	0.317759	1.04013	0.814877	0.604042	0.754421	0.921586	0.704168	0.748446	0.320339	0.388682	0.522199	0.751544	0.834255	0.599682	0.204961	0.96166	0.417262	0.397162	0.45826	0.561475	0.529787	1.14317	0.229266	0.232193
EB.chrXG1540	0.884559	1.20899	0.795452	0.938161	0.690943	1.06167	0.732944	0.84097	0.952417	1.20173	0.997365	1.02165	0.457459	0.59126	0.575838	0.635952	0.620398	0.698977	0.930666	1.31493	1.34401	0.588027	1.20661	1.20507	0.660354	1.26736	1.2094	1.24295	1.11534
EB.chrXG15568	1.46334	2.0947	1.16441	1.54868	1.19324	1.41301	1.20705	1.1582	1.71856	1.38481	1.58464	1.45345	1.12431	1.25323	0.851869	0.939993	1.15204	0.891832	1.35332	1.55407	1.39139	1.04352	1.24098	1.59634	1.06171	2.2024	2.43344	1.56792	1.75773
EB.chrXG19911	0.892585	1.32877	0.929818	1.05669	1.25117	0.47891	1.05888	1.26648	1.1264	0.785749	1.2576	1.13827	1.12048	1.11714	0.418459	0.580711	0.800663	0.0438204	0.423109	0.444827	0.367203	0.417482	0.319846	0.481078	0.590598	0.955575	1.3026	0.39806	0.629426
EB.chrXG21825	0.306421	1.7625	0.561708	0.657016	0.477781	0.371994	0.624268	0.744438	0.695012	0.821641	0.678762	0.8595	0.536484	0.35016	0.185024	0.255271	0.724434	0.279989	0.489113	0.0952925	0.769522	0.136153	0.190938	0.809572	0.459769	1.13143	1.70881	0.885527	1.00937
EB.chrXG22808	0.689769	1.98158	0.700145	1.38368	1.06233	0.801982	0.678948	1.04758	1.61383	1.45992	1.5979	1.11819	0.658095	0.300226	0.37002	0.526686	0.653991	0.120603	0.436966	0.903665	1.09251	0.424312	0.475224	0.805127	0.60993	1.66014	2.24202	0.82449	0.826575
EB.chrXG22809	0.435806	2.01166	0.925049	1.35263	0.940145	0.803862	0.871024	1.08095	1.4109	1.0218	0.858644	0.785971	0.470963	0.27776	0.341528	0.648784	0.864157	0.049975	0.34656	0.866292	1.02778	0.366105	0.557389	1.36494	0.603202	1.26548	2.36232	0.741782	0.953136
EB.chrXG23161	0.739761	2.02017	1.20339	1.88803	1.44738	0.807477	1.33037	1.31732	1.79975	1.35317	1.2865	1.13736	0.852779	0.783892	0.672267	0.740589	1.09872	0.163491	0.573598	0.980163	0.874206	0.573152	0.341996	1.17748	0.788652	2.12281	2.66582	0.874345	1.13248
EB.chrXG23162	0.475025	1.99612	1.0125	1.66014	1.21248	0.675458	1.21333	1.10915	1.78188	1.45495	1.3419	1.08337	0.584933	0.715179	0.708549	0.646517	1.01743	0.185897	0.786006	0.989706	1.17953	0.655945	0.608127	1.08831	0.63671	2.12473	2.56854	0.898662	0.919673
EB.chrXG23163	0.506252	1.41332	0.981058	1.36011	1.26326	0.389897	1.26451	1.3154	1.49238	1.2152	1.02094	1.21209	1.24407	1.14307	0.808988	0.888359	0.997829	0.255848	0.38064	0.730103	0.946076	0.777323	0.293587	0.758908	0.837502	1.37979	1.95055	0.553318	0.864335
EB.chrXG23164	0.713462	1.51831	0.842844	1.20784	1.24082	0.924525	0.938883	1.23987	0.589591	0.826009	0.939527	0.716829	0.305763	0.953278	0.786392	1.14703	1.47202	0.365825	0.661714	0.781604	0.965617	0.813823	0.397868	1.06994	0.706496	1.76763	2.19865	0.7956	0.859863
EB.chrXG23166	0.802804	0.818887	1.26858	0.634003	1.40288	0.395843	1.24536	1.62499	0.999606	1.34128	0.892387	1.52472	1.46861	1.10984	0.924924	0.904899	1.287	0.37662	0.497035	1.17776	1.07977	1.07433	0.488889	0.963197	0.541768	1.0956	1.86467	0	0.739551
EB.chrXG23170	0.832039	2.4317	1.30209	1.84628	1.69924	1.14786	1.6146	1.32845	1.73002	1.62115	1.59973	1.59451	0.875548	0.91432	0.825639	0.719455	1.43562	0.247759	0.624377	1.21545	1.15958	0.712087	0.458131	1.53111	1.00889	2.28525	3.06481	0.865264	1.18426
EB.chrXG23171	0.611499	2.76072	1.5029	2.08803	1.42651	0.970259	1.76221	1.77868	2.54496	2.01393	1.88968	1.67103	1.26954	1.17072	0.664792	0.98828	1.13325	0.331659	0.387926	0.767652	1.11675	0.732717	0.607792	0.855251	0.90147	2.28086	2.92969	0.751894	1.13891
EB.chrXG23172	0.514833	1.73937	1.01202	1.52424	1.21478	0.612739	1.29343	1.21195	1.81036	1.46244	1.19398	1.43312	0.790227	0.88297	0.560839	0.61129	0.970257	0.22164	0.349156	0.682889	0.822695	0.528842	0.293186	0.807815	0.568458	1.57482	2.49963	0.487954	0.507218
EB.chrXG23173	0.656948	1.41895	1.21588	0.841018	1.51302	0.533331	1.44585	1.27787	1.14521	1.14226	0.916378	1.09312	1.07382	0.802338	0.602338	0.617569	1.25546	0.2322	0.357106	0.297463	0.556111	0.589381	0.305488	0.494731	0.858573	1.37806	1.87454	0.264443	0.545388
EB.chrXG23174	0.568385	1.23571	1.08633	0.965499	1.12937	0.502649	1.21814	1.10399	1.49396	1.12082	0.865033	0.933057	1.04763	1.00148	1.01958	1.14834	1.22707	0.612628	0.504849	1.00301	0.933126	1.20064	0.613188	0.920338	0.772569	1.09824	1.65833	0.494797	0.629793
EB.chrXG23175	0.996948	1.71377	1.31897	1.94916	1.81443	1.45124	1.82926	1.97032	2.48484	1.5677	1.68605	0.796606	1.16724	1.47466	0.683299	0.778629	1.26396	0.262547	0.423137	0.739359	0.503929	0.724305	0.640673	1.56212	1.03278	2.23937	3.04423	0.538622	1.05276
EB.chrXG23176	0.430702	1.22484	0.799365	0.966905	1.2422	0.439108	1.13693	1.09653	1.32848	0.965129	0.830233	0.847206	0.873714	0.690755	0.509532	0.420831	0.846419	0.191324	0.191229	0.47934	0.324205	0.503635	0.178449	0.501214	0.509952	1.0512	1.53902	0.355569	0.436675
EB.chrXG23178	1.34754	1.93878	1.12149	1.39338	1.6562	1.43601	1.37478	1.15758	1.1928	0.822824	1.26296	0.576567	0.851325	1.16584	1.23814	1.35508	1.74557	0.630634	1.39244	1.14723	1.47128	1.32102	0.728813	1.69726	1.32772	2.38279	2.64953	1.26041	1.54824
EB.chrXG23179	1.33253	2.74204	1.35807	2.1011	1.91363	2.09075	1.55173	1.66699	1.83836	1.41288	1.98556	1.2099	1.07083	1.38533	1.4434	1.10448	2.29266	0.338858	1.82728	1.63318	1.71731	1.19854	0.998533	2.23173	1.56601	3.20231	3.61781	1.72728	2.10456
EB.chrXG23180	1.55555	2.40554	1.57549	2.07277	1.91913	1.4435	1.88793	1.63446	1.59485	1.24121	1.64708	1.1536	1.03852	1.41386	1.42164	1.15822	1.96275	0.378716	1.31521	1.36215	1.534	1.29544	0.752318	1.77667	1.45592	2.56141	3.1791	1.34269	1.70256
EB.chrXG23183	1.58567	2.78342	1.68894	2.26407	2.10748	1.53806	1.91355	1.97561	2.12466	1.53618	2.00713	1.59185	1.3754	1.60674	1.47668	1.52349	2.10218	0.486164	1.33561	1.49823	1.7633	1.35737	1.00707	2.18785	1.5181	3.06802	3.51326	1.6431	1.76577
EB.chrXG23184	1.34614	3.28138	1.99928	2.53526	2.12717	1.28837	1.82263	1.95362	2.30278	2.0356	2.54024	2.0916	1.48892	1.68505	1.44395	1.47702	2.27394	0.451975	1.15065	1.58436	2.23248	1.29287	1.11401	2.28636	1.45175	3.33127	4.03206	1.93571	2.22656
EB.chrXG23185	1.43377	2.95786	1.83587	2.29025	1.95537	1.8203	1.61052	1.64242	1.9206	1.40677	1.82006	1.53846	0.940477	1.47823	1.31826	1.24537	2.04532	0.487844	1.16506	1.7399	1.90218	1.38291	0.928935	2.32565	1.22736	3.06293	3.58583	1.443	1.72891
EB.chrXG23186	1.51208	2.69953	1.52718	1.97782	1.94383	1.04191	1.80287	1.66484	1.33793	1.20758	1.54755	1.33608	1.01372	1.01543	1.29798	1.42031	1.97881	0.515595	1.19863	0.985349	1.50275	1.39201	0.866821	1.8599	1.58548	2.62672	2.98177	1.62075	1.95011
EB.chrXG23190	0.646922	1.28755	1.01634	1.19422	1.33443	0.697964	1.23775	1.19352	1.28046	0.882819	0.961684	0.879812	0.905966	0.914342	0.644668	0.831056	1.16184	0.223675	0.481501	0.644539	0.700043	0.67243	0.301498	0.927834	0.776051	1.64314	2.14487	0.617235	0.701319
EB.chrXG23192	1.03904	3.31241	1.1971	2.84126	1.81099	1.89086	1.79896	1.13842	2.68085	1.80329	2.50858	2.20265	0.942131	1.07312	0.882972	0.826506	1.60434	0.1837	1.33767	1.18958	1.71571	0.735315	0.973046	2.28082	1.17827	3.19388	3.90267	1.16973	1.51506
EB.chrXG23193	0.756069	1.90639	1.29794	1.58999	1.51093	0.89289	1.43196	1.3455	1.43435	1.13601	1.16833	1.04239	0.941949	0.985994	0.83353	0.725743	1.3552	0.1863	0.50671	0.757926	0.792203	0.704423	0.377703	0.938539	0.80023	1.86843	2.42222	0.718441	0.924208
EB.chrXG23194	1.20885	2.48491	1.50704	1.96229	1.7627	1.3822	1.71259	1.55765	1.70147	1.5413	1.64537	1.39375	1.12937	1.12431	0.995671	1.06342	1.66372	0.41308	1.01051	1.24836	1.32122	1.01964	0.883331	1.77209	1.05106	2.45867	3.06802	1.08816	1.46591
EB.chrXG23195	1.12681	2.99719	2.02525	2.4976	2.33118	1.47267	2.54596	2.11917	2.77737	2.16008	2.30009	2.16479	1.24912	1.15102	1.50166	1.50605	1.66221	0.079245	1.22202	1.3676	1.22267	1.23885	0.976901	1.96417	1.31406	2.7953	3.28383	1.24909	2.46235
EB.chrXG23196	1.43939	2.71095	1.55394	2.36615	1.95885	1.89846	1.8515	1.58964	1.99895	1.88922	1.91553	1.89385	1.17487	1.22249	1.07814	1.20487	1.78032	0.247449	1.11721	1.51715	1.60746	0.895087	0.803677	2.49691	1.01493	3.06288	3.49786	1.46699	2.05362
EB.chrXG23197	1.47002	1.63448	1.19885	1.33693	1.10683	1.78957	1.18699	1.26053	1.42537	1.41257	1.49895	0.576609	0.655347	0.504497	0.518757	0.701382	1.26396	0.137237	0.932747	1.22581	1.17262	0.724305	0.355612	1.56212	0.904303	2.04762	2.20931	0.929918	1.4268
EB.chrXG23199	1.56372	2.08899	1.49936	1.89292	1.88775	1.56833	1.42766	1.77696	1.51446	1.65747	1.37316	1.21312	0.762438	1.04601	1.2961	0.994551	1.70435	0.372076	1.42249	1.49335	1.31897	1.24018	0.994683	1.73858	1.61067	2.41465	2.70038	0.811579	1.51916
EB.chrXG23200	0.708415	1.3788	1.44233	1.4908	1.82344	0.667106	1.49961	1.47531	1.22613	0.686964	1.32496	1.45325	1.39937	1.3407	0.924926	0.720517	1.30877	0.155871	0.322331	0.75618	0.68719	0.818503	0.139581	0.931962	1.08564	1.84386	2.52872	0.585843	0.692561
EB.chrXG23202	0.713085	1.1907	1.30383	1.30966	1.46489	0.847404	1.57491	1.14673	1.80746	1.55697	1.10375	1.52361	1.4545	1.02068	0.985073	0.965186	1.083	0.253673	0.605403	0.692758	1.26319	0.695167	0.252569	0.987751	1.00547	1.33735	2.48454	0.63881	0.577443
EB.chrXG23203	0.744942	1.71572	1.19087	1.26025	1.51946	0.821489	1.54053	1.22829	1.3093	1.08227	1.28384	1.12129	1.08559	0.992684	0.903164	0.711807	1.2424	0.206532	0.297228	0.622005	0.718047	0.675361	0.216469	0.712978	0.66367	1.58627	2.34198	0.816356	0.38266
EB.chrXG23204	1.18644	2.45716	1.4407	2.15956	1.73536	1.04672	1.68747	1.48626	1.8168	1.43126	1.57663	1.08157	0.995416	1.07148	0.873992	0.999409	1.57452	0.153783	0.957184	1.17511	1.05669	0.860732	0.580364	1.70836	1.06371	2.69314	3.09024	1.36046	1.28455
EB.chrXG23205	1.56819	2.76701	1.29692	2.55086	1.38876	1.56663	2.01522	1.41447	2.57238	2.37855	2.18491	2.01995	0.851702	1.08324	1.1765	0.69963	1.8081	0.621957	0.888921	1.68351	1.58083	0.947981	0.503612	1.98096	1.34861	3.03865	4.06873	1.0159	1.62352
EB.chrXG23207	1.52158	2.0685	1.78292	1.64414	1.90366	1.62186	2.14564	1.726	1.75391	1.28412	1.50762	1.26244	1.396	1.36939	1.21928	1.00298	1.90682	0.433642	0.727792	0.788944	0.508756	0.655	0.600376	1.42209	1.14719	2.31941	2.65027	0.693658	1.06107
EB.chrXG23208	0.464832	1.39356	1.06317	1.09458	1.36853	0.742285	1.68185	1.54432	0.85786	0.67903	0.605968	0.575832	0.662496	0.580548	0.721661	0.318252	1.35818	0.185759	0.68009	0.236148	0.549231	0.651781	0.127431	0.903215	0.831386	0.721993	1.6451	0.263881	0.777348
EB.chrXG23209	1.12868	2.6893	1.51738	2.18454	1.88226	1.5201	1.79925	1.7934	1.89376	1.70469	1.60449	1.51392	1.15431	1.28839	1.1351	1.15479	1.76896	0.510867	1.1655	1.36767	1.25282	1.18177	0.800713	1.98624	1.18303	2.98756	3.39637	1.1763	1.72506
EB.chrXG28013	0.273202	2.04121	0.808542	1.72864	0.759116	0.744813	0.89715	0.969381	1.36457	1.09021	1.5009	0.756233	0.536902	0.576903	0.315433	0.590652	1.21524	0.129665	0.710033	0.585039	1.0301	0.121257	0.334065	1.04626	0.219604	2.22021	2.80465	0.990245	1.51851
EB.chrXG28102	0.642959	1.79472	0.450242	1.15632	1.00748	1.40555	1.01825	0.922749	0.890052	0.696905	1.26946	0.629017	0.559987	0.384415	0.244519	0.350676	0.731427	0.0926783	0.734538	0.761015	1.00868	0.261609	0.503239	1.21642	0.578078	1.71609	2.47246	0.637862	1.07886
EB.chrXG28614	1.41873	0.186838	1.03238	0.508426	0.831647	0.15591	1.10148	0.959541	0.561675	0.307896	0.498522	0.133493	0.987951	1.33578	1.05188	1.7562	1.37664	1.6236	0.700101	1.09936	0.631245	1.81587	0.285673	0.174579	1.59983	0.748983	1.00865	1.12282	1.0501
EB.chrXG30514	0.833898	0.713666	0.328737	0.300527	0.686273	1.10298	0.376353	0.217654	0.879411	1.01051	0.848402	0.869044	0.44955	0.415033	0.685607	0.432773	0.696723	0.40349	0.872057	1.04578	0.673572	0.309978	0.422526	1.3804	0.421787	1.28163	1.84885	0.79824	1.02276
EB.chrXG32457	0.703042	1.9451	0.768454	1.3903	1.19858	0.957368	0.982102	0.894205	1.22129	0.905633	0.891303	0.72177	0.573975	0.811505	0.370012	0.347373	0.936965	0.205614	0.595469	0.730146	0.613705	0.458045	0.498817	1.35494	0.661151	1.66807	1.78911	0.748187	0.955174
EB.chrXG33894	3.3067	1.67982	2.66428	2.05797	2.59838	2.36168	2.90683	3.17484	1.8654	2.0672	1.79625	0.439576	3.16122	3.49643	2.2224	2.76887	2.20155	2.38317	1.20144	2.23683	1.46145	3.35799	1.50805	1.67107	2.65157	1.96608	1.79606	1.85947	2.43136
EB.chrXG39144	0.161288	1.7427	1.25066	1.25137	1.22072	0.0538301	0.968341	1.54826	1.15283	1.27115	0.500307	0.861755	0.589151	0.561804	0.510251	0.693776	0.936227	0.400628	0.373726	0.670471	0.867884	0.743652	0.552107	0.791156	0.544929	1.39479	1.49813	0.351087	0.597161
EB.chrXG41101	0.560255	1.17421	0.968452	1.05057	1.0827	0.573409	1.10272	0.974054	1.11463	0.837424	1.054	0.894908	0.698633	0.827406	0.500568	0.512391	0.87143	0.163937	0.380102	0.502674	0.531176	0.395812	0.226321	0.727116	0.585069	1.22946	1.558	0.484561	0.63219
EB.chrXG7395	0.0694093	1.13061	0.120907	0.403749	0.503658	0.580094	0	0.153498	0.776295	0.402376	0.643236	0.27661	0.269256	0.536859	0.202248	0.262528	0.428991	0.122748	0.367676	0.652213	0.869004	0.267438	0.235363	0.767037	0	1.70092	1.23961	0.538124	1.02994
EB.chrYG33	0.419686	2.07867	0.801899	1.59496	1.07634	0.756315	1.01691	1.13086	1.61777	1.2766	1.5086	1.71271	0.77204	0.588035	0.44505	0.421285	0.584833	0.0715142	0.479995	0.645173	0.864193	0.297647	0.269154	0.654124	0.384805	1.48328	2.0014	0.608989	0.898626
EB.chrYG447	2.59694	3.93939	2.29474	3.34133	2.54288	3.0357	2.32098	2.94613	3.14623	3.01283	2.54595	3.14568	2.1545	1.98929	1.58614	1.20819	1.58623	1.13922	1.99357	2.25844	2.15171	1.30914	2.33651	2.73597	1.36618	2.74353	3.23877	2.47587	2.37055
EB.chrYG883	0.650979	1.25844	0.934393	1.24789	1.02187	1.04393	1.00381	1.04424	1.17185	0.862842	0.464916	0.636272	0.558652	0.620909	0.242771	0.18165	0.381322	0.114219	0.31639	0.501482	0.492801	0.21329	0.20017	0.368387	0.370112	0.754838	0.963786	0.429881	0.492112
ENSG00000000003	2.82794	2.35122	2.24789	2.19607	2.25663	2.59849	2.21831	2.42097	2.2658	2.20023	2.12282	1.94058	1.88269	1.83692	2.21464	2.14702	2.33189	2.61611	2.40127	2.61363	2.56674	2.52868	2.59872	2.49802	2.11827	2.48351	2.58668	2.59897	2.57102
ENSG00000000419	1.38567	1.89416	1.22495	1.42554	1.10039	1.37776	1.31007	1.38402	1.6729	1.4762	1.38564	1.40775	1.24547	1.09684	0.82489	0.658866	0.920676	1.01194	1.42757	1.10082	1.36289	1.09667	1.34476	1.01638	0.748478	1.16045	1.10889	0.980373	1.54158
ENSG00000000457	1.04079	1.23633	0.899777	1.07733	0.917806	1.04416	0.852132	1.10363	1.11288	1.0658	1.03249	1.09806	0.88635	0.892401	0.831537	0.78647	0.921891	0.823334	0.990905	0.96071	1.10111	0.885681	0.981256	0.998829	0.762965	1.2095	1.53206	1.12266	1.07397
ENSG00000000460	1.87219	1.99717	1.34942	1.64792	1.39442	1.75377	1.2897	1.54151	1.54278	1.59915	1.9682	1.83405	1.36104	1.44666	0.485623	0.733838	0.766977	0.740027	1.08472	0.995692	0.863112	0.615423	0.826227	0.851515	0.606995	1.2401	1.15772	0.883884	1.07784
ENSG00000000971	2.76513	3.62271	2.8195	3.20919	2.94482	2.88106	2.58616	2.87499	2.97983	2.99901	2.21481	2.4295	1.94109	2.1092	2.41717	2.49787	2.59602	2.51961	2.88297	3.07807	3.15754	2.63634	2.84825	2.89256	2.34607	3.10919	3.25329	2.80043	2.94907
ENSG00000001036	3.71234	4.08899	3.5091	3.79221	3.5251	3.75903	3.38231	3.8745	3.65617	3.74471	3.77258	3.66935	3.32872	3.10003	3.14705	3.189	3.35589	3.69245	3.7823	3.89141	3.96207	3.51722	3.73667	3.8738	3.25802	3.93781	4.05696	3.94235	3.9831
ENSG00000001084	2.11145	2.78973	1.47867	2.38658	1.59672	2.56906	1.56783	1.74437	2.35768	2.03947	1.87194	1.90333	1.30725	1.30627	1.66164	1.50584	2.10763	1.75697	2.57208	2.19973	2.8106	1.75473	2.28139	2.61972	1.66813	3.17805	3.44748	2.5919	2.31504
ENSG00000001167	3.14931	2.31111	1.55737	1.79305	1.59862	3.01634	1.59694	1.92561	2.04152	1.90835	2.27132	2.16087	1.79814	1.66082	1.50986	1.25554	1.64342	1.1997	1.71885	1.70801	1.99925	1.27734	1.61208	1.8642	1.48038	2.35474	2.72278	1.76516	1.97269
ENSG00000001460	1.02759	1.26081	0.763304	0.934954	0.790767	0.943912	0.902554	0.991228	1.12558	1.03968	1.28478	1.13582	0.821027	0.72752	0.591406	0.690843	0.81086	0.553718	0.813627	0.877984	0.998617	0.614208	0.927823	0.932059	0.679309	1.21932	1.10971	0.927909	1.03894
ENSG00000001461	1.3885	1.70714	1.28834	1.37892	1.30057	1.46914	1.34925	1.51059	1.4599	1.38224	1.48909	1.56104	1.22442	1.17622	1.17208	1.10701	1.36261	1.20074	1.35461	1.58404	1.69589	1.20947	1.40439	1.53302	1.28012	1.75759	2.01965	1.59312	1.5735
ENSG00000001561	0.985066	1.63403	1.13438	1.34957	1.12888	1.08237	1.13074	1.36843	1.20929	1.38658	1.09056	1.10645	0.746589	0.858555	1.04021	0.893112	1.00908	0.970984	1.11016	1.26594	1.36903	0.9777	1.11949	1.23049	0.864173	1.42206	1.39295	1.17487	1.23994
ENSG00000001617	4.30545	5.40583	4.63693	4.79307	4.80513	4.69056	4.70347	4.85958	4.92637	4.83491	5.2533	5.10342	4.89831	4.43863	4.55389	4.38901	5.16122	5.11116	5.60456	5.44081	5.511	4.61747	5.46211	5.68491	5.24345	5.79666	6.06189	5.55379	5.45798
ENSG00000001629	2.4306	3.31103	2.17268	3.02833	2.28101	3.18224	1.94099	2.53953	3.01098	2.79937	3.00208	3.06514	1.98634	1.96677	1.7589	2.03272	1.96611	1.73677	2.69285	2.9053	3.03275	2.20347	2.6543	2.7486	1.7478	3.43921	3.72719	2.96118	2.73255
ENSG00000001630	5.23839	4.76973	4.05863	4.42449	4.13132	5.07752	3.99805	4.34694	4.27537	4.30915	4.75754	4.39475	4.05291	3.98658	3.33137	3.35812	3.42717	3.41829	3.56644	3.61212	3.89399	3.41475	3.42123	3.6128	3.44974	3.96302	3.69734	3.53313	4.03473
ENSG00000001631	2.70839	3.68693	2.24158	3.16654	2.29939	2.8409	2.41322	2.31496	3.25816	3.02736	2.91523	3.03876	2.05018	1.98041	1.99632	2.13737	2.30356	1.91703	2.64895	2.75745	3.04568	2.07757	2.82511	2.83722	1.99558	3.24584	3.55543	2.69663	2.81894
ENSG00000002016	1.22656	1.90688	1.33691	1.97348	1.11682	1.19295	1.21048	1.31077	2.393	2.20762	1.90329	1.83956	1.29615	1.31746	1.11862	1.29247	1.50749	0.818646	0.960145	1.51726	1.46065	1.09758	1.01105	1.54782	0.930591	1.71025	2.39972	1.30559	1.34711
ENSG00000002330	1.48431	1.76111	1.25994	0.937762	1.37827	2.22509	1.44716	1.07202	1.87188	1.31199	1.91908	1.80029	1.45506	1.45629	1.40204	1.42266	1.35121	1.31839	1.72708	1.83179	1.33544	1.06791	1.47879	2.11883	1.38887	1.72083	1.89666	1.65914	1.85961
ENSG00000002549	4.10948	4.56378	3.49296	4.21124	3.51938	4.27453	3.47633	3.87596	4.18822	4.25951	3.89656	4.10499	3.22927	3.14071	2.84257	2.93907	3.11207	3.19606	3.77155	3.76769	4.03846	3.17064	3.56734	3.75453	2.93739	3.91684	3.91851	3.73173	3.79708
ENSG00000002586	7.14955	8.22077	7.04515	7.79778	7.16316	8.07859	7.15106	7.46507	7.83554	7.83633	7.74771	7.88686	7.15894	6.79343	6.89431	6.77719	7.11434	7.48594	8.09208	8.10567	8.21978	7.11779	8.0237	8.11737	7.11494	8.1822	8.41641	8.13443	8.2279
ENSG00000002822	1.72421	2.8167	1.42794	2.31712	1.39742	2.71421	1.36202	1.55889	2.60038	2.38425	2.49519	2.95369	2.08031	1.56031	1.17216	0.87485	1.26453	0.865707	2.15404	1.74867	2.20283	0.982963	1.94879	2.06149	1.42203	2.44623	2.56419	1.74049	1.69179
ENSG00000002834	4.36086	4.34238	3.38741	3.82934	3.47985	4.90525	3.56979	3.80645	4.01792	3.97189	4.61679	4.52512	3.94295	3.70926	3.52397	3.24917	3.82101	3.62579	4.19779	4.36939	4.45998	3.51433	4.02805	4.33564	3.79712	4.84894	5.26109	4.28582	4.4334
ENSG00000002919	2.12497	1.45703	1.45832	1.35401	1.39547	1.83988	1.60997	1.69352	1.36134	1.49053	1.55493	1.63264	1.67009	1.37947	1.11132	1.12669	1.46088	1.21905	1.157	1.35502	1.48094	1.11835	1.21965	1.12837	1.23067	1.45447	1.57793	1.35054	1.48721
ENSG00000003056	4.47172	4.89858	3.70249	4.57511	3.86619	5.00122	3.85147	4.15056	4.4911	4.27927	4.61823	4.43016	3.54857	3.45891	3.70952	3.72279	3.85963	3.86231	4.45451	4.56862	4.72604	3.92469	4.15474	4.35364	3.70849	4.90852	5.20857	4.41178	4.69176
ENSG00000003147	2.84179	3.80138	2.8157	3.56662	2.81771	3.19878	2.88147	2.9509	3.57342	3.48982	3.36414	3.47181	2.76059	2.60819	2.35793	2.49551	2.91819	2.7583	3.29883	3.36548	3.55198	2.88371	3.26556	3.19481	2.48904	3.69035	4.17025	3.47835	3.55378
ENSG00000003249	1.847	2.62948	1.78977	2.21886	1.82041	2.5966	1.87398	2.06447	2.43926	2.39781	2.10283	2.43018	1.82558	1.72124	1.08041	1.00269	1.4822	1.57162	2.00164	2.00602	2.11401	1.355	1.9864	2.12151	1.56664	2.28463	2.5458	1.89607	2.08595
ENSG00000003393	2.48089	3.33493	2.02759	2.95413	2.08153	2.88826	2.08797	2.21609	2.83794	2.85566	2.8904	2.99122	2.00005	1.86229	1.72149	1.78879	2.01391	1.7338	2.63838	2.37365	2.84459	1.92651	2.23116	2.44766	1.81472	3.23121	3.41752	2.67036	2.8077
ENSG00000003400	2.62927	3.27189	2.81174	3.03615	2.88261	2.31822	2.92808	3.07244	3.21078	3.02536	3.1254	3.01201	2.83499	2.79611	2.62785	2.65286	2.82961	2.82608	2.81482	3.03798	3.05984	2.80491	2.75544	3.03397	2.76017	3.34535	3.86753	2.96046	3.17558
ENSG00000003402	5.27232	5.16973	4.5491	4.8659	4.61427	5.13442	4.72014	5.04885	5.19113	4.97017	5.27142	5.20568	4.86069	4.68236	4.06755	4.25815	4.42227	4.12595	4.27282	4.59515	4.70987	4.35479	4.34651	4.52103	4.19023	5.05593	5.51592	4.60143	4.75453
ENSG00000003436	5.03808	5.30454	4.32684	4.82376	4.35572	5.12542	4.28423	4.64422	4.72391	4.76989	4.62922	4.25674	3.52734	3.68173	3.18912	3.02638	3.08578	3.59334	4.06738	3.87532	4.03264	3.32641	4.41971	4.32455	3.04336	4.06196	4.0827	4.11673	4.43161
ENSG00000003509	1.56451	2.57195	1.56213	2.2351	1.84641	1.60082	1.55311	1.78738	2.18081	2.12785	2.09863	2.12847	1.71356	1.32773	1.1965	1.29227	1.55286	1.51099	1.75856	1.98579	2.03025	1.4747	1.93261	2.08649	1.2859	2.38614	2.68719	2.05346	2.12927
ENSG00000003756	4.12022	5.81166	4.29651	5.38789	4.33703	5.05542	4.34528	4.55143	5.35384	5.26725	5.10261	5.52712	4.33735	3.91873	4.02241	3.97057	4.50863	3.92377	5.16865	5.12913	5.4661	3.9037	5.02898	5.32944	3.9086	5.55235	6.07637	5.13396	5.35009
ENSG00000004059	5.08724	5.14144	4.3514	4.5144	4.38656	5.38947	4.43552	4.42684	4.80125	4.73209	5.09661	5.19316	4.60415	4.55718	4.11071	3.9749	4.39759	4.51964	4.79013	4.87555	4.69547	4.12377	4.64344	4.82736	4.28774	5.01623	5.35486	4.97773	5.12254
ENSG00000004142	3.89684	3.50607	2.77084	3.06472	2.72582	3.95122	2.9282	3.28973	3.15397	3.21661	3.58961	3.5333	3.12692	2.83779	2.53907	2.44491	2.83506	2.751	3.10614	3.22124	3.37737	2.6214	3.01409	3.16143	2.75789	3.45792	3.76103	3.19217	3.45984
ENSG00000004399	6.82665	7.79908	5.97152	6.6687	6.31528	7.42016	6.26694	6.25165	6.85119	6.57779	7.02883	7.09823	6.2806	6.36728	5.77243	5.99809	6.53961	5.56552	6.95971	6.95399	6.8131	5.84306	6.46524	7.13044	6.13284	7.78733	8.3206	7.16592	7.00767
ENSG00000004455	5.02422	5.34023	4.50859	4.98252	4.489	5.17234	4.52449	4.74055	5.06913	5.13773	5.07202	5.19397	4.49513	4.32043	3.65964	3.78465	3.86135	4.21546	4.50907	4.61568	4.78583	3.94497	4.55295	4.52551	3.77505	4.55953	4.79994	4.57907	4.6965
ENSG00000004478	3.2357	3.74161	3.01483	3.44252	2.97291	3.24515	3.10024	3.28579	3.49055	3.34961	3.60271	3.71479	3.21268	2.94767	2.1871	2.2206	2.30377	2.89782	3.11138	3.04218	3.12161	2.50275	3.02626	3.04974	2.27984	3.16369	3.44854	3.16407	3.24961
ENSG00000004487	3.54289	3.65968	2.83732	3.38075	2.81374	3.55654	2.83149	3.17466	3.37123	3.19917	3.32987	3.4116	2.84242	2.63729	1.92729	1.94257	2.25535	2.44254	2.7398	2.65425	2.91275	2.3524	2.6789	2.76146	2.0508	3.14943	3.56696	2.92239	2.96756
ENSG00000004534	2.82489	4.13125	3.05415	3.82867	3.12534	3.43741	3.11652	3.2504	4.0465	3.73888	3.75897	4.14073	3.1133	2.93519	2.77481	3.10417	3.19122	2.56172	3.08778	3.36665	3.69389	3.00394	3.12	3.30716	2.78581	3.97852	4.83622	3.43097	3.56372
ENSG00000004700	4.45557	4.42818	3.62722	3.98361	3.6089	3.92345	3.57223	3.85423	3.97018	3.99051	4.2005	3.71814	3.37252	3.37365	3.46495	3.51971	3.66356	3.63297	3.85745	4.03519	4.10229	3.6768	3.92625	4.04538	3.38627	4.08119	4.18688	4.1294	4.21893
ENSG00000004766	2.83416	3.65345	2.2443	3.17659	2.33546	3.2163	2.37514	2.66315	3.16816	3.01785	3.08658	2.92691	1.97562	1.96106	2.45645	2.44345	2.68487	2.39313	3.18179	3.37138	3.44501	2.49307	3.16434	3.3947	2.27947	3.67451	3.76403	3.36696	3.40423
ENSG00000004779	5.227	4.57824	4.76405	4.13516	4.65351	4.46983	4.82393	5.1538	4.3634	4.48137	4.57025	4.36137	4.84804	4.71038	4.27696	4.31883	4.39606	4.77071	4.2735	4.50156	4.19496	4.56512	4.14362	4.38156	4.28638	4.21153	4.17063	4.35809	4.49645
ENSG00000004799	0.432841	1.84054	1.37397	1.51288	1.25929	0.50152	1.19452	1.38133	1.40835	1.46295	1.34842	0.994534	0.527611	0.74572	2.03337	1.25857	1.62267	2.60638	3.1203	3.03977	2.69224	1.86915	3.27261	3.48518	1.1431	2.46791	3.54964	3.4421	2.62773
ENSG00000004864	0.79859	1.38738	0.423278	1.39414	0.726507	1.14458	0.624669	0.643847	0.839956	0.808751	0.800306	1.0283	0.606763	0.750183	0.785488	0.740162	0.886628	0.345149	0.745352	1.47205	0.827143	0.58689	0.732235	1.16341	0.607677	1.27089	1.72343	0.738438	1.22552
ENSG00000004866	1.49182	1.80677	1.0223	1.54473	0.889319	1.832	1.00439	1.36572	1.84294	1.73918	1.83031	1.68438	1.04559	0.901447	0.808948	0.933823	1.12675	0.493374	1.18819	1.13355	1.44908	0.702152	1.0999	1.26783	0.734436	1.87656	2.00175	1.21876	1.36451
ENSG00000004897	4.86458	4.93751	4.06207	4.46987	3.87729	5.00896	3.95182	4.17466	4.42886	4.56952	4.57317	4.52131	3.61135	3.7096	3.59073	3.49723	3.87713	3.64013	4.18857	4.31557	4.43501	3.6174	4.03096	4.20478	3.46978	4.66457	5.04236	4.19036	4.43471
ENSG00000004961	2.92126	2.60413	2.02751	2.33443	1.99916	2.65047	2.1986	2.37377	2.2809	2.35156	2.5019	2.54526	2.13973	1.87549	1.70284	1.47427	2.00411	1.91222	2.20239	2.00298	2.21174	1.80753	2.07819	2.19934	1.81839	2.32455	2.49338	2.29556	2.11725
ENSG00000004975	2.68175	1.9968	1.53917	1.47731	1.63268	2.91432	1.60535	1.88122	2.02705	1.88527	2.37488	2.42897	1.9742	1.84575	1.61459	1.66563	1.85527	1.75863	1.89364	1.9848	2.18146	1.54504	1.64833	1.94075	1.71346	2.29318	2.83065	1.8123	2.05885
ENSG00000005007	1.6164	0.98133	0.696871	1.2463	0.705239	1.92158	0.871895	0.863566	1.02929	0.911807	1.55958	1.46969	0.953072	1.03708	0.635352	0.482419	0.734237	0.527772	0.561224	0.61004	0.690059	0.602246	0.568224	0.743968	0.584943	1.15261	1.05139	0.519907	0.654889
ENSG00000005020	2.99735	3.64999	2.1788	2.68322	2.16316	3.50612	2.27728	2.62255	3.2283	3.1421	3.61744	3.54647	2.14773	2.00509	2.02989	1.91744	2.16664	2.28015	3.19972	3.21298	3.16729	2.12735	2.89487	3.29542	2.23958	2.9733	3.4227	3.17104	3.10429
ENSG00000005022	6.21512	5.97678	5.68398	5.6639	5.61093	5.90805	5.64911	6.08171	5.76664	5.85613	6.07296	5.93281	5.80201	5.4341	4.84	4.75574	5.08081	5.36402	5.30894	5.32344	5.39803	4.89869	5.32822	5.25657	4.99231	5.36799	5.39034	5.63008	5.65625
ENSG00000005059	2.5389	1.73145	1.55871	1.55617	1.52609	2.16786	1.63626	1.94248	1.5176	1.79667	1.54201	1.57929	1.44991	1.41003	0.606841	0.719588	0.682652	0.918985	0.701106	0.885487	0.872506	0.812964	0.72002	1.17224	0.615688	0.606434	0.87362	0.865673	1.01612
ENSG00000005073	1.32375	1.21553	0.845268	1.06041	0.881557	1.43906	0.815265	1.02416	1.0812	1.17953	1.22011	1.17103	0.931718	0.717122	0.895748	0.654644	0.785534	0.84685	1.08029	1.20722	1.1706	0.754147	1.01204	1.05499	0.756671	1.17425	1.34931	1.04931	1.10259
ENSG00000005075	3.65444	4.62606	3.20942	4.17804	3.17264	4.4478	3.29517	3.36074	4.26104	4.51194	4.40321	4.32949	3.18936	3.18776	2.93857	2.79577	3.0483	3.2025	4.29852	4.40992	4.35109	2.91351	4.2799	4.27622	2.88844	4.12832	4.09927	4.23728	4.38369
ENSG00000005100	2.26392	1.67665	1.14606	1.39051	1.25765	2.02586	1.23095	1.39577	1.58313	1.29992	1.60899	1.82681	1.469	1.42046	0.934218	0.893789	1.14178	0.871773	1.18389	1.1591	1.26895	0.916449	1.04166	1.29551	0.996639	1.67537	1.98164	1.26376	1.33633
ENSG00000005108	0.57245	1.75589	1.04932	1.42218	1.01576	0.577059	1.00771	1.08196	1.39672	1.31152	0.874865	0.904711	0.711557	0.543766	0.632794	0.568154	0.699201	0.598849	0.95842	0.85312	0.908715	0.616871	0.899149	1.16014	0.565882	1.53851	1.9182	1.00203	1.12146
ENSG00000005156	2.2319	2.89794	1.82358	2.66056	1.94372	2.56937	1.9036	2.04277	2.65205	2.36267	2.9316	3.01889	2.26191	1.99721	1.51765	1.46032	1.79415	1.70822	2.09132	2.23147	2.48671	1.46896	1.83176	2.14747	1.55914	2.80226	3.26668	2.44306	2.35677
ENSG00000005175	2.67183	3.34825	1.7504	2.57282	1.92241	3.14311	1.92212	2.03212	2.68736	2.79405	2.65076	2.85075	1.55459	1.58149	1.45055	1.5158	1.64919	1.6145	2.47835	2.63202	2.78054	1.63299	2.43901	2.5352	1.45235	2.67209	3.0928	2.34878	2.46374
ENSG00000005194	4.07318	3.75585	3.3168	3.44837	3.26693	3.75758	3.35419	3.73637	3.54692	3.58036	3.57505	3.56728	3.46989	3.26518	2.80555	2.74964	2.98407	3.20593	3.08876	3.28912	3.34581	3.03556	3.18548	3.17064	2.90578	3.44827	3.5344	3.27631	3.4549
ENSG00000005206	1.04605	1.72918	1.04731	1.45718	1.13892	2.21866	1.13978	1.11793	1.58415	1.37446	1.50629	2.05689	1.32549	1.56265	1.14575	1.22719	1.37397	1.03616	1.22263	1.50861	1.22601	1.10161	1.04857	1.55308	1.18415	1.77355	2.49441	1.11283	1.2913
ENSG00000005238	2.59022	2.65434	1.99444	2.54087	2.04547	3.11659	2.14969	2.17426	2.88083	2.78786	3.03241	2.93996	2.26751	2.02253	2.07374	2.3161	2.73125	2.4219	2.96941	2.93657	3.18229	2.2365	3.01298	3.05724	2.48681	2.72927	3.15603	2.76285	3.09288
ENSG00000005243	2.3764	1.68879	2.05039	1.70604	1.97279	1.72532	2.22221	2.49896	1.69374	2.01503	1.89982	1.83932	2.33805	1.90754	2.10956	1.83611	1.94155	2.5168	1.66463	1.87485	1.73119	2.01451	1.52135	1.59607	2.25514	1.9131	1.94008	2.11301	1.98142
ENSG00000005249	3.68927	3.48717	2.91588	3.10659	2.86123	3.48546	2.7593	3.24471	3.1156	3.12737	3.20999	3.10077	2.58171	2.54865	2.72223	2.75765	2.94131	2.96781	3.17169	3.43126	3.48093	2.94114	3.07772	3.30645	2.55073	3.43693	3.75888	3.26817	3.33306
ENSG00000005302	3.81773	3.94796	3.05846	3.54632	3.11253	3.73516	2.98551	3.47014	3.64316	3.57287	3.58801	3.53844	3.06413	2.96557	2.74095	2.87222	3.17137	2.86028	3.16529	3.48021	3.71079	3.11438	3.3149	3.43493	2.72757	3.76483	4.01922	3.49468	3.61366
ENSG00000005339	2.94012	2.5681	1.66289	2.10179	2.12137	3.00833	2.07445	2.03109	2.37753	1.94008	2.4139	2.65985	2.24848	2.11968	1.59305	1.65802	2.3905	0.976163	1.85223	2.0275	1.96994	1.83574	1.56967	2.38778	2.02189	3.18152	4.13106	1.82451	2.02344
ENSG00000005436	1.85773	1.84011	1.37383	1.61646	1.40452	1.80049	1.30152	1.51775	1.79952	1.70965	1.60275	1.62075	1.20236	1.1196	1.04392	1.24214	1.25201	1.12653	1.48745	1.57022	1.55317	1.16824	1.56516	1.64697	1.2785	1.92284	2.12278	1.61613	1.49679
ENSG00000005448	2.82721	2.69587	2.76394	2.3661	2.6465	2.54462	2.60615	3.03929	2.50274	2.40053	2.84199	2.90104	3.00484	2.77911	2.14901	2.20502	2.47003	2.65108	2.31061	2.40671	2.37896	2.59249	2.28254	2.37303	2.44518	2.49293	2.79602	2.60121	2.68589
ENSG00000005483	3.26913	3.97672	2.85241	3.25322	2.96335	3.42333	2.84448	2.86172	3.32686	2.95052	3.41298	3.40699	2.67589	2.89604	2.78213	2.76582	3.23502	2.20933	3.01048	3.36659	3.44935	2.71439	2.88078	3.46862	2.85805	4.15144	4.68353	3.29941	3.39777
ENSG00000005486	2.65287	2.79365	1.85691	2.09059	2.00914	3.32607	2.01275	2.12337	2.37805	2.30907	2.53518	2.45467	1.89819	1.71187	2.05863	1.89379	2.37471	2.11027	2.60891	2.75482	2.58905	1.95934	2.39645	2.63096	2.25016	3.01441	3.3806	2.45379	2.72369
ENSG00000005700	3.16346	3.11251	2.3787	2.71718	2.4003	2.87793	2.31233	2.48636	2.7133	2.56954	2.80335	2.6903	2.09816	2.14455	2.38735	2.28346	2.6785	2.19002	2.47817	2.59788	2.87705	2.3417	2.31955	2.59394	2.28897	2.92965	3.18689	2.55949	2.68783
ENSG00000005801	2.89521	2.90409	2.20519	2.50025	2.35769	2.48601	2.12874	2.26775	2.78705	2.6082	2.57042	2.48418	2.45182	2.50302	1.70178	1.65428	1.95006	1.83192	1.98324	2.14004	2.03089	2.15715	1.9605	2.2384	2.02988	2.87215	3.00427	2.36393	2.5846
ENSG00000005810	3.09519	3.62249	2.40304	2.93407	2.7263	3.38964	2.59748	2.46624	2.99428	2.74939	3.08051	3.16175	2.28891	2.09702	2.28822	2.20649	2.64487	2.18947	2.91257	2.78252	3.26405	2.29836	2.43162	3.15891	2.25693	3.80749	4.25929	2.97894	3.13004
ENSG00000005812	3.09506	2.9123	2.41502	2.53561	2.42075	2.69915	2.36188	2.65028	2.60622	2.59075	2.55394	2.44838	2.07422	1.97587	2.52027	2.38299	2.64745	2.58584	2.68506	2.79147	3.00401	2.56834	2.6539	2.81572	2.38547	3.11326	3.30267	2.73143	2.89199
ENSG00000005882	2.01987	2.26372	1.46531	1.82021	1.46161	2.35865	1.41437	1.60583	2.03544	1.91149	1.89082	2.40858	1.59961	1.54731	1.36266	1.44329	1.90771	1.36176	1.89539	1.98101	2.2269	1.56352	1.73961	1.99453	1.53297	2.52833	2.67063	2.16883	2.07816
ENSG00000005884	3.06597	3.69165	2.92116	3.15899	2.846	3.21044	2.79558	3.37839	3.36173	3.34734	3.09994	3.51124	3.07407	2.78022	2.63393	2.4327	3.09036	2.78747	3.33549	3.57181	3.55969	3.02778	3.40279	3.50498	2.9533	3.76996	4.27015	3.46392	3.31995
ENSG00000005889	2.97502	2.50088	2.14414	2.1689	2.0697	2.743	2.05224	2.25129	2.44522	2.45958	2.50893	2.30997	1.71598	2.00972	2.21443	2.1652	2.53657	2.18362	2.58971	2.66803	2.63811	2.2745	2.25795	2.78152	2.00872	3.06418	3.31328	2.55767	2.71417
ENSG00000005893	4.89775	4.84001	4.23582	4.43361	4.23149	4.86064	4.20665	4.56821	4.43133	4.39854	4.63165	4.25066	3.94846	3.97285	4.61811	4.52373	4.74554	4.77534	5.09778	5.29333	5.26103	4.69331	5.08296	5.20849	4.5577	5.23467	5.22359	5.22241	5.26286
ENSG00000006007	3.2401	3.04151	2.66746	2.84251	2.70567	3.07704	2.67101	2.98627	2.67189	2.69938	2.68089	2.57534	2.59159	2.31443	2.56119	2.3725	2.6679	2.6868	2.86093	3.03159	3.11306	2.6725	2.82597	2.93288	2.47944	3.07801	3.30501	2.8918	3.01583
ENSG00000006015	2.34098	1.85551	2.21787	1.48597	1.67347	1.99985	2.23052	2.32899	1.79566	1.26662	1.44634	1.78433	2.11994	2.22002	2.25426	2.2862	2.31734	2.55843	1.68583	1.89364	1.42179	2.0293	1.48287	1.49691	2.22814	1.7316	1.81402	1.38682	1.81631
ENSG00000006025	1.08235	1.42512	1.17689	0.93899	1.23884	1.26438	1.06232	1.27294	1.36969	1.16783	1.31744	1.82715	1.36693	1.2767	0.864981	1.09688	1.26823	1.18626	1.09142	1.33483	1.15182	1.16132	1.23287	1.26887	1.00395	1.52906	1.84858	1.32772	1.43166
ENSG00000006042	3.63595	3.24252	2.84737	2.93393	2.97757	3.73793	3.16974	3.39742	3.01998	3.11273	3.08924	3.02328	3.031	2.59403	2.54669	2.42109	2.62154	2.84214	2.78685	2.8892	3.1287	2.67485	2.63622	2.7854	2.50462	3.04105	3.01444	2.76066	2.98011
ENSG00000006118	2.79702	2.56065	2.32957	2.22181	2.35474	3.24806	2.34422	2.54904	2.75743	2.47601	2.33577	2.27081	2.16989	2.10135	2.34067	2.11605	2.63037	2.43197	2.67027	2.70715	2.71071	2.31527	2.79549	2.74236	2.33558	3.05551	3.12536	2.76741	2.38349
ENSG00000006125	4.96324	4.44231	3.74063	4.02118	3.8138	4.66945	3.78328	4.18667	4.06028	4.00695	4.29795	4.22398	3.86358	3.67787	3.6586	3.39154	4.00464	3.55455	3.96219	4.06742	4.2082	3.55185	3.75881	4.17077	3.81841	4.64121	4.89467	4.16956	4.29643
ENSG00000006194	2.19698	2.63682	1.73519	2.08429	1.82434	2.55711	1.84099	1.9273	2.33813	2.19355	2.24289	2.45686	1.94243	1.82224	1.90664	1.75924	1.96056	1.98806	2.27614	2.32425	2.41668	1.89053	2.08416	2.31778	1.86713	2.46342	2.78452	2.30734	2.52085
ENSG00000006282	2.48148	2.87517	2.13587	2.28848	2.1509	3.08086	2.1641	2.16503	2.74225	2.79236	3.05288	2.90132	2.42171	2.31783	2.07229	1.99933	2.43148	2.29422	2.60319	2.56812	2.8479	1.97713	2.51578	2.90865	2.28033	2.93795	3.34341	2.84222	2.88697
ENSG00000006327	3.32044	1.73524	3.29377	3.01278	3.2739	1.32237	3.51256	3.75406	2.95537	3.37119	3.63248	2.32128	3.35587	2.59243	3.47571	3.00852	3.04377	4.00296	2.354	2.78284	3.30514	3.54104	3.22169	2.73416	3.23668	0.712086	1.99558	3.05161	2.75541
ENSG00000006451	5.98288	4.57036	3.60113	4.05003	3.67651	6.1519	3.72269	3.99673	4.14657	4.15778	4.58924	4.43421	3.43748	3.28445	4.72913	4.29645	4.75293	4.30294	4.74428	5.01727	5.2797	4.4534	4.59601	4.90905	4.35021	5.2784	5.39021	4.72816	4.91672
ENSG00000006459	1.19556	1.54321	0.736694	1.05787	0.795395	1.29182	0.868209	1.02295	1.25547	1.29446	1.31489	1.14358	0.836071	0.833565	1.13179	1.12611	1.37973	0.848733	1.32775	1.49202	1.78543	1.0593	1.09687	1.47056	1.06556	1.93028	2.46049	1.32177	1.44567
ENSG00000006468	1.86662	2.41395	1.479	2.55206	1.69424	2.08472	1.55008	1.61777	2.12978	1.92757	2.20382	2.00634	1.35576	1.36922	1.36266	1.29897	1.70791	1.45724	1.94917	1.9036	2.21828	1.40898	1.87883	1.92678	1.31398	2.55651	2.7911	2.03888	2.17344
ENSG00000006530	3.07059	3.29087	2.33564	3.03013	2.40932	3.00498	2.50845	2.76826	2.97919	2.80721	3.11211	2.95757	2.55017	2.4482	1.92361	1.89925	2.07608	2.12556	2.45798	2.22066	2.52974	1.97406	2.20494	2.33106	1.79628	2.73918	3.03037	2.53906	2.53201
ENSG00000006576	1.43798	1.69228	1.11151	1.43047	1.15675	1.45227	1.20997	1.31334	1.5433	1.43797	1.47182	1.35883	1.02274	1.01187	1.12759	1.08833	1.30324	1.04185	1.26423	1.47149	1.48094	1.09414	1.25225	1.42378	1.08104	1.76009	2.12914	1.34454	1.34055
ENSG00000006607	2.73176	2.6456	1.84032	2.34456	1.82328	2.59978	1.94579	1.92637	2.41027	2.27122	2.34433	2.54079	1.92246	1.94169	1.50272	1.43548	1.53548	1.2811	1.83875	1.86785	1.92528	1.62967	1.6999	1.88138	1.55684	2.26569	2.92739	1.87826	1.94564
ENSG00000006625	3.79394	3.99126	3.0821	3.6499	3.17354	3.71992	3.20581	3.41544	3.67949	3.81921	3.79466	3.75124	3.03088	2.95113	2.19958	2.29035	2.51239	2.68714	3.04328	3.02249	3.10875	2.56429	2.9861	2.92997	2.34164	2.92168	3.11875	3.10175	3.14707
ENSG00000006634	2.73323	2.69141	1.99582	2.33648	2.04749	2.42851	1.95975	2.06965	2.42422	2.63971	2.59362	2.37062	1.6115	1.45726	1.09816	1.21189	1.19827	1.16655	1.96632	1.70408	2.09951	1.41634	1.77918	1.81504	0.90478	2.03347	2.06661	1.8689	1.80759
ENSG00000006638	0.596544	1.13371	0.802753	0.843854	0.636858	0.793152	0.67978	1.00121	0.903843	0.795969	0.646212	0.696868	0.771148	0.408711	0.883672	0.796495	0.913051	0.681303	1.00527	0.770219	1.04048	0.591904	0.851624	0.913308	1.06002	1.42392	1.66457	1.02454	1.15143
ENSG00000006652	2.22918	2.91488	2.00707	2.72526	2.19311	2.27194	2.07105	2.31576	2.63907	2.35218	2.49222	2.22768	1.67786	1.59295	2.03027	2.53978	3.04662	2.15637	2.5443	2.76021	2.96623	2.59588	2.43974	2.82354	2.35374	3.20127	3.53666	2.72314	2.75434
ENSG00000006695	1.76352	1.87875	1.15487	1.33683	1.22846	1.56678	1.16296	1.45641	1.61358	1.49525	1.44757	1.4452	1.08574	1.16581	0.918464	1.00338	1.11886	0.887552	1.04191	1.25107	1.38297	0.898552	1.06606	1.25333	0.891829	1.56018	1.84954	1.3838	1.25942
ENSG00000006712	2.77875	3.52637	2.2513	2.85682	2.27174	3.64296	2.3109	2.45616	3.04039	3.10932	3.31093	3.58223	2.28978	2.02319	1.96929	1.79811	2.14023	2.19038	2.98141	2.81206	3.20305	1.89446	2.90875	3.01459	2.06816	3.15567	3.37014	2.9884	2.81004
ENSG00000006715	4.23849	4.91228	3.75195	4.34391	3.75496	4.40082	3.7032	4.02553	4.46626	4.47862	4.39257	4.34308	3.45324	3.39881	3.83153	3.8296	4.08126	3.85762	4.47675	4.87141	5.01205	4.03414	4.46292	4.72237	3.88481	5.16704	5.49447	4.58369	4.75893
ENSG00000006744	3.97715	4.49829	3.21538	3.97422	3.21704	4.38007	3.23351	3.62056	4.04575	3.98123	4.15627	4.20664	3.31817	3.00132	2.62995	2.65403	2.87627	2.98581	3.83835	3.56613	3.99747	2.83412	3.47324	3.81895	2.90041	4.21681	4.65885	3.62636	3.89827
ENSG00000006756	2.35581	2.34166	1.70666	1.77896	1.95437	2.50398	1.74864	2.05335	1.99398	1.99462	2.01043	1.93955	1.67515	1.46049	1.427	1.3542	1.89636	1.73601	1.8308	1.87844	2.0112	1.60762	1.7507	1.86758	1.78757	2.15841	2.4391	1.98153	2.07136
ENSG00000006757	1.77541	2.05064	1.23835	1.84423	1.09057	2.03331	1.18451	1.53512	1.94005	2.03857	1.72359	1.94378	1.20721	0.999882	0.876526	0.883302	0.844472	0.777559	1.45644	1.54392	1.5874	0.818547	1.36154	1.38522	0.867966	1.65721	1.47061	1.60066	1.4984
ENSG00000006831	3.53542	3.94667	3.13414	3.57062	3.24385	3.46618	2.99496	3.24938	3.42991	3.26974	3.6509	3.55542	3.04044	2.87563	3.24886	3.00093	3.50118	3.02149	3.47257	3.43497	3.69785	2.95507	3.11932	3.51871	3.03096	4.15146	4.53116	3.54392	3.63148
ENSG00000007047	2.92475	3.2828	2.15476	2.65129	2.54178	3.68211	2.34508	2.67232	2.99842	2.70399	3.1889	3.79542	3.09127	2.90543	1.76994	1.89077	2.54037	1.65926	2.25184	2.85594	2.66337	2.04335	2.62995	2.98407	2.39868	3.4773	4.30599	2.97043	2.53614
ENSG00000007080	2.43252	3.62246	2.22292	2.86558	2.31935	4.06127	2.4939	2.32079	3.11517	3.25877	3.55023	3.76393	2.6562	2.53174	1.88709	1.46805	1.90174	1.95633	3.01795	2.99726	2.86069	1.4559	2.81099	3.03712	2.11521	2.73606	3.03732	2.95646	2.92047
ENSG00000007129	1.18328	1.24377	0.757668	1.28349	0.84466	1.47803	0.935024	1.14389	1.20126	0.972216	1.02662	1.22126	0.964636	0.84122	1.00189	0.768346	0.801335	1.07337	1.14923	1.15665	1.33458	1.05726	0.979733	1.21704	0.924906	1.1421	1.66554	1.21846	1.14672
ENSG00000007168	4.20087	3.85359	3.33407	3.3124	3.2648	3.74686	3.19607	3.24664	3.42173	3.53449	3.64516	3.64675	3.17608	3.29327	2.99446	2.64031	3.39109	2.77104	3.05031	3.29755	3.50749	2.99834	3.07845	3.38156	2.81498	3.86269	4.24609	3.09266	3.50766
ENSG00000007202	4.41387	4.97934	4.09597	4.56408	4.24475	4.6905	4.27167	4.43859	4.74907	4.54869	4.77981	4.92807	4.39374	4.15975	3.69272	3.7199	4.07183	3.84792	4.21842	4.40031	4.57802	3.8315	4.07459	4.31658	3.85397	4.7206	5.28726	4.32845	4.42502
ENSG00000007255	2.31049	2.36394	2.02073	1.84197	1.90871	2.80645	2.13824	1.89005	2.13757	2.06651	2.3079	2.19016	1.87886	1.93969	1.95002	1.83022	2.24442	2.13754	2.29118	2.40104	2.11695	1.73514	2.17727	2.4291	2.01243	2.25138	2.39578	2.4041	2.44167
ENSG00000007341	1.77662	3.03126	1.77191	2.75305	2.0107	2.52366	1.93707	2.13182	2.58306	2.63937	2.6305	2.63768	1.95567	1.59957	1.61507	1.6917	1.76331	1.66921	2.30356	2.30399	2.44782	1.63447	2.05591	2.15097	1.39258	2.42627	2.9018	2.12751	2.50862
ENSG00000007376	1.78194	2.26167	1.53106	1.49736	1.47338	2.66864	1.59919	1.3468	1.99753	1.81	2.06515	2.30989	1.49274	1.63322	1.42632	1.22992	1.50249	1.53566	1.94581	2.07602	1.68073	1.14322	1.60532	1.96886	1.4474	1.83971	2.12444	1.82617	1.98836
ENSG00000007384	3.06486	3.77135	2.59278	3.12717	2.73147	4.15063	2.71536	2.79156	3.79451	3.55588	4.29495	4.00788	3.1266	3.04153	2.99262	3.32131	3.68954	3.16425	4.15455	4.29855	4.27828	3.23521	3.9506	4.35647	3.45048	4.56747	5.16983	4.20296	4.23834
ENSG00000007392	2.09827	3.69382	2.85826	3.27498	2.76126	2.57531	2.76902	2.98066	3.2723	3.30719	3.04076	3.20913	3.03134	2.42033	1.96494	2.50616	2.64109	2.32224	2.475	2.63918	2.75608	2.36633	2.01118	2.55482	2.17218	3.26302	3.90952	2.62378	2.73126
ENSG00000007520	2.54436	3.60055	2.62008	2.51705	2.55442	3.56515	2.58823	2.69012	3.04503	3.0034	3.23826	3.45074	2.57499	2.58878	2.54134	2.308	2.61735	2.73053	3.29748	3.38907	3.14793	2.29472	2.89064	3.22713	2.58507	3.38004	3.47562	3.14927	3.3224
ENSG00000007541	1.56739	1.71777	1.51043	1.83759	1.55775	2.20207	1.77952	1.54294	1.9089	1.72256	1.81184	2.09084	1.82533	1.72615	1.50486	1.36435	2.13942	1.62416	1.77308	1.68556	2.06987	1.4026	1.94623	1.99741	1.43942	2.16719	2.4657	1.96029	1.8254
ENSG00000007545	1.63343	1.62306	1.25001	1.30361	1.33697	1.9646	1.4611	1.47238	1.85097	1.64459	1.7321	1.87583	1.5673	1.55731	1.21711	1.30691	1.60385	0.962015	1.4548	1.45736	1.73457	1.14987	1.35808	1.6835	1.357	1.97804	2.75759	1.40946	1.32923
ENSG00000007923	3.2565	3.92844	2.45359	3.32884	2.62131	4.05391	2.60122	2.86687	3.44046	3.60303	3.57428	3.78535	2.91157	2.68342	2.00901	2.06798	2.44558	2.42348	3.29241	3.34863	3.52453	2.42457	3.06095	3.22251	2.29664	3.66312	3.99175	3.26859	3.35627
ENSG00000007944	1.77319	2.26271	1.708	1.97266	1.73937	1.66368	1.60695	1.89507	1.92399	1.86994	1.96626	1.87299	1.59649	1.60862	1.90249	1.80696	2.14902	2.00421	2.20841	2.40649	2.44822	1.87755	2.11727	2.37485	1.91031	2.66685	3.0107	2.34618	2.38873
ENSG00000008018	6.18385	5.99366	5.47962	5.70514	5.40819	5.71523	5.46432	5.76252	5.79356	5.87589	5.80487	5.79246	5.43377	5.33716	4.9272	5.02492	5.14221	5.50577	5.49447	5.71111	5.81436	5.43635	5.63603	5.60969	5.01387	5.63308	5.78573	5.72123	5.8831
ENSG00000008083	1.67996	2.16935	1.32529	1.68605	1.29759	2.04526	1.29127	1.48843	1.8031	1.75271	1.91844	2.05529	1.44735	1.31216	0.971082	0.846959	1.1565	1.05821	1.53496	1.61	1.60861	1.04916	1.41087	1.62034	1.08474	1.96133	2.35641	1.70247	1.78189
ENSG00000008086	0.83382	1.2729	0.636956	0.962274	0.514659	0.804099	0.527331	0.70345	0.824872	0.914125	0.742489	0.90568	0.582018	0.528794	0.632159	0.681755	0.924676	0.559329	0.992851	1.04069	1.21922	0.677274	0.847801	1.12903	0.744349	1.51197	1.93724	1.10703	1.02564
ENSG00000008128	1.57889	1.80502	1.50693	1.56347	1.47687	2.06854	1.37488	1.3853	2.05332	1.9086	2.19348	2.23522	1.63057	1.7785	1.80636	1.77914	2.0663	1.75345	2.05324	2.14331	2.24828	1.936	2.02254	2.05415	1.70886	2.09697	2.93002	1.77563	1.87176
ENSG00000008130	2.84818	2.92712	2.56241	2.56552	2.44465	3.34695	2.59039	2.75626	2.96941	2.74704	2.94568	3.22836	2.81488	2.64867	1.95555	1.88368	2.17521	2.28507	2.17626	2.48263	2.49487	2.02698	2.16392	2.2748	2.03618	2.49342	2.9819	2.16542	2.27674
ENSG00000008256	1.00159	1.20068	0.714064	1.14463	0.765777	1.63603	0.711676	0.819796	1.14078	0.958353	0.881522	1.06501	0.683778	0.688689	0.762675	0.541093	0.727306	0.752004	0.96657	0.988831	1.10502	0.685585	1.02333	1.39197	0.77762	1.61323	1.7245	1.12149	1.13309
ENSG00000008283	3.53552	3.23332	2.75019	2.77865	2.84184	3.80031	2.75892	3.1182	3.12282	3.06859	3.31388	3.33283	2.9803	2.82006	2.94802	2.88669	3.25235	3.049	3.07352	3.39056	3.3684	2.87826	2.99493	3.24338	3.04933	3.45528	3.94931	3.29964	3.3295
ENSG00000008294	4.55685	4.7485	3.79505	4.24094	3.83125	4.49057	3.783	4.0502	4.32309	4.2029	4.27724	4.31432	3.57566	3.54864	3.36622	3.37754	3.78761	3.1821	3.70055	3.84206	4.03683	3.38858	3.64355	3.95527	3.43758	4.60386	5.12282	3.97739	4.19845
ENSG00000008311	1.71791	2.34188	1.65205	1.99234	1.62968	1.64937	1.51631	1.73447	1.97847	1.83961	1.91361	1.96627	1.44311	1.43734	1.03003	1.08333	1.33185	1.04902	1.38103	1.39693	1.5266	1.15378	1.33368	1.5067	1.05338	1.77412	2.15054	1.60198	1.57869
ENSG00000008324	3.1401	2.39536	2.72494	2.43484	2.59313	2.31045	2.69931	3.13256	2.42809	2.58252	2.57467	2.42223	2.68345	2.51629	2.23198	2.28052	2.19998	2.60296	2.01529	2.3012	2.298	2.4939	2.23224	2.19537	2.16336	1.98723	1.87359	2.24416	2.25213
ENSG00000008394	4.48431	4.13974	3.49288	3.76843	3.61016	4.75253	3.66916	4.13113	3.8152	4.10257	4.50863	3.7958	3.55833	3.10805	2.71412	2.66463	2.67033	3.12527	3.3471	3.42142	3.54991	2.89291	3.54264	3.33323	2.69033	3.24197	3.17813	3.27758	3.47541
ENSG00000008405	1.92499	2.47268	1.70576	1.85575	1.69797	1.66595	1.61358	1.89002	2.06137	1.958	2.04516	2.00246	1.6922	1.59116	1.55831	1.68687	1.97721	1.84705	2.06733	2.10732	2.15891	1.76727	1.91825	2.14544	1.56059	2.32803	2.78785	2.08067	2.21087
ENSG00000008513	3.41326	3.10405	2.37871	2.88167	2.46128	3.62239	2.67102	2.61448	3.01357	3.10397	2.9902	3.12448	2.60192	2.54725	2.2911	2.16249	2.38389	2.08709	2.34415	2.62307	2.59791	2.25891	2.32039	2.69388	2.27756	3.15822	3.30334	2.60942	2.63335
ENSG00000008517	4.75133	4.73039	3.79638	4.31295	3.65422	5.13082	4.03642	4.365	4.56945	4.7895	5.273	5.13983	4.53329	4.0914	3.54297	3.26324	3.69495	4.11005	4.53699	4.43165	4.67676	3.62953	4.7576	4.46582	4.38504	4.91497	4.7347	4.79965	4.96502
ENSG00000008710	0.991749	1.96405	1.01109	1.63454	1.17388	2.50648	1.26737	1.05388	2.14489	1.65049	1.8983	2.46786	1.76202	1.63251	1.18	1.45599	1.66031	1.00002	1.77177	1.66339	1.44868	0.961249	1.75384	1.87762	1.16858	2.27521	2.92788	1.74407	1.79868
ENSG00000008838	3.83807	3.42351	2.92305	3.18065	2.95072	3.83358	3.03087	3.32203	3.38118	3.55438	3.65749	3.58198	3.29049	3.18635	2.35456	2.402	2.60739	2.69546	2.85003	3.05067	3.08845	2.56284	2.89947	3.18188	2.69728	3.41187	3.8582	3.10382	3.23689
ENSG00000008853	1.54487	1.68463	1.14041	1.34991	1.11163	1.76472	1.28084	1.10343	1.36707	1.23818	1.57853	1.73033	1.74995	1.21534	0.968355	0.828841	1.15087	0.899719	1.2821	1.29706	1.54879	0.992505	1.32948	1.50504	1.00073	1.43607	2.20591	1.26899	1.18038
ENSG00000008869	2.29268	2.70873	1.96879	2.22701	1.97446	1.99105	2.00988	2.29065	2.47361	2.21856	2.12027	2.16336	1.99129	1.79283	1.78855	1.95662	2.14744	1.65377	1.96931	2.25699	2.42944	1.94726	1.89196	2.22882	1.87074	2.7924	3.21202	2.1814	2.33261
ENSG00000008952	3.56183	5.25199	3.53695	4.60627	3.56268	4.52427	3.64742	3.75951	4.53751	4.7282	4.31301	4.4156	2.92639	2.64034	3.56891	3.11357	3.61108	3.54009	4.63384	4.62867	5.0495	3.3754	4.7086	4.62973	3.37674	4.6303	4.93227	4.4774	4.47622
ENSG00000008988	2.00699	2.73282	1.9426	1.95151	1.94805	1.8988	1.94129	2.04379	2.27495	2.40882	2.0853	2.06455	1.77199	1.73439	1.69774	1.68923	1.89924	1.8544	1.79211	1.8937	1.99284	1.70698	1.89988	1.97662	1.63866	2.09032	2.47075	2.16046	1.95934
ENSG00000009307	6.56914	6.49918	5.80472	6.00167	5.82108	6.49172	5.7662	6.09864	5.96129	5.93752	6.17837	6.20725	5.51059	5.42438	5.38591	5.26235	5.57626	5.43446	5.73823	5.75185	6.05719	5.56445	5.63616	5.76945	5.40943	6.25067	6.46187	5.90628	6.03331
ENSG00000009335	4.03353	4.22494	3.18473	3.64988	3.30022	3.93837	3.32081	3.55433	3.85238	3.66867	4.02884	3.99509	3.36123	3.13584	2.83541	2.76501	3.15916	2.97638	3.60961	3.49372	3.71933	2.94857	3.0827	3.47295	2.85036	4.08261	4.37493	3.35437	3.68214
ENSG00000009413	1.73991	1.98728	1.21826	1.66086	1.09595	1.80197	1.43812	1.43867	1.60163	1.40856	1.4257	1.62864	0.858992	1.16496	1.30575	1.40056	1.56808	0.947813	1.44044	1.93792	1.83118	1.38207	1.37196	2.07908	1.7093	2.69423	2.93029	1.97597	1.77358
ENSG00000009830	1.14613	1.52029	0.915429	1.68337	1.17012	0.877712	1.28839	0.82953	1.65783	1.49654	1.39074	1.15043	1.54076	1.29163	0.684075	0.994525	1.42548	0.906492	0.726221	0.653204	0.769475	1.32965	0.532005	1.27385	1.10209	1.32562	1.82678	0.95909	0.823886
ENSG00000009844	3.48171	3.52873	2.45314	3.11928	2.39665	3.45284	2.36233	2.79424	3.00291	3.14415	3.12119	3.11015	2.22772	2.23206	2.19604	2.0724	2.16867	2.34703	2.91985	3.02829	3.17184	2.3309	2.8613	2.92886	2.12614	3.20649	3.48143	3.08538	3.08621
ENSG00000009954	3.60394	3.72515	2.58615	3.21827	2.72034	3.84584	2.6693	2.84833	3.25677	3.14867	3.31414	3.41187	2.64678	2.52282	2.36844	2.26505	2.51803	2.33219	2.8799	2.9966	3.18653	2.37509	2.7423	3.03227	2.32552	3.41395	3.79199	2.98428	3.03506
ENSG00000010017	2.8947	2.65497	1.83306	2.277	1.79328	2.73256	1.8702	2.22063	2.22385	2.1622	2.3823	2.40908	1.88228	1.80343	1.95292	1.92902	2.19901	2.02094	2.40715	2.46175	2.67364	2.03528	2.30523	2.51498	1.94333	2.88263	3.17657	2.51064	2.52274
ENSG00000010072	2.04581	2.78516	1.59898	2.26875	1.78012	2.29126	1.74909	1.91123	2.45637	2.37102	2.27898	2.35227	1.64668	1.60008	1.32567	1.35844	1.44556	1.5341	1.8604	2.09421	2.30038	1.41836	1.96591	2.02023	1.33426	2.32661	2.66879	2.30277	2.403
ENSG00000010165	2.94014	2.41827	2.21259	2.30424	2.03453	2.82546	2.16819	2.56289	2.37517	2.25458	2.48276	2.59681	2.32746	2.11661	1.77526	1.52908	1.86474	2.01272	1.94787	2.04178	2.17581	1.77909	2.04731	2.02137	1.77322	2.44881	2.67848	2.24751	2.38688
ENSG00000010219	3.80437	3.9347	3.17263	3.64702	3.24289	3.90008	3.18684	3.65417	3.69973	3.76608	3.92647	3.83529	3.35423	3.15598	2.7621	2.60042	2.85465	2.98866	3.17506	3.44192	3.59361	3.05295	3.22641	3.28785	2.70295	3.29972	3.73843	3.3945	3.48316
ENSG00000010244	5.55163	5.40566	4.59797	5.04562	4.61624	5.31935	4.63695	5.01848	5.12126	5.06111	5.10328	4.99406	4.49996	4.3783	4.19853	4.21381	4.46163	4.32138	4.5811	4.87782	5.04487	4.3419	4.53114	4.73417	4.141	5.1478	5.59698	4.76685	4.91761
ENSG00000010256	5.2337	5.2191	4.44372	4.99266	4.36379	5.24471	4.45729	4.82357	4.89479	4.71314	5.08237	5.20669	4.73937	4.36449	3.90084	3.71657	4.08421	4.28262	4.63776	4.6133	4.77967	4.02659	4.34877	4.42833	3.97446	4.73317	5.06457	4.80266	4.77653
ENSG00000010270	2.81794	3.94333	2.41895	3.78138	2.32113	3.80875	2.29505	2.62287	3.80947	3.83101	3.50454	3.64906	2.06665	2.14756	1.49061	1.80319	1.84989	1.91227	3.52207	3.60186	3.55849	1.84985	3.3495	3.43797	1.74526	3.60891	3.65685	3.58034	3.55191
ENSG00000010278	6.25705	7.06309	6.40372	6.7563	6.47934	6.43815	6.4708	6.72611	6.71895	6.59747	6.72575	6.43601	6.23648	5.91191	6.42184	6.07458	6.42257	6.78524	6.91532	6.80416	7.09712	6.50509	6.91552	6.8735	6.41958	6.88976	6.90971	6.9905	7.16564
ENSG00000010292	4.13685	3.5819	3.06349	3.26415	2.88244	3.88654	3.07716	3.50419	3.19445	3.23124	3.76866	3.7174	3.44116	3.15788	1.99501	2.23697	2.48873	2.24179	2.43409	2.58053	2.53618	1.93154	2.40229	2.53457	2.22424	2.97866	3.15123	2.74625	2.77763
ENSG00000010295	1.18279	2.00538	1.22057	1.48133	1.38051	1.95752	1.25058	1.29772	1.85035	1.65891	1.67168	2.03288	1.49996	1.49176	1.38175	1.46343	1.64932	1.297	1.59959	1.85513	1.91256	1.38357	1.47145	1.6643	1.50607	2.08203	2.66915	1.61088	1.66981
ENSG00000010322	2.74188	3.04193	2.48822	2.70006	2.47247	3.02015	2.57258	2.81983	3.14173	2.92528	2.82674	3.38819	2.72617	2.62022	2.27276	2.29752	2.48613	2.11267	2.35644	2.44869	2.66306	2.20984	2.23858	2.51097	2.26525	2.87163	3.69451	2.25937	2.4907
ENSG00000010327	4.23782	3.92326	3.60937	3.43849	3.79994	4.08727	3.83305	4.07692	3.79456	3.57388	3.8413	4.07556	4.08835	3.85559	3.23551	3.29598	3.78932	3.5278	3.41915	3.5981	3.58056	3.55072	3.31719	3.69406	3.61019	3.93757	4.4132	3.54284	3.52188
ENSG00000010361	1.41366	1.2866	1.12548	1.17352	1.05469	1.50101	1.15151	1.27807	0.972354	1.15926	1.14989	1.21648	1.14401	1.01005	0.947775	0.764072	1.01947	1.15622	1.21041	1.13038	1.15494	0.913012	1.08261	1.00175	0.940585	1.02035	1.07936	1.28861	1.05467
ENSG00000010404	3.26292	3.22398	2.217	2.77375	2.29637	3.52597	2.37119	2.50632	2.90757	2.77581	3.54534	3.13227	2.5465	2.56626	2.28969	2.21398	2.64706	2.36437	3.15682	3.16347	3.35655	2.56711	3.07737	3.30269	2.69186	3.87816	3.95456	3.38078	3.50346
ENSG00000010626	0.824684	1.15784	0.656847	0.861712	0.673773	1.06364	0.893966	0.706181	1.02928	0.976185	1.1183	1.13889	0.73197	0.713797	0.702844	0.591418	0.658764	0.874764	1.15137	1.06712	1.19791	0.826354	0.998109	1.03398	0.72495	1.27544	1.50628	1.09455	1.53289
ENSG00000010803	1.76059	2.12042	1.58477	1.81601	1.54386	2.08095	1.44934	1.579	1.90405	1.92642	2.1472	2.17447	1.68463	1.44776	1.1501	1.30192	1.4929	0.979211	1.49082	1.7738	1.74845	1.19827	1.4458	1.57538	1.46017	2.0854	2.43882	1.5545	1.62829
ENSG00000010810	5.00789	6.35431	4.99177	5.94622	5.0851	5.6827	5.09705	5.29419	6.05665	5.85656	5.67494	5.94115	4.9899	4.66845	4.51654	4.4255	5.09693	4.4606	5.34261	5.35891	5.65252	4.3952	5.22645	5.38634	4.50431	6.0227	6.49829	5.32471	5.4305
ENSG00000011007	3.64397	4.23578	3.04993	3.68521	3.0581	4.00202	3.06791	3.4095	3.80781	3.7315	3.73078	3.93216	3.17473	2.94342	3.04825	2.89878	3.20732	3.24624	3.91003	3.91028	4.16135	3.13342	3.65883	3.78724	3.10586	4.1261	4.47217	3.85263	3.82872
ENSG00000011009	4.81059	5.11715	4.29223	4.55729	4.28237	5.3154	4.32426	4.39082	4.9946	4.97138	4.9619	4.9751	4.32185	4.24132	3.66319	3.60216	3.94669	4.15277	4.57813	4.8143	4.65585	3.72389	4.45995	4.58119	3.92736	4.78646	4.97679	4.67702	4.88746
ENSG00000011021	1.95778	2.47953	1.68958	1.99449	1.81554	2.0503	1.8504	2.03414	2.3104	2.04282	2.46235	2.57597	2.17269	2.09889	1.67388	1.78303	1.84663	1.32744	1.75315	1.9549	2.14958	1.60732	1.66523	2.09272	1.97768	2.23019	2.85499	1.72305	1.98122
ENSG00000011052	0.971576	1.36651	1.11324	1.11935	0.929126	1.12359	0.974984	0.913189	0.959649	1.02776	1.27771	1.62927	0.921051	1.10372	0.744952	0.959668	1.04209	0.963544	1.11696	0.722453	1.09118	0.775217	0.759747	0.848497	0.84454	1.31766	1.23421	1.04911	1.37744
ENSG00000011105	3.0339	3.51988	2.84883	3.25882	3.04499	3.53658	2.87823	2.95673	3.21072	3.0668	3.14263	3.17568	2.81246	2.63526	2.26724	2.15116	2.61612	2.48576	2.89251	3.09592	3.03815	2.39527	2.42132	2.92792	2.6184	3.26828	3.66339	3.01492	3.10354
ENSG00000011114	2.53583	2.58025	1.6195	1.89165	1.6007	2.78679	1.56716	1.74688	2.00422	1.93645	2.40022	2.28961	1.5087	1.31029	1.77246	1.63231	2.01698	1.51014	2.28908	2.13877	2.56837	1.84587	2.00615	2.37236	1.77673	2.70634	3.09429	2.28009	2.01855
ENSG00000011132	1.66969	2.30424	1.61383	1.91532	1.57798	2.01775	1.81997	1.71165	2.01828	1.99043	2.26778	2.27235	1.8241	1.8692	1.47293	1.48517	1.72809	1.7814	1.91774	2.02416	1.9492	1.37666	1.88278	2.04307	1.73699	2.20338	2.55223	2.06752	2.17205
ENSG00000011198	2.8775	2.83204	2.19527	2.54305	2.17748	2.73224	2.30235	2.62067	2.50372	2.63116	2.99247	2.47891	2.10552	2.11278	2.15835	2.05403	2.25898	2.40503	2.59439	2.90639	2.92335	2.39529	2.69822	2.89843	2.13858	2.77327	3.01646	2.69563	2.92214
ENSG00000011243	2.96836	3.72907	3.16472	3.46545	3.09469	3.05077	3.13341	3.35262	3.8779	3.68865	3.51449	3.77574	3.24851	3.22444	2.92652	2.9665	3.18057	3.21256	3.36047	3.45368	3.61822	3.26746	3.4797	3.4421	2.99812	3.80733	4.29481	3.57363	3.67848
ENSG00000011258	1.49408	1.74677	1.17245	1.37185	1.40116	1.28545	1.30736	1.46501	1.49326	1.33048	1.32854	1.28269	1.00478	0.957812	1.11677	1.08881	1.44783	1.07431	1.22273	1.33833	1.43252	1.10022	1.17098	1.64064	1.09217	1.7255	2.06431	1.38656	1.53721
ENSG00000011260	2.86822	2.99108	2.58216	2.62239	2.54503	2.48836	2.58578	2.85403	2.60939	2.61213	2.59906	2.59412	2.43934	2.27713	2.11311	1.97301	2.15389	2.36609	2.33492	2.3285	2.33811	2.23559	2.16916	2.36357	2.05773	2.39675	2.69187	2.3109	2.57022
ENSG00000011275	2.06574	2.21557	1.36087	1.87785	1.59374	2.25106	1.41576	1.63743	1.83043	1.8663	1.92865	2.087	1.6498	1.56207	1.11524	1.25304	1.5239	1.26265	1.57783	1.7804	1.91989	1.33608	1.51179	1.70963	1.41653	2.11163	2.42026	1.80605	1.77331
ENSG00000011295	2.52023	2.67445	2.14957	2.29514	2.20651	2.46849	2.15775	2.51323	2.43703	2.36034	2.41643	2.36704	1.95821	1.8878	1.5562	1.56717	1.85891	1.7281	1.93512	1.97341	2.0801	1.70898	1.74672	1.98256	1.74497	2.29736	2.57191	2.05351	2.07259
ENSG00000011304	5.75246	4.39669	4.22538	4.08541	4.24871	5.33908	4.54641	4.6582	4.1936	4.20642	4.54661	4.88679	4.77067	4.40454	3.96976	3.82966	4.43187	4.24797	4.07994	4.25544	4.21254	4.25378	3.89182	4.30731	4.31269	4.47598	4.80984	3.97051	4.18383
ENSG00000011376	1.9744	2.40537	1.59882	2.09801	1.63917	2.22104	1.58633	1.85396	2.04626	2.06037	2.12099	2.20585	1.77677	1.59223	1.01214	1.20134	1.18863	1.28384	1.44458	1.5201	1.66758	1.15294	1.3435	1.46425	1.16279	2.27917	2.22501	1.58143	1.68284
ENSG00000011405	4.55755	4.7597	3.46472	4.03356	3.55331	4.47041	3.54617	3.6177	4.13154	4.09404	4.10944	4.05249	3.04778	3.35827	3.73909	3.63763	3.86666	3.30305	4.13182	4.41806	4.76096	3.68781	4.01038	4.45106	3.4745	4.81619	5.13708	4.30492	4.34635
ENSG00000011422	4.49928	5.43791	4.60131	4.96508	4.60407	5.17972	4.64132	4.91797	5.07676	5.10177	5.68103	5.45646	4.98835	4.65487	4.23971	4.0896	4.36101	4.7469	5.02528	5.02045	5.19529	4.34679	4.92719	4.99221	4.6421	5.09153	5.14365	4.99728	5.34961
ENSG00000011426	3.81656	3.71828	2.49785	3.21574	2.45984	3.83913	2.42447	2.73639	2.84704	2.9686	3.35606	3.26542	2.30616	2.46191	0.869434	1.34669	1.30104	1.27186	1.60071	1.35252	1.3729	0.991923	1.31134	1.31046	0.817705	1.71277	2.1867	1.45247	1.38005
ENSG00000011451	1.99541	1.92596	0.885675	1.18535	1.04893	2.81215	1.16609	1.10544	1.51143	1.40034	1.89134	2.10449	1.39291	1.55783	1.00988	0.933933	1.21781	0.86006	1.52957	1.64011	1.51325	0.846119	1.2679	1.67245	1.23535	2.01454	2.4083	1.4107	1.51932
ENSG00000011454	2.85905	3.74332	2.64812	3.19601	2.82609	2.77575	2.83133	2.95437	3.18235	3.02392	2.78383	3.04593	2.26978	2.25925	2.65342	2.57224	2.93927	2.34329	2.94648	3.11004	3.28435	2.45685	2.66541	3.17494	2.71589	3.7706	4.21443	3.12431	3.24465
ENSG00000011478	1.06931	0.975453	0.966737	0.700045	0.943393	1.21896	0.997646	0.981047	0.980673	1.00072	1.18242	1.03328	1.11728	0.90088	0.590889	0.497766	0.744637	0.779723	0.769515	0.720368	0.765001	0.621486	0.659584	0.697412	0.720343	0.610896	0.915807	0.694373	0.793962
ENSG00000011485	3.84448	4.27187	3.33362	3.80153	3.34072	4.13047	3.38247	3.54068	3.88702	3.96437	4.00477	4.1848	3.52894	3.30996	2.86959	2.77785	3.14516	3.05488	3.42939	3.52512	3.624	2.81604	3.3374	3.42635	2.93856	3.6737	4.02125	3.37108	3.47996
ENSG00000011523	3.06902	2.79077	2.07529	2.36297	2.17801	3.19185	2.1152	2.34325	2.54969	2.43613	2.43566	2.7329	2.14609	2.1159	1.45482	1.67803	1.97039	1.85325	2.14848	2.49087	2.38954	1.90878	2.14544	2.33908	1.95172	2.88787	3.30935	2.42597	2.45138
ENSG00000011566	2.41166	2.98451	2.24337	2.52492	2.29002	2.37222	2.26301	2.48434	2.69335	2.49955	2.42695	2.30792	1.91254	2.00281	2.60877	2.64011	3.03589	2.45394	2.83034	3.10481	3.22502	2.8204	2.58071	3.13267	2.51428	3.65113	4.04022	2.95093	3.22276
ENSG00000011638	1.76573	2.57969	2.13109	2.08379	2.0715	1.84676	1.99318	2.39605	2.25263	2.3075	2.22962	2.34112	2.27861	1.9104	1.20712	1.07482	1.43154	1.83159	1.78277	1.95927	1.83443	1.57369	2.0806	1.76626	1.5052	1.67491	1.88306	2.09624	2.01308
ENSG00000012048	2.14394	2.09937	1.23016	1.67712	1.30374	2.35441	1.3008	1.3795	1.65211	1.6824	2.11532	2.12087	1.4945	1.32969	0.567123	0.603665	0.839955	0.606311	0.795422	0.725793	0.72284	0.608699	0.651831	0.699285	0.39486	1.07245	1.52967	0.66166	0.6679
ENSG00000012061	4.28861	4.78824	3.99398	4.56515	3.93055	4.69044	3.88493	4.13404	4.69709	4.63585	4.76953	4.84566	4.15448	3.89387	3.57786	3.47068	3.77366	4.18707	4.5969	4.59681	4.77918	3.81983	4.64188	4.58236	3.8613	4.63433	4.68193	4.73037	5.00912
ENSG00000012174	1.79021	1.58059	0.887893	1.18333	1.0704	1.68709	1.08328	1.19567	1.007	1.13361	1.34832	1.17096	0.993152	1.04864	0.956338	0.941664	1.22051	0.796635	1.1017	1.32135	1.17517	0.990749	0.982775	1.21776	1.03093	1.5805	1.7256	1.20166	1.23565
ENSG00000012232	3.27593	3.04766	2.31885	2.53562	2.39685	3.41952	2.50669	2.67169	2.70632	2.64452	3.0275	3.08957	2.47171	2.25317	2.05511	1.86003	2.33441	2.26906	2.66756	2.50703	2.67556	1.98807	2.34355	2.68523	2.30564	3.19718	3.59059	2.60394	2.73984
ENSG00000012660	4.74236	5.15478	4.26512	4.74837	4.32572	4.93913	4.26106	4.59893	4.72942	4.68985	5.13121	4.92968	4.38847	4.26658	3.65894	3.68336	3.95351	4.04568	4.36548	4.35282	4.4828	3.8306	4.1896	4.3714	3.82714	4.61514	4.72724	4.4919	4.66523
ENSG00000012817	1.28638	2.37718	1.70206	2.18287	1.84392	1.13969	1.71491	1.91217	2.42598	2.09691	1.68148	2.34335	1.86277	1.73256	1.14259	1.27006	1.45486	1.25204	1.40648	1.57006	1.67078	1.13554	1.46162	1.38705	1.21526	1.86826	2.35249	1.48909	1.67992
ENSG00000012822	3.03679	3.49347	2.98271	3.06608	2.90896	2.90545	3.00569	3.52504	3.25645	3.11143	3.1207	3.28648	3.00401	2.89606	3.21492	3.12106	3.50149	3.31665	3.46846	3.62388	3.81823	3.43084	3.35052	3.56148	3.3483	3.91692	4.18055	3.577	3.61213
ENSG00000012963	2.83863	2.62229	1.79353	2.09224	1.76921	2.76492	1.87907	2.10128	2.07947	2.1662	2.40077	2.30154	1.85728	1.95628	1.40516	1.38141	1.78317	1.65112	1.89345	1.96574	2.0449	1.44903	1.7288	1.88084	1.48037	2.13081	2.55757	1.98589	2.21035
ENSG00000012983	3.08421	3.5359	2.31604	2.80527	2.3522	3.34815	2.33991	2.48387	2.94089	2.71831	2.8134	2.83668	2.02243	1.96134	2.23196	2.18928	2.61391	2.18372	2.96791	3.00797	3.08112	2.36623	2.58984	3.0476	2.15713	3.44284	3.92404	2.9168	3.03649
ENSG00000013016	3.43174	3.54789	2.62381	2.95975	2.70681	3.52887	2.65002	2.97964	3.02591	3.01988	2.98709	3.58133	2.94857	2.76794	2.82601	2.66208	3.25392	2.82166	3.20549	3.58484	3.67274	2.81463	2.9847	3.21736	2.98366	3.90883	4.40408	3.54807	3.40567
ENSG00000013275	4.41373	4.52947	3.71143	4.19104	3.75737	4.55432	3.76651	4.11558	4.33353	4.41109	4.38598	4.39991	3.76752	3.65778	3.17984	3.16582	3.39932	3.59276	3.9502	4.07516	4.21949	3.40589	3.85073	3.89425	3.35594	4.17394	4.30864	3.86815	4.11715
ENSG00000013288	1.71992	2.34426	1.38949	1.77011	1.56542	2.52436	1.48669	1.60345	1.84046	1.77025	1.96695	1.93696	1.37683	1.3851	1.46975	1.40282	1.83868	1.59133	2.22008	2.19599	2.15443	1.38684	2.01666	2.2683	1.67036	2.56624	2.78298	2.21012	2.15689
ENSG00000013297	1.85793	0.778693	0.618273	0.68994	0.664288	1.85751	0.894666	1.0234	0.740156	1.20505	1.3495	0.565256	0.491017	0.318522	0.298704	0.256296	0.23049	0.150356	0.30448	0.237422	0.411736	0.187561	0.167615	0.31988	0.256948	0.197279	0.241757	0.361497	0.397427
ENSG00000013306	3.96567	4.14208	3.29194	3.63022	3.39016	4.58411	3.42535	3.57422	3.97572	3.93823	4.22372	4.22364	3.62097	3.46284	2.84483	2.75477	3.10429	3.20019	3.70403	3.67368	3.70944	2.83856	3.53035	3.65195	3.08093	3.72637	3.99372	3.67672	3.71739
ENSG00000013364	5.38183	5.13289	4.18401	4.76515	4.2148	6.10172	4.3772	4.49286	5.07387	5.00899	5.69779	5.59281	4.56748	4.45756	3.4744	3.33573	3.62259	4.18353	4.81182	4.81697	4.92819	3.77141	4.8612	4.90358	4.12621	5.07268	5.30646	5.04513	5.06368
ENSG00000013374	2.90239	3.53613	2.17022	3.09041	2.15019	3.45136	2.07121	2.3828	2.97676	3.10295	3.01356	3.26691	2.06595	1.96927	1.90145	1.94468	2.21358	2.09821	3.05037	3.19294	3.31973	2.20775	2.77512	2.9707	2.09165	3.36109	3.80706	3.02816	3.34822
ENSG00000013375	3.48504	3.66561	3.1499	3.34189	3.13887	2.93289	3.25626	3.44515	3.33885	3.32334	3.35242	3.21913	2.89496	2.88297	3.23678	2.87751	3.23702	3.13678	3.0726	3.31077	3.51161	3.1841	3.11145	3.23624	2.82248	3.40558	3.31595	3.2003	3.24489
ENSG00000013441	3.10444	4.16358	3.24358	3.73082	3.36104	3.25095	3.20975	3.31487	3.72817	3.46517	3.5414	3.24063	2.496	2.61026	3.27444	3.24409	3.42263	3.44205	3.39722	3.77991	3.86701	3.33824	3.28372	3.64507	3.02245	3.90745	4.38402	3.35638	3.51414
ENSG00000013503	1.73749	1.59511	0.938869	1.30122	1.00635	1.67651	1.01217	1.24581	1.30146	1.3457	1.26997	1.36422	0.91709	0.778372	0.854086	0.736739	0.88456	0.787152	1.02523	1.23351	1.289	0.837857	1.01683	1.08961	0.874641	1.41467	1.57306	1.06372	1.24282
ENSG00000013523	0.426751	1.29063	0.961903	1.17604	0.839496	0.826899	0.802794	0.817421	0.919804	1.07366	1.18214	1.19804	0.989311	0.769597	0.472506	0.621153	0.753833	0.249697	0.749079	0.557787	0.839995	0.562411	0.53051	0.663158	0.524133	1.23655	1.51306	0.734445	0.751465
ENSG00000013561	4.05692	4.00851	3.10568	3.65155	3.17452	3.98502	3.14226	3.52068	3.77624	3.78698	3.86898	3.57225	3.14585	2.93766	3.26193	3.1455	3.37421	3.42017	3.70948	4.00256	4.11252	3.47181	3.68038	3.83782	3.16085	4.11353	4.32836	3.88081	4.20049
ENSG00000013563	2.89681	3.27056	2.81922	2.99421	2.70443	3.4094	2.79418	3.10674	3.09664	3.13478	3.75007	3.29782	2.89645	2.71265	2.65876	2.5165	2.80784	3.19098	3.29014	3.33414	3.49304	2.78265	3.36973	3.33575	2.89082	3.47341	3.51346	3.50529	3.66795
ENSG00000013573	1.75557	2.16727	1.74463	1.81597	1.61852	1.88501	1.64345	1.72087	2.17498	1.74511	2.27551	2.63671	2.19199	2.03186	1.31796	1.49423	1.62831	1.35941	1.60402	1.4686	1.87797	1.49678	1.35209	1.70492	1.42418	1.90345	2.47345	1.5867	1.55378
ENSG00000013583	3.37206	3.05596	2.46665	2.68323	2.60875	3.17869	2.60143	2.93691	2.71667	2.73752	2.88469	3.0457	2.90092	2.59336	2.43184	2.17473	2.68792	2.68918	2.72865	2.95571	3.04149	2.41282	2.8604	3.04308	2.61283	3.10104	3.55558	2.95872	3.03307
ENSG00000013810	3.33479	2.79416	2.13371	2.2203	2.31634	3.41697	2.16213	2.44599	2.62296	2.5334	2.93699	3.57133	2.91739	2.90205	1.09213	1.37435	1.47422	1.11755	1.35204	1.34904	1.2934	0.928465	1.06596	1.16822	1.19363	1.57956	1.96375	1.36347	1.13796
ENSG00000014123	2.33103	2.67433	1.92499	2.14823	1.89223	2.29819	1.8485	1.99488	2.20719	2.28194	2.337	2.13289	1.4833	1.62375	1.81627	1.74749	1.9611	1.88512	2.18382	2.27281	2.46203	1.82901	2.30975	2.35954	1.76995	2.63094	2.63263	2.44417	2.54787
ENSG00000014138	1.60916	1.5372	1.28425	1.27021	1.36466	1.49292	1.22895	1.61952	1.29327	1.61976	1.46343	1.71589	1.55837	1.39914	0.544947	0.711933	0.779201	0.650268	0.86238	0.601838	0.677667	0.493752	0.596656	0.5671	0.633733	0.878712	1.09398	0.615617	0.704529
ENSG00000014164	1.13732	1.06409	0.54861	0.634944	0.588606	1.59306	0.615728	0.634003	0.872212	0.721412	1.2264	1.27914	0.83412	0.941778	0.469076	0.471275	0.716145	0.387697	0.689155	0.673489	0.681474	0.384932	0.578548	0.796138	0.666	1.02145	1.40965	0.782024	0.782875
ENSG00000014216	3.76953	3.69842	2.55703	3.42618	2.66766	4.53304	2.64413	2.77445	3.66365	3.93319	4.00328	3.88047	3.084	3.05399	2.48865	2.61103	2.88285	2.62006	3.74807	3.60186	3.87663	2.38472	3.76269	3.80194	2.85153	4.2012	4.32857	3.45923	3.74996
ENSG00000014641	4.89073	4.32258	4.29769	3.99493	4.19455	4.21954	4.21717	4.67866	4.18906	4.12327	4.20896	4.0041	4.21075	4.01174	3.97817	4.05046	4.07751	4.2287	3.90811	4.12549	4.24842	4.29229	3.9816	4.00129	3.91069	4.05296	4.19407	4.0671	4.21946
ENSG00000014824	3.06195	3.55616	2.37077	3.0663	2.29635	3.33608	2.1701	2.56763	2.99552	3.00152	3.10951	2.9761	1.83625	1.98041	1.96951	1.96543	2.15853	1.96572	2.71429	2.54102	2.94359	2.00516	2.63822	2.84602	1.82103	2.82972	3.35887	2.82791	2.93249
ENSG00000014919	1.26712	1.19071	0.805349	1.05036	0.807958	1.32447	0.945225	0.975966	0.908921	1.05141	1.23904	1.26165	0.820878	0.830882	0.624767	0.684628	0.742331	0.713349	0.642026	0.87189	0.868093	0.557612	0.674986	0.830629	0.747458	1.31159	1.36427	0.796445	1.1773
ENSG00000015133	2.28205	2.91379	1.86263	2.15335	2.14288	2.87423	2.07214	1.99493	2.50665	2.40127	2.76938	3.00534	2.38299	2.16146	1.75176	1.80457	2.35055	1.71159	2.34972	2.41702	2.39745	1.77613	2.10552	2.41499	1.96673	2.95261	3.62855	2.49504	2.46568
ENSG00000015153	1.786	1.95361	1.66941	1.94929	1.61974	1.59027	1.61465	1.61214	1.79624	1.72787	1.79691	1.95096	1.54243	1.48107	1.47348	1.494	1.68054	1.36623	1.24851	1.5716	2.07284	1.62766	1.24889	1.57711	1.19814	2.18398	2.49058	1.84329	1.73446
ENSG00000015171	2.01197	2.64841	1.21716	1.88419	0.878918	2.59753	1.1362	1.14609	1.95559	1.45384	1.98273	2.39893	1.30489	1.32926	1.19379	1.17789	1.35741	1.20978	1.75733	1.67676	2.28242	1.12136	1.6841	2.0691	0.909553	2.35399	3.0901	1.86188	1.91089
ENSG00000015413	0.0601346	0.695446	0.397262	0.476291	0.351635	0.0983953	0.365654	0.292724	0.489908	0.597414	0.315453	0.441096	0.252491	0.398814	0.488716	0.440379	0.462484	0.776016	1.13072	0.965765	0.806221	0.358981	1.29705	0.98938	0.507213	1.08251	1.30839	1.05188	1.13372
ENSG00000015475	0.557702	3.51287	0.402086	2.79662	0.690867	3.42265	0.52015	0.331695	3.10632	2.70564	3.3892	3.62901	0.943244	1.29243	0.533392	0.422147	0.423869	0.320859	3.12562	2.68686	2.87639	0.577348	3.01645	2.63838	0.339256	3.19637	3.32294	3.11333	3.51384
ENSG00000015479	5.54877	5.99148	4.66002	5.50312	4.71047	5.73222	4.68191	4.97031	5.41072	5.28196	5.37029	5.3309	4.25209	4.31914	4.23376	4.14923	4.36148	4.48895	5.14128	5.11355	5.40752	4.49429	4.91279	5.23177	4.15993	5.67735	6.04444	5.19369	5.34582
ENSG00000015532	1.47442	2.51714	1.6741	1.90383	1.81388	2.30041	1.66205	1.78699	2.12114	2.08606	2.50862	2.40617	1.73482	1.63042	1.47296	1.29025	1.6581	1.73157	2.2021	2.13075	2.11923	1.31046	2.1016	2.27031	1.50053	2.38843	2.76095	2.22432	2.14793
ENSG00000015568	1.59138	2.53336	1.37848	1.77417	1.5919	2.26432	1.8141	1.54953	2.23991	1.7052	2.12215	2.2198	1.62625	1.8701	1.77087	1.68415	2.22624	1.04607	2.07527	1.97808	1.86623	1.63023	1.51838	2.19586	1.90823	2.7121	3.01573	2.23837	1.85094
ENSG00000015676	4.1346	4.67801	3.61288	4.38196	3.59666	4.72524	3.59937	4.01332	4.27644	4.12145	4.50677	4.68461	4.00755	3.57839	3.15682	2.81544	3.11625	3.15377	3.83515	3.73755	4.14603	3.05598	3.5193	3.63907	3.28976	4.34231	4.53957	4.0296	4.1203
ENSG00000016864	3.20976	3.71549	3.05108	3.36488	3.07546	3.24381	3.02021	3.42079	3.3766	3.38856	3.53792	3.46056	2.99927	2.83852	3.0149	2.91908	3.19265	3.1051	3.26611	3.30029	3.57233	3.04758	3.38875	3.49839	2.88959	3.42937	3.7493	3.52098	3.55994
ENSG00000017260	3.51012	3.63689	2.74007	3.21417	2.97549	3.63392	2.93085	3.18706	3.25203	3.24584	3.4411	3.35952	2.69923	2.63325	2.72324	2.5182	3.0079	2.6329	3.18217	3.22321	3.46584	2.74606	3.00993	3.31556	2.78543	3.87481	4.04169	3.31739	3.28425
ENSG00000017483	1.22596	1.1287	0.865824	1.04767	0.765339	1.57017	1.03623	1.00683	0.88871	1.22622	1.08689	0.802452	0.97446	0.608928	0.707186	0.530553	0.768142	0.681717	0.718903	0.886791	0.824108	0.463674	0.816882	0.869025	0.44955	0.639678	0.911818	0.838983	0.991649
ENSG00000017797	3.12225	3.66707	2.67606	3.41167	2.70624	3.67041	2.70314	2.95963	3.38873	3.3342	3.38531	3.69572	2.66026	2.52838	2.39204	2.2278	2.55145	2.71023	3.29772	3.261	3.52879	2.43156	3.02652	3.33462	2.35326	3.56221	3.81509	3.17973	3.36253
ENSG00000018189	1.66062	2.67911	1.9579	2.39013	2.06518	1.98878	2.03181	2.27732	2.64928	2.35034	2.31971	2.46609	1.68657	1.70131	1.6553	1.497	1.60387	1.38073	1.70142	1.95189	2.12048	1.67584	1.77384	2.03336	1.39519	2.51312	2.81577	1.97297	2.00581
ENSG00000018408	5.09664	5.42412	3.46973	5.17529	3.55503	5.70695	3.6584	3.65122	4.96006	4.84725	4.93556	5.28741	3.79275	3.5023	2.23364	2.04363	3.01625	2.61514	4.43124	4.16597	4.49298	1.99556	3.9229	4.37292	2.82114	5.13153	5.54818	4.29482	4.3463
ENSG00000018510	2.11792	2.74666	1.48119	2.27927	1.54264	2.59087	1.65818	1.69148	2.15193	2.17061	2.44199	2.49883	1.53856	1.50127	1.33755	1.20567	1.669	1.28775	2.18866	1.86703	2.32234	1.33982	1.78501	2.01646	1.22437	2.64419	2.90913	2.1503	2.2261
ENSG00000018610	0.570232	1.32808	0.213979	1.24506	0.168247	1.75603	0.346699	0.412433	1.2801	1.29688	1.2824	1.77239	0.293214	0.491564	0.184339	0.284485	0.137559	0.0774385	0.914975	1.03546	0.953974	0.112573	0.743421	0.682716	0.201725	1.27899	2.15971	0.653558	1.17632
ENSG00000018699	2.30413	2.39939	1.64189	2.11357	1.71315	2.32254	1.66228	1.96391	1.94994	2.1364	2.24936	2.20395	1.56227	1.4217	1.10705	1.02273	1.19614	1.19429	1.36305	1.37391	1.48412	1.26097	1.31193	1.81016	1.10095	2.21672	2.36879	1.76387	1.94847
ENSG00000019144	4.58915	4.70116	3.89096	4.21014	4.11096	5.05447	4.1539	4.28499	4.70899	4.42248	4.72185	4.997	4.48843	4.16921	3.6709	3.78409	4.19671	3.73153	4.15844	4.41395	4.4667	3.72676	4.03721	4.39158	4.13134	4.8254	5.45954	4.30011	4.38274
ENSG00000019485	1.20288	0.920278	0.57313	0.693283	0.663247	1.23918	0.632837	0.659183	0.870391	0.808279	0.779793	1.04477	0.858591	0.779393	0.631958	0.572805	0.89288	0.521834	0.935819	0.888945	0.9954	0.515849	0.746554	0.999133	0.903638	1.22144	1.44011	1.07545	0.811444
ENSG00000019549	1.57084	2.05543	1.15874	1.83879	1.2085	1.8006	1.13718	1.38029	1.6695	1.62575	1.68865	1.75869	1.20986	1.0875	1.13386	1.12887	1.31893	1.22141	1.80454	1.74619	1.93662	1.09977	1.66962	1.67417	1.15026	2.13263	2.28977	1.69313	1.61471
ENSG00000019995	1.80242	2.19619	1.52078	1.9103	1.44838	1.81444	1.44844	1.57539	1.80828	1.82744	1.99649	1.95305	1.36083	1.24312	1.52299	1.51673	1.77303	1.54609	1.91199	2.08761	2.21426	1.65124	1.85866	2.07249	1.399	2.44203	2.8711	2.05355	2.15802
ENSG00000020129	2.02498	1.65888	1.16314	1.21196	1.18336	2.46238	1.23933	1.35078	1.45965	1.57391	1.5463	1.71673	1.27938	1.34397	1.15964	1.0245	1.55154	1.27809	1.69561	1.64621	1.63314	1.03926	1.51453	1.79832	1.41597	2.01825	2.40747	1.54298	1.68572
ENSG00000020181	1.38751	1.97319	1.12897	1.44437	1.27497	1.8785	1.20018	1.26963	1.55095	1.47205	1.37242	1.58543	1.16202	1.16317	0.683738	0.719514	1.00371	0.914473	1.41653	1.42767	1.25039	0.742631	1.13494	1.45069	0.910909	1.6614	1.89868	1.43362	1.31228
ENSG00000020256	1.93831	2.60686	1.69978	2.14685	1.70378	2.412	1.87071	1.9884	2.44966	2.24579	2.40611	2.37086	1.77906	1.80664	1.51086	1.31648	1.63995	1.33802	1.89501	1.74611	1.9975	1.37744	1.7073	1.81532	1.30812	2.20239	2.62436	1.88682	2.08137
ENSG00000020426	3.46446	3.74839	2.76855	3.56772	2.79592	3.57119	2.8206	3.17	3.37137	3.49	3.44868	3.46899	2.67846	2.86413	2.21304	2.25191	2.52335	2.4344	2.96358	3.11862	3.33285	2.4404	2.9222	3.20547	2.30225	3.19495	3.55524	3.00824	3.25735
ENSG00000020577	1.72755	2.15699	1.54149	1.84455	1.69851	1.66598	1.61877	1.74193	2.12708	1.81391	2.1292	2.08664	1.64944	1.44707	1.845	1.74839	2.12604	1.62923	1.78629	2.31485	2.41415	1.83655	1.79964	2.22573	1.84341	2.62285	2.89594	1.99427	1.97528
ENSG00000020922	2.41464	2.80298	1.85465	2.60822	1.61045	2.39196	1.67313	1.8254	2.43654	2.59298	2.40674	2.47901	1.61543	1.73822	1.29657	1.35868	1.44444	1.28145	2.04244	2.01907	2.18394	1.47449	1.91869	2.15422	1.22185	2.30811	2.64427	2.26025	2.08249
ENSG00000021355	2.83329	3.13107	2.30865	2.66217	2.21565	2.94282	2.2684	2.73672	2.68394	2.89326	3.00197	2.76125	2.12596	1.93384	2.14741	2.08554	2.35697	2.47062	2.76608	2.77319	3.03149	2.36809	2.70751	2.88363	2.20413	2.98894	3.06392	2.69921	2.95422
ENSG00000021574	1.99266	2.30529	1.33494	2.2364	1.25404	2.20348	1.37805	1.72766	2.04626	1.79797	1.87088	1.98696	1.16859	1.17602	1.14664	1.11338	1.33356	1.38614	1.99084	1.86242	2.27776	1.12937	2.02534	2.0623	1.04824	2.48025	2.79928	2.14573	2.16885
ENSG00000021762	1.24053	1.74013	1.37248	1.16766	1.28234	1.51508	1.13878	1.08791	1.57859	1.37567	1.6737	2.1018	1.74649	1.63334	0.977918	0.877315	1.13742	0.959315	1.21824	1.33339	1.20167	0.778737	1.10311	1.19402	1.10967	1.62054	2.04077	1.32192	1.22007
ENSG00000021776	2.72581	3.20149	2.12622	2.88722	2.21176	2.87604	2.11029	2.35145	2.83234	2.8688	2.89116	2.68504	1.90936	1.9061	2.02724	2.07622	2.32982	2.04465	2.7964	2.85346	2.96238	2.11413	2.70288	2.93439	1.98477	3.18545	3.70244	2.83995	2.90102
ENSG00000022267	2.76741	2.16811	1.67134	1.73826	1.66724	2.57181	1.70967	2.11252	1.7779	1.77432	1.26972	1.75914	1.48004	1.37194	1.05736	0.816262	1.05191	0.939093	1.02115	1.04367	1.16958	0.766029	1.09326	1.09296	0.830815	0.929129	1.17527	1.00422	1.19439
ENSG00000022277	4.05861	4.2308	3.42576	3.74918	3.29411	4.45267	3.5046	3.55999	3.81678	3.71776	3.80463	4.25588	3.29866	3.03225	2.97008	2.73888	3.33045	3.25815	3.44597	3.47273	3.76356	2.92039	3.33492	3.52455	3.15735	3.71488	4.05224	3.62769	3.85679
ENSG00000022567	1.21892	2.6167	1.82936	1.95599	1.78653	0.343134	1.63663	2.14897	2.14189	2.19219	0.49061	1.47298	1.27284	0.706968	0.19745	0.280629	1.05694	0.886619	1.25259	1.02262	1.0634	0.253863	1.1042	1.16557	0.260298	1.10716	1.28713	0.92476	1.00796
ENSG00000022840	4.53439	4.14186	3.61475	3.74501	3.6319	4.22711	3.85366	4.04529	3.81029	3.83237	3.96021	4.39254	4.17784	3.84333	3.22912	3.37352	3.53834	3.26945	3.3441	3.53767	3.64596	3.33733	3.34687	3.50446	3.36656	4.16621	4.72396	3.36761	3.53153
ENSG00000022976	1.20152	1.31854	0.98279	1.14271	1.01025	1.37809	1.00407	1.09031	1.34529	1.26607	1.25585	1.5143	1.20102	1.14547	0.728392	0.853109	0.960805	0.673123	0.787295	0.972423	1.12192	0.872858	0.770966	0.931856	0.838598	1.1338	1.49935	0.894112	1.05268
ENSG00000023041	2.62839	3.42449	2.48199	3.08083	2.49802	2.87933	2.57151	2.75565	3.25408	3.1529	2.9017	2.93407	2.36579	2.23883	2.10134	1.92476	2.25355	2.07855	2.41845	2.64318	2.79521	2.01117	2.31994	2.68971	1.90184	2.89812	3.10989	2.59136	2.73701
ENSG00000023171	0.798284	1.72184	1.21858	1.50203	1.33507	0.868904	1.24481	1.27878	1.40046	1.28978	1.32041	1.50284	1.08853	1.13146	1.08932	1.0534	1.48455	1.30468	1.72309	1.54822	1.64945	1.08919	1.74769	1.90727	0.97838	1.62773	2.26663	1.78052	1.76732
ENSG00000023191	4.09428	4.45484	3.46153	3.51538	3.53384	4.85813	3.49127	3.32246	4.02048	3.9195	4.53712	4.41953	3.57098	3.82213	3.73	3.43954	3.91967	3.76422	4.27303	4.34574	4.14394	3.18373	4.02903	4.23511	3.58899	4.21992	4.43741	4.19369	4.38197
ENSG00000023228	4.47334	4.24815	3.74125	3.91667	3.61923	4.11276	3.65082	4.05841	3.82016	3.80818	4.15329	4.06108	3.66759	3.5845	3.34417	3.26926	3.5142	3.60678	3.77515	3.80349	4.00908	3.49837	3.50078	3.6571	3.27188	4.06261	4.22096	3.88319	3.95856
ENSG00000023287	2.72046	2.91963	2.08115	2.43215	2.05586	2.66168	2.02994	2.16961	2.47643	2.37692	2.42288	2.3436	1.60815	1.69338	2.29968	2.20558	2.43725	2.31479	2.68443	2.82664	3.01316	2.29805	2.70994	2.94565	2.18687	3.22619	3.65051	2.89347	2.86142
ENSG00000023318	2.19861	3.04289	2.03771	2.57394	2.10296	2.6085	2.02883	2.19801	2.47827	2.49093	2.56954	2.42255	1.79875	1.86586	2.71318	2.22305	2.65637	2.32847	2.95094	3.06374	3.12705	2.30522	2.85474	3.0522	2.30326	3.05103	3.27858	3.0229	2.98725
ENSG00000023330	3.95305	4.26838	3.33715	3.80175	3.25626	4.28809	3.34502	3.62023	4.02088	4.0302	4.01174	4.00957	3.40335	3.1798	2.82266	2.66594	2.99071	3.18565	3.67944	3.89694	4.03556	3.02944	3.6657	3.71055	2.88139	3.97611	4.17631	3.82998	3.89596
ENSG00000023516	2.33445	2.07737	1.29858	1.54292	1.36006	2.08959	1.35055	1.46405	1.58752	1.48714	1.79625	1.56923	1.21563	1.29843	1.43574	1.36821	1.70415	1.25327	1.72129	1.82995	1.85211	1.43926	1.6087	2.04059	1.50579	2.40695	2.61765	1.92865	2.00485
ENSG00000023608	1.60259	1.88054	1.27131	1.64161	1.31198	1.72166	1.32154	1.43212	1.54574	1.56204	1.58257	1.50559	1.02964	1.1073	1.21357	1.12086	1.3355	1.3665	1.63399	1.6823	1.93242	1.36421	1.45887	1.64576	1.09129	1.61837	1.74257	1.59334	1.57683
ENSG00000023697	3.19814	2.898	2.32164	2.87284	2.47766	3.1166	2.37853	2.8146	2.77467	2.78477	2.86736	2.78106	2.34717	2.21511	2.25115	2.25555	2.43653	2.41975	2.62053	2.6707	2.89392	2.4855	2.53648	2.64191	2.24735	2.97231	3.22339	2.70974	2.82456
ENSG00000023734	5.10382	4.72504	4.51595	4.4054	4.36729	4.65784	4.422	5.04471	4.36504	4.43756	4.662	4.52067	4.36461	3.9855	4.05973	3.95236	4.11119	4.39239	4.24901	4.27915	4.45636	4.27672	4.29985	4.31813	4.00174	4.43357	4.62777	4.36994	4.42587
ENSG00000023902	3.99597	3.57592	2.78084	3.16255	2.91511	4.3997	2.94225	3.23761	3.45021	3.20909	3.87672	3.79978	3.25093	3.04755	3.63939	3.42381	3.70469	3.80498	4.00872	3.99449	4.3674	3.75549	3.79321	3.96472	3.79054	4.46815	4.74035	4.03606	4.31516
ENSG00000023909	3.67856	2.49166	2.28883	2.05516	1.96027	2.59438	2.34289	2.70545	2.19321	2.22478	2.53215	2.04645	2.38976	2.09941	2.54102	2.18306	2.45465	2.63573	2.28756	2.61335	2.58879	2.48904	2.19371	2.42263	2.31233	2.61042	2.92718	2.30903	2.36149
ENSG00000024422	4.03306	3.89221	2.23654	2.5468	2.61175	4.93652	2.49143	2.47033	3.01308	2.54607	3.51263	4.38832	2.90877	3.1941	2.07441	2.01785	2.74783	1.62424	2.64006	2.8988	2.61139	2.02735	2.20167	3.0479	2.6361	3.75902	4.30467	2.70496	2.88584
ENSG00000024526	2.21755	2.04071	1.27998	1.5455	1.27675	1.94769	1.16258	1.45636	1.4175	1.51594	1.78342	1.63024	1.13834	1.16825	0.347576	0.654772	0.694181	0.535518	0.770076	0.490456	0.490821	0.449092	0.354451	0.519555	0.446942	0.543379	0.631526	0.556824	0.502833
ENSG00000025039	1.84374	1.84279	1.40854	1.70863	1.50089	1.56059	1.36568	1.65593	1.68604	1.55777	1.94566	1.49874	1.21097	1.14711	1.74316	1.86341	2.00971	2.25743	2.2442	2.2741	2.34691	2.07704	2.40797	2.4	1.9336	2.50196	2.60796	2.51341	2.73169
ENSG00000025156	1.38762	1.45728	1.17874	1.26913	1.12884	1.28664	1.12419	1.35009	1.37837	1.32958	1.32135	1.31111	0.916361	0.989651	0.906313	0.918863	1.01318	1.09127	1.11164	1.21416	1.22598	1.02639	1.10485	1.20452	0.827723	1.41104	1.53697	1.23691	1.29223
ENSG00000025293	3.0415	3.29201	2.5042	2.87047	2.53354	3.14212	2.70582	2.81378	3.11584	3.11972	2.9862	2.9773	2.53112	2.25906	1.91082	2.00748	2.10427	2.20677	2.48906	2.66928	2.76456	2.16367	2.57371	2.55726	2.10853	2.78995	3.31678	2.59692	2.75496
ENSG00000025770	2.26365	2.01232	1.67323	1.7831	1.68411	2.3607	1.64488	1.67113	1.95357	1.67841	2.03052	2.29545	1.94502	1.98879	1.1136	1.21841	1.4795	1.40069	1.33658	1.21358	1.38846	1.19791	1.23713	1.29291	1.18768	1.54201	1.60965	1.34123	1.46764
ENSG00000025772	3.91839	4.08571	3.27804	3.68191	3.09039	4.17018	3.20075	3.66892	3.62177	3.72294	3.94041	3.97493	3.3705	3.03763	2.00445	2.16713	2.28849	2.69993	3.10867	2.93218	3.12245	2.3393	2.99402	2.94474	2.28679	3.1027	3.26206	3.10853	3.20765
ENSG00000025796	3.37811	3.56196	2.42294	3.05356	2.67409	3.4947	2.70628	2.60141	3.0148	2.82481	3.13572	2.9335	2.32059	2.35134	2.83034	2.56258	3.41413	1.9246	2.84467	2.78543	3.24779	2.47177	2.64191	3.15466	2.54884	3.8898	4.19098	2.90494	3.01995
ENSG00000025800	3.49725	3.14698	2.47656	2.72689	2.66423	3.19509	2.61122	2.76884	2.7737	2.77071	3.07141	2.88833	2.78073	2.66114	2.36703	2.31364	2.62401	2.57947	2.77949	2.93644	2.95296	2.56785	2.65996	2.89374	2.5219	3.35047	3.49053	2.97088	3.0575
ENSG00000026025	9.09452	9.30517	8.36387	8.7972	8.27663	9.34358	8.37436	8.91745	8.85149	9.00994	9.26385	9.16876	8.58141	8.44015	8.0002	7.94788	8.26149	8.44704	8.91455	8.89798	9.02084	8.36535	8.84722	8.98944	8.33512	9.24043	9.36669	8.89545	9.08091
ENSG00000026103	1.47128	1.33109	0.915479	1.17205	1.05698	1.7826	1.11636	1.24126	1.27328	1.2554	1.00076	1.26031	0.857513	0.987016	1.10588	1.16042	1.23152	1.06012	1.19793	1.97743	2.18734	1.66388	1.79456	1.75551	1.58603	2.27626	2.48157	1.94343	1.92777
ENSG00000026297	2.18354	2.36508	1.72624	2.02763	1.86947	2.4568	1.70422	2.03605	2.04046	1.9881	2.39595	2.10737	1.7597	1.59509	1.96582	2.09449	2.21464	2.57003	2.65055	2.78691	2.90364	2.32915	2.74249	2.64805	2.14706	2.8142	3.01615	3.02247	2.98736
ENSG00000026652	1.23236	2.00216	1.41323	1.75836	1.50739	1.11337	1.41292	1.48882	1.72426	1.49723	1.79812	1.50635	1.27133	1.33522	0.998769	1.04409	1.23776	1.01645	1.03777	1.22311	1.27154	1.09857	1.20364	1.15451	1.08279	1.69211	2.36923	1.30556	1.37933
ENSG00000026950	1.2121	2.16002	1.653	1.9931	1.62689	1.44418	1.4532	1.86046	1.82575	1.88581	2.03629	2.02634	1.55265	1.46706	1.17212	1.18054	1.33065	1.4694	1.67841	1.59405	1.75287	1.20657	1.70421	1.68924	1.3506	1.93326	2.22281	1.91072	1.80248
ENSG00000027001	1.94707	1.62323	1.33497	1.48608	1.36418	1.81294	1.27751	1.60464	1.52428	1.50606	1.72953	1.56557	1.36995	1.22245	1.1377	1.01955	1.27118	1.28163	1.49931	1.52852	1.52834	1.15809	1.50349	1.3838	1.14294	1.60278	1.77612	1.84755	1.56422
ENSG00000027075	4.12096	4.84617	3.65436	4.20344	3.69938	4.62082	3.57729	3.92703	4.33852	4.15018	4.4989	4.83791	3.83173	3.66903	3.66099	3.71479	4.02086	3.9929	4.53187	4.50996	4.82826	3.95772	4.34203	4.56073	3.82132	5.08423	5.66594	4.63843	4.6977
ENSG00000027697	1.35135	2.75076	1.82193	1.89476	1.89027	1.97119	2.00922	1.51738	2.42257	2.27755	2.18087	2.26664	1.62867	1.82228	1.93078	1.89948	2.00141	1.93883	2.30987	2.98041	2.68988	1.82463	2.51517	2.72554	1.86055	2.51069	2.42209	2.65393	2.54536
ENSG00000027847	2.04267	2.43463	1.95534	1.9056	1.92923	2.49576	1.89544	1.9729	2.16091	2.06128	2.20731	2.27298	1.93627	1.83247	1.84416	1.55634	1.99698	1.94353	1.98939	2.07424	2.05806	1.65572	1.83546	2.02691	1.76044	2.08706	2.29627	2.04702	1.98499
ENSG00000028116	1.08088	1.40258	0.562913	0.950122	0.497694	1.35382	0.454427	0.416405	0.897292	1.0555	1.18667	1.17204	0.49279	0.582734	0.608153	0.563707	0.571652	0.570215	1.26889	1.28577	1.09757	0.608601	0.989192	1.31776	0.568327	1.1865	1.33629	1.05608	1.33667
ENSG00000028137	1.92293	3.2421	2.20568	2.86271	2.29929	2.19896	2.10776	2.33489	2.61945	2.92657	2.14058	2.40083	1.97695	1.81544	0.943867	1.00526	1.12729	1.57921	1.81032	1.77624	2.1443	1.11493	2.0739	2.12994	1.09271	1.81066	2.47709	2.08287	2.08388
ENSG00000028203	3.88139	4.5613	3.48381	4.14617	3.40451	4.12498	3.56066	3.65815	4.15537	4.13303	3.79669	3.94077	3.02452	3.09554	2.99388	3.11108	3.40737	3.12252	3.60413	3.93006	3.98764	3.14475	3.60287	3.68973	3.15157	4.40519	4.55187	3.78121	3.85545
ENSG00000028277	0.873055	1.04342	0.511272	1.03973	0.549873	1.24744	0.562196	0.824149	1.20734	1.31574	1.30063	1.09768	0.713197	0.679133	0.462429	0.43868	0.566753	0.505947	0.601027	0.715801	1.43501	0.452227	0.826688	1.27185	0.531548	1.04215	1.40837	1.51198	0.740167
ENSG00000028310	2.68066	2.94967	2.14641	2.42535	2.30059	2.93626	2.25672	2.32585	2.71185	2.5493	2.79473	3.09864	2.52627	2.36735	1.82591	1.72778	2.02676	1.88507	2.17571	2.19279	2.36703	1.83436	1.87406	2.07288	1.87775	2.52913	2.96637	2.21132	2.3034
ENSG00000028528	3.95209	4.59166	3.16038	3.83775	3.24386	4.635	3.0668	3.38052	4.2123	4.02744	4.27825	4.331	3.27878	3.05126	3.32666	2.63571	3.196	3.07289	4.30662	4.40731	4.31235	2.76633	3.93742	4.09106	2.96754	4.29759	4.31358	4.18276	4.15479
ENSG00000028839	3.12992	2.97668	2.51152	2.45672	2.48402	2.66308	2.67423	2.68193	2.73419	2.8336	2.6907	2.42073	2.34249	2.39227	2.22801	1.99129	2.24978	2.58482	2.56881	2.92095	2.59402	2.32733	2.64488	2.69064	2.23919	2.68551	2.64317	2.67255	2.69048
ENSG00000029153	2.91817	2.52427	2.10163	2.32361	1.95389	2.61375	2.08207	2.35262	2.27389	2.34211	2.44385	2.43239	1.95999	1.99241	1.2976	1.18365	1.43758	1.66106	1.75668	1.69031	1.9074	1.42424	1.71988	1.85612	1.29787	1.78378	2.00355	1.97835	2.08738
ENSG00000029363	4.799	5.44928	3.78806	4.8509	3.84173	5.20217	3.97377	3.88997	4.75759	4.79187	4.80669	4.9041	3.4759	3.62287	3.83482	3.60016	3.97321	3.59527	4.72994	4.68157	5.05623	3.69526	4.55119	4.85508	3.53115	5.11274	5.4024	4.82152	4.92698
ENSG00000029364	3.34382	3.51088	2.79864	3.05756	2.854	3.35376	2.74836	3.1041	3.13805	3.13763	3.21898	2.97061	2.61252	2.63068	2.64041	2.5589	2.82354	2.84073	3.07446	3.29561	3.30913	2.6649	3.07213	3.18217	2.62793	3.51188	3.56632	3.19412	3.33292
ENSG00000029639	1.31535	1.53193	1.23251	1.62087	1.13804	1.26503	1.33369	1.41124	1.30302	1.60073	1.69338	1.21004	0.881666	1.28141	1.06585	0.964609	1.31758	0.91598	0.761116	1.25823	1.14464	1.04132	1.10243	1.15099	1.0641	1.47878	1.59351	1.18997	1.20881
ENSG00000029725	3.4408	4.00246	2.98045	3.50272	2.81269	3.61274	2.86141	3.06117	3.59282	3.44687	3.24755	3.39741	2.37086	2.41571	2.55081	2.66778	3.03069	2.54126	3.20132	3.41741	3.77022	2.64609	2.94503	3.19598	2.51124	3.79287	4.21314	3.2783	3.28781
ENSG00000029993	4.33788	4.08209	3.06985	3.70712	2.99121	4.41556	3.10629	3.52775	3.43039	3.65799	4.33745	4.20026	3.32208	3.04759	1.72368	1.77502	1.92488	2.35892	2.73901	2.56961	2.86179	2.18399	2.76021	2.64794	1.90641	2.9736	2.71673	2.9878	3.09369
ENSG00000030066	3.13552	3.12706	2.46136	2.73078	2.51484	2.78548	2.39604	2.73952	2.77173	2.66876	2.74509	2.66935	2.28792	2.29892	1.84511	1.83831	2.16302	1.95002	2.27843	2.27464	2.34805	1.93643	2.13995	2.5556	1.9651	2.81471	3.16183	2.42974	2.46079
ENSG00000030110	3.07931	3.00774	2.78925	2.64213	2.86055	3.07454	2.89747	3.0926	2.95851	2.90265	2.83563	3.00423	2.97093	2.71763	2.31113	1.98873	2.2483	2.51773	2.37541	2.49896	2.53176	2.28803	2.32442	2.35029	2.41993	2.54688	2.74879	2.57976	2.69516
ENSG00000030582	6.31834	6.77399	5.74068	5.98857	5.95844	7.15201	6.15972	6.21804	6.25607	6.27227	6.5457	6.28565	5.87272	5.8806	6.40837	6.30944	7.04115	6.84705	7.33514	7.45119	7.02293	6.40198	7.35008	7.52517	6.86446	7.58076	7.82225	7.18251	7.18948
ENSG00000031003	2.42724	2.16359	1.40223	1.7428	1.57461	2.29661	1.57751	1.61981	2.0402	1.93108	1.50778	1.70242	1.355	1.33526	1.64576	1.53143	2.03135	1.40489	1.75917	2.05718	2.0221	1.53338	1.58582	2.01638	1.53764	2.52078	2.83999	1.88549	2.01756
ENSG00000031081	4.25126	3.58139	2.445	2.95421	2.57082	3.99925	2.48959	2.72759	2.98927	2.8774	3.27834	3.33862	2.72115	2.66915	2.40764	2.34285	2.86485	2.34997	3.14564	3.14758	3.25949	2.42694	2.81429	3.24543	2.86042	3.83473	4.24891	3.20387	3.31227
ENSG00000031691	1.48594	1.28925	0.917593	1.00236	0.98489	1.14414	0.916325	1.17505	0.98877	1.07384	1.00682	0.865572	0.692329	0.699019	0.593567	0.710653	0.724523	0.703148	0.79543	0.791262	0.922244	0.683928	0.760339	0.726046	0.492348	0.824656	0.802457	0.718623	0.694081
[truncated: 10,362 more rows]

## Sheet: Sample ID
Sample ID	Cell Type and Condition
ABPG_10_HUVECcells	D_0.0Gy_NOantag
ABPG_19_HUVECcells	D_0.0Gy_NOantag
ABPG_20_HUVECcells	D_0.0Gy_NOantag
ABPG_21_HUVECcells	D_0.0Gy_NOantag
ABPG_22_HUVECcells	D_0.0Gy_NOantag
[truncated: 24 more rows]
