# Supplementary material for: Space radiation damage rescued by inhibition of key spaceflight associated miRNAs
Source: Nat Commun. 2024 Jun 11;15:4825. doi: 10.1038/s41467-024-48920-y (PMC11166944; doi:10.1038/s41467-024-48920-y)
Supplement: Supplementary file 5 — Supplemental Data 2 [file 41467_2024_48920_MOESM5_ESM.xlsx]

## Sheet: 21 genes
					log2FoldChange			stat			pvalue			padj
Gene_stable_ID	Genes	miR-16-5p Target	miR-125b-5p Target	let-7a-5p Target	M: 0.5 Gy vs 0 Gy	M: 0.5 Gy vs 0 Gy antag	M: 0.5Gy antag vs 0.5Gy	M: 0.5 Gy vs 0 Gy	M: 0.5 Gy vs 0 Gy antag	M: 0.5Gy antag vs 0.5Gy	M: 0.5 Gy vs 0 Gy	M: 0.5 Gy vs 0 Gy antag	M: 0.5Gy antag vs 0.5Gy	M: 0.5 Gy vs 0 Gy	M: 0.5 Gy vs 0 Gy antag	M: 0.5Gy antag vs 0.5Gy	ABPG_1_HUVECcells	ABPG_2_HUVECcells	ABPG_3_HUVECcells	ABPG_13_HUVECcells	ABPG_14_HUVECcells	ABPG_4_HUVECcells	ABPG_5_HUVECcells	ABPG_6_HUVECcells	ABPG_15_HUVECcells	ABPG_16_HUVECcells	ABPG_7_HUVECcells	ABPG_8_HUVECcells	ABPG_9_HUVECcells	ABPG_17_HUVECcells	ABPG_18_HUVECcells
ENSG00000120868	APAF1	yes	yes	yes	-0.50742	-0.0679399	0.43948	-2.01458	-0.270631	1.74342	0.0439492	0.786675	0.0812602	0.698023	0.890877	0.391237	0.965426	0.610392	1.12521	0.612652	0.351252	0.675822	1.2773	0.769683	0.546583	0.656223	0.760063	1.4902	1.68876	0.842977	1.10717
ENSG00000135842	NIBAN1	yes	yes	yes	-0.611533	-0.229845	0.381688	-2.30065	-0.864898	1.43576	0.0214112	0.387095	0.15107	0.573666	0.621442	0.493536	2.87604	2.17007	2.84177	1.67612	2.28272	2.42662	2.81469	1.82346	1.90057	2.18915	2.36582	3.1343	3.43812	2.37522	2.59381
ENSG00000090857	PDPR	yes	yes	yes	-0.651088	-0.140297	#N/A	-2.21099	-0.478024	#N/A	0.0270369	0.632633	#N/A	0.620316	0.804373	#N/A	0.764814	0.889681	1.13798	0.478071	1.07814	0.985813	0.909784	0.803832	0.520333	0.925	0.885139	1.33643	1.80627	0.925672	1.04285
ENSG00000139514	SLC7A1	yes	yes	yes	-0.839514	-0.519947	0.319568	-2.89803	-1.79531	1.10282	0.00375519	0.0726043	0.270105	0.271197	0.27147	0.610355	2.038	1.95663	2.89187	1.23929	1.74828	1.90243	2.16803	1.50565	1.34285	1.70832	2.14178	2.47119	2.36347	1.60521	1.97938
ENSG00000169180	XPO6	yes	yes	yes	-1.01358	0.139906	1.15348	-3.20649	0.447045	3.65041	0.00134364	0.654843	0.000261827	0.161483	0.817268	0.0434442	1.48708	1.7254	1.91058	1.17603	1.57841	1.81082	1.54985	1.24776	1.54138	1.74123	1.65972	2.5445	3.15114	1.84368	2.10674
ENSG00000177917	ARL6IP6	no	yes	yes	-0.875651	-0.662693	0.212959	-2.24999	-1.7045	0.545993	0.0244496	0.0882878	0.585071	0.599689	0.296352	0.82683	1.72277	1.39321	1.9695	1.88541	1.19405	1.04704	1.40042	1.52663	1.41853	1.35415	1.64895	1.97352	1.91088	1.40961	1.5548
ENSG00000253276	CCDC71L	no	yes	yes	-0.76534	-0.602538	0.162803	-2.16963	-1.70959	0.460462	0.0300347	0.0873409	0.645184	0.639164	0.295005	0.860548	1.33751	1.26273	1.36203	1.80135	1.33214	1.22368	1.06084	1.28734	1.1074	1.19387	1.46462	1.18634	1.43749	1.41473	1.47923
ENSG00000188312	CENPP	no	yes	yes	-0.555071	-0.300302	#N/A	-2.26173	-1.23702	#N/A	0.0237142	0.216081	#N/A	0.589929	0.455197	#N/A	0.0690394	0.12241	0.598407	0.0956369	0.0821317	0.649963	0.625028	0.060147	0.29852	0.365732	0.0764825	0.801448	0.939436	0.399658	0.583844
ENSG00000148773	MKI67	no	yes	yes	-0.746322	-0.214819	0.531503	-2.35813	-0.67922	1.67894	0.0183672	0.496998	0.0931647	0.552384	0.705687	0.409942	0.596642	1.03456	1.16968	0.547641	0.969505	0.831392	0.975576	0.493317	0.59779	0.730643	0.562451	1.43647	1.64385	1.01178	0.803814
ENSG00000117114	ADGRL2	yes	no	yes	-1.14083	-0.0746582	1.06617	-2.05984	-0.134858	1.92497	0.0394134	0.892724	0.0542328	0.680825	0.950662	0.333459	1.98237	1.65817	2.70379	1.74637	1.51842	1.51193	1.85792	1.95326	0.661052	1.95357	2.35971	2.95687	3.81626	1.57121	1.59045
ENSG00000072310	SREBF1	yes	no	yes	-0.512434	-0.070543	0.441891	-2.72495	-0.375829	2.34872	0.0064312	0.707044	0.0188378	0.348032	0.847332	0.225313	2.17391	2.44316	2.87581	1.96112	2.41023	1.7467	2.9781	1.91602	2.20446	2.58566	2.54785	3.25909	3.508	2.55457	2.02334
ENSG00000198860	TSEN15	yes	no	yes	-0.56162	-0.378028	#N/A	-2.26387	-1.52899	#N/A	0.0235819	0.126267	#N/A	0.588959	0.351938	#N/A	0.603535	0.94846	1.40338	0.670174	0.705269	0.728261	0.877066	0.723352	0.759635	0.808372	0.800383	1.44692	1.0378	0.857096	0.840318
ENSG00000138778	CENPE	no	no	yes	-0.596632	-0.41872	0.177912	-2.70838	-1.90459	0.80456	0.00676133	0.0568338	0.421074	0.359075	0.242991	0.725673	0.325885	0.607834	0.798092	0.416966	0.452783	0.38555	0.552374	0.35583	0.241366	0.381055	0.21211	0.633538	0.933236	0.47003	0.443841
ENSG00000120254	MTHFD1L	no	no	yes	-0.645855	-0.410688	0.235167	-2.73038	-1.73805	0.992672	0.00632612	0.0822022	0.32087	0.3468	0.286751	0.648562	1.9256	1.71501	2.16112	1.50007	1.39117	1.52979	2.00821	1.59788	1.43917	1.71183	1.82534	2.18959	2.50182	1.9545	1.97181
ENSG00000204410	MSH5	yes	yes	no	-0.52873	0.057726	#N/A	-2.02323	0.222594	#N/A	0.0430496	0.823852	#N/A	0.692052	0.913888	#N/A	0.697921	1.04953	1.22535	0.639949	0.600813	1.03942	0.831978	0.872027	0.572974	0.722262	0.96697	1.42221	2.05431	0.920041	0.994334
ENSG00000168209	DDIT4	no	yes	no	-0.551803	-0.345157	0.206646	-2.11242	-1.32164	0.790822	0.0346503	0.186287	0.429048	0.661589	0.424371	0.729521	2.81078	3.4557	4.64338	3.51404	3.58053	3.62988	3.52775	3.28405	3.52714	3.58818	3.7542	3.81276	3.88382	3.83663	4.09665
ENSG00000269335	IKBKG	no	yes	no	-0.555574	-0.459123	#N/A	-1.96355	-1.62528	#N/A	0.0495821	0.104102	#N/A	0.723154	0.320022	#N/A	0.804043	0.699861	0.85363	0.773556	0.768116	0.75956	0.915744	0.696815	0.474725	0.860703	0.832334	0.719852	0.837178	0.734267	0.895409
ENSG00000071655	MBD3	no	yes	no	-0.535059	-0.345663	0.189396	-2.7	-1.74545	0.954727	0.00693386	0.0809062	0.339716	0.365432	0.285279	0.664645	2.28414	2.11637	2.64414	2.42666	2.49079	2.65453	2.13255	1.87305	2.08034	2.4999	2.38982	2.55381	2.95095	2.43706	2.7071
ENSG00000186193	SAPCD2	no	yes	no	-0.569646	-0.30705	#N/A	-2.22059	-1.20657	#N/A	0.026379	0.227599	#N/A	0.613179	0.46851	#N/A	0.101834	0.223227	0.164762	0.276892	0.396763	0.247598	0.164229	0.118717	0.240333	0.239226	0.127709	0.303102	0.315471	0.415797	0.257536
ENSG00000125520	SLC2A4RG	no	yes	no	-0.543464	-0.177604	0.365861	-3.03858	-0.997231	2.04115	0.00237698	0.318653	0.041236	0.224417	0.558358	0.305866	1.61392	1.59392	1.94881	2.01395	1.61188	1.4596	1.38366	1.53883	1.27503	1.51666	2.14147	1.80591	2.19806	1.68144	1.60683
ENSG00000213347	MXD3	yes	no	no	-0.582643	-0.374236	#N/A	-2.40949	-1.55988	#N/A	0.0159749	0.118789	#N/A	0.522082	0.340674	#N/A	0.408862	0.585172	0.684228	0.377659	0.780539	0.564485	0.515362	0.317356	0.464949	0.394331	0.394858	0.521322	0.9224	0.56678	0.543886

## Sheet: Sample IDs
Sample ID	Cell Type and Condition
ABPG_10_HUVECcells	D_0.0Gy_NOantag
ABPG_19_HUVECcells	D_0.0Gy_NOantag
ABPG_20_HUVECcells	D_0.0Gy_NOantag
ABPG_21_HUVECcells	D_0.0Gy_NOantag
ABPG_22_HUVECcells	D_0.0Gy_NOantag
ABPG_12_HUVECcells	D_0.5Gy_antag
ABPG_27_HUVECcells	D_0.5Gy_antag
ABPG_28_HUVECcells	D_0.5Gy_antag
ABPG_29_HUVECcells	D_0.5Gy_antag
ABPG_11_HUVECcells	D_0.5Gy_NOantag
ABPG_23_HUVECcells	D_0.5Gy_NOantag
ABPG_24_HUVECcells	D_0.5Gy_NOantag
ABPG_25_HUVECcells	D_0.5Gy_NOantag
ABPG_26_HUVECcells	D_0.5Gy_NOantag
ABPG_1_HUVECcells	M_0.0Gy_NOantag
ABPG_13_HUVECcells	M_0.0Gy_NOantag
ABPG_14_HUVECcells	M_0.0Gy_NOantag
ABPG_2_HUVECcells	M_0.0Gy_NOantag
ABPG_3_HUVECcells	M_0.0Gy_NOantag
ABPG_17_HUVECcells	M_0.5Gy_antag
ABPG_18_HUVECcells	M_0.5Gy_antag
ABPG_7_HUVECcells	M_0.5Gy_antag
ABPG_8_HUVECcells	M_0.5Gy_antag
ABPG_9_HUVECcells	M_0.5Gy_antag
ABPG_15_HUVECcells	M_0.5Gy_NOantag
ABPG_16_HUVECcells	M_0.5Gy_NOantag
ABPG_4_HUVECcells	M_0.5Gy_NOantag
ABPG_5_HUVECcells	M_0.5Gy_NOantag
ABPG_6_HUVECcells	M_0.5Gy_NOantag
