# Supplementary material for: Space radiation damage rescued by inhibition of key spaceflight associated miRNAs
Source: Nat Commun. 2024 Jun 11;15:4825. doi: 10.1038/s41467-024-48920-y (PMC11166944; doi:10.1038/s41467-024-48920-y)
Supplement: Supplementary file 6 — Supplemental Data 3 [file 41467_2024_48920_MOESM6_ESM.xlsx]

## Sheet: Mitopathway
		Mature: 0.5Gy vs 0Gy			Mature: 0.5Gy Antag vs 0Gy			Mature: 0.5Gy Antag vs 0.5Gy			Angiogenesis: 0.5Gy vs 0Gy			Angiogenesis: 0.5Gy Antag vs 0Gy			Angiogenesis: 0.5Gy Antag vs 0.5Gy
pathway	Main Pathway	NES: M: 0.5Gy vs 0Gy	padj: M: 0.5Gy vs 0Gy	pval: M: 0.5Gy vs 0Gy	NES: M: 0.5Gy Antag vs 0Gy	padj: M: 0.5Gy Antag vs 0Gy	pval: M: 0.5Gy Antag vs 0Gy	NES: M: 0.5Gy Antag vs 0.5Gy	padj: M: 0.5Gy Antag vs 0.5Gy	pval: M: 0.5Gy Antag vs 0.5Gy	NES: D: 0.5Gy vs 0Gy	padj: D: 0.5Gy vs 0Gy	pval: D: 0.5Gy vs 0Gy	NES: D: 0.5Gy Antag vs 0Gy	padj: D: 0.5Gy Antag vs 0Gy	pval: D: 0.5Gy Antag vs 0Gy	NES: D: 0.5Gy Antag vs 0.5Gy	padj: D: 0.5Gy Antag vs 0.5Gy	pval: D: 0.5Gy Antag vs 0.5Gy
Tetrahydobiopterin synthesis	Metabolism	-1.47904	0.193046	0.0285035	-1.15992	0.434367	0.309013	1.23496	0.315094	0.205128	0.962782	1	0.567511	-0.84559	1	0.697674	-0.873591	1	0.690661
Amidoxime reducing complex	Metabolism	1.59884	0.12952	0.0139082	1.21589	0.379888	0.252408	-1.28047	0.303462	0.187629	-0.863587	1	0.635161	-1.15078	1	0.330224	-1.28569	1	0.183365
Glycerol phosphate shuttle	Metabolism	1.33711	0.127808	0.0128363	1.18608	0.358958	0.228866	-0.991244	0.639405	0.527831	-0.807753	1	0.811284	-0.981635	1	0.536585	-0.949131	1	0.591716
Q-linked reactions, other	Metabolism	1.71938	0.185538	0.0261496	-0.753269	0.836913	0.797595	-1.49811	0.163932	0.0726141	-0.602199	1	0.951362	0.678455	1	0.873051	0.610936	1	0.944568
Vitamin D metabolism	Metabolism	1.04782	0.746301	0.445361	-0.79283	0.794788	0.746781	-1.13928	0.485592	0.345455	1.65146	0.128333	0.000861292	1.26213	1	0.207819	-0.542074	1	0.947471
Pyruvate metabolism	Metabolism	1.30113	0.515406	0.148741	-0.850576	0.740582	0.635827	-1.34131	0.215588	0.106061	-1.60399	0.417803	0.0194462	-1.41521	1	0.0714286	-1.08254	1	0.349376
Type II fatty acid synthesis	Metabolism	-1.64342	0.155207	0.0208332	-1.65658	0.0809412	0.0255318	-0.842711	0.743026	0.688172	-1.66477	0.427863	0.0271617	0.800874	1	0.702461	1.19802	1	0.231626
Propanoate metabolism	Metabolism	0.883584	0.780192	0.611691	0.593464	0.944683	0.938343	-1.01827	0.589043	0.478351	-1.53467	0.427863	0.0292737	-1.40897	1	0.0858209	-0.578397	1	0.933837
Coenzyme Q metabolism	Metabolism	-1.28278	0.526403	0.173112	-1.91486	0.0121907	0.00220905	-1.4999	0.153397	0.0636943	1.50863	0.534197	0.0452888	-0.791653	1	0.764912	-1.2416	1	0.201068
Urea cycle	Metabolism	-1.15393	0.667552	0.318095	-0.687922	0.904191	0.875764	1.01852	0.570484	0.455621	-1.50612	0.534197	0.0498084	-0.916821	1	0.584586	0.692879	1	0.836478
Glycine cleavage system	Metabolism	0.910779	0.780192	0.586639	-1.14604	0.461343	0.343685	-1.35177	0.232382	0.121649	1.43008	0.618436	0.0803383	-0.76889	1	0.744403	-1.05418	1	0.415879
Carbohydrate metabolism	Metabolism	1.19221	0.526403	0.159794	-1.30873	0.183864	0.0878505	-1.59321	0.0329082	0.00750924	-1.25333	0.714218	0.113636	-0.812335	1	0.827068	0.972703	1	0.51567
Molybdenum cofactor synthesis and proteins	Metabolism	1.72876	0.0734319	0.00375071	1.44848	0.18413	0.0902111	-1.09112	0.52194	0.395833	-1.34111	0.714218	0.129524	-1.39918	1	0.100935	-1.0363	1	0.450467
GABA metabolism	Metabolism	-0.962911	0.77683	0.507576	0.780085	0.788983	0.736031	0.893975	0.685916	0.603053	-1.34151	0.714218	0.132827	-0.418765	1	1	1.06499	1	0.396552
Biotin utilizing proteins	Metabolism	-0.810497	0.813554	0.709369	0.702725	0.837966	0.804223	1.09743	0.496186	0.356322	-1.32401	0.740485	0.144762	0.974941	1	0.488223	1.41047	1	0.104925
Vitamin B12 metabolism	Metabolism	-0.96753	0.77683	0.544933	-0.862087	0.740582	0.639752	0.697636	0.870102	0.843327	-1.32372	0.740485	0.153119	-0.693377	1	0.826493	1.20313	1	0.268499
Selenoproteins	Metabolism	-1.48603	0.268488	0.0497132	-1.67275	0.0583359	0.0172267	-1.14877	0.458091	0.316667	1.32789	0.740485	0.157233	1.45601	1	0.0920771	1.20438	1	0.267666
Cholesterol-associated	Metabolism	-0.974558	0.77683	0.559524	-1.41132	0.110679	0.0393692	-1.32129	0.214952	0.10387	-1.24208	0.740485	0.164	0.826763	1	0.743381	1.26484	1	0.176955
Gluconeogenesis	Metabolism	-1.2111	0.561367	0.226054	-1.62763	0.0759284	0.0229314	-1.44925	0.197947	0.0916667	1.27524	0.892536	0.203666	1.45643	1	0.0973451	1.30105	1	0.151982
Creatine metabolism	Metabolism	-1.2798	0.495388	0.123016	-1.17786	0.42167	0.28866	0.719459	0.870102	0.83953	-1.19274	0.962636	0.236	-0.858544	1	0.712329	0.737484	1	0.794239
Vitamin C metabolism	Metabolism	1.25325	0.530651	0.188755	-0.850933	0.765815	0.709278	-1.16153	0.459529	0.323829	1.1961	0.962636	0.239044	1.30146	1	0.10998	0.640032	1	0.893004
NAD biosynthesis and metabolism	Metabolism	0.856554	0.796635	0.662971	-1.37688	0.218785	0.116	-1.78478	0.0329082	0.00733328	1.16426	1	0.262397	-0.911848	1	0.598592	-1.162	1	0.273551
Heme-containing proteins	Metabolism	-0.849467	0.790229	0.652336	-1.44209	0.181029	0.0838323	-1.25435	0.295782	0.180645	1.15132	1	0.311609	0.718072	1	0.809735	-0.998945	1	0.461679
Cholesterol, bile acid, steroid synthesis	Metabolism	0.639792	0.947787	0.935065	-1.19185	0.379888	0.250501	-1.15127	0.384179	0.260417	1.11444	1	0.313929	0.588872	1	0.964371	-0.531628	1	0.981818
Nucleotide metabolism	Metabolism	-1.21902	0.526403	0.171875	-1.88884	0.00972431	0.00163159	-1.77576	0.0162562	0.00316396	-1.09487	1	0.314672	-0.685792	1	0.945652	0.751292	1	0.911111
TCA-associated	Metabolism	-1.06455	0.700058	0.366606	-1.52454	0.169067	0.0755446	-1.54633	0.148683	0.0568787	1.10555	1	0.316116	1.4471	1	0.0967742	1.20569	1	0.222222
Glycine metabolism	Metabolism	-1.15147	0.639168	0.283122	-1.42289	0.170912	0.078	-1.46309	0.159672	0.0685841	1.08867	1	0.330579	0.946649	1	0.520737	-0.686047	1	0.880435
Iron homeostasis	Metabolism	1.588	0.134159	0.0153068	1.37597	0.191394	0.0963391	-0.860263	0.728217	0.659794	1.10068	1	0.38055	-0.916208	1	0.587687	-1.30234	1	0.173913
Cytochromes	Metabolism	-0.776032	0.851795	0.77176	-1.32627	0.225015	0.126609	-1.26455	0.315094	0.20404	-1.1058	1	0.382576	-1.10632	1	0.368217	-0.899185	1	0.66537
Eicosanoid metabolism	Metabolism	-1.16466	0.600806	0.25	-1.29173	0.225998	0.131959	-1.23837	0.303462	0.191446	1.09715	1	0.386454	0.839145	1	0.733198	0.513713	1	0.975309
Vitamin metabolism	Metabolism	-1.41016	0.296256	0.0576606	-1.45585	0.0949867	0.0318747	-1.14066	0.338354	0.227083	0.991345	1	0.478992	1.32245	1	0.0762943	1.22976	1	0.139474
Heme synthesis and processing	Metabolism	1.20641	0.561367	0.221729	-0.848837	0.740582	0.634	-0.945272	0.646	0.537611	0.983738	1	0.487603	-1.05696	1	0.411972	-1.33702	1	0.137681
Branched-chain amino acid metabolism	Metabolism	1.07267	0.700058	0.343115	-0.782798	0.836913	0.793103	-1.06299	0.498697	0.361472	-0.95625	1	0.5	-1.14091	1	0.267213	-1.08614	1	0.346939
Ketone metabolism	Metabolism	0.870041	0.780192	0.603376	-0.97128	0.614385	0.490683	-1.48715	0.153397	0.0627615	-0.931308	1	0.552182	0.76425	1	0.743534	0.687682	1	0.859914
Lipid metabolism	Metabolism	0.977982	0.768041	0.482192	-1.68433	0.00373212	0.000486722	-1.81684	0.00130838	0.000193184	-0.947222	1	0.561886	-1.01851	1	0.420588	-1.08867	1	0.281159
Coenzyme A metabolism	Metabolism	-1.02374	0.746301	0.453155	-1.31637	0.240433	0.145228	-0.857369	0.714192	0.6375	-0.92287	1	0.567619	0.969099	1	0.494647	1.01779	1	0.436831
Itaconate metabolism	Metabolism	1.4171	0.405327	0.0897704	0.837953	0.740582	0.65643	-0.996399	0.595389	0.4875	-0.914077	1	0.582857	-1.02173	1	0.472897	-0.683619	1	0.837383
Glutamate metabolism	Metabolism	-1.35298	0.515406	0.143939	-1.14656	0.435344	0.312629	-0.663179	0.890311	0.872385	-0.892834	1	0.611006	-0.635463	1	0.901487	-0.59101	1	0.938662
Phospholipid metabolism	Metabolism	0.817195	0.834032	0.740406	-1.36201	0.207795	0.108779	-1.44655	0.153397	0.0638298	-0.887209	1	0.621154	-1.30607	1	0.129934	-1.45861	1	0.057725
Nucleotide synthesis and processing	Metabolism	-1.07428	0.700058	0.353047	-1.63927	0.0277385	0.00726041	-1.75636	0.0443283	0.0119002	-0.887417	1	0.629126	-0.650433	1	0.939344	0.896224	1	0.628571
ROS and glutathione metabolism	Metabolism	1.0458	0.700058	0.37587	-1.70661	0.0227578	0.00549852	-2.06307	0.000856346	0.000114946	-0.869031	1	0.666023	-0.820699	1	0.758509	0.673557	1	0.945545
Catechol metabolism	Metabolism	-1.03676	0.746301	0.448413	-1.38271	0.142636	0.0536082	-1.10855	0.518705	0.389002	0.890089	1	0.671315	0.431335	1	1	-0.723917	1	0.862403
Folate and 1-C metabolism	Metabolism	-1.98616	0.0236159	0.000633983	-1.54232	0.091351	0.0294285	-0.744484	0.870102	0.835789	0.851761	1	0.679916	0.985023	1	0.459459	0.851448	1	0.660333
Nucleotide import	Metabolism	0.691305	0.902827	0.858672	-1.38415	0.225015	0.125749	-1.2919	0.27084	0.152688	-0.827191	1	0.693204	-0.681836	1	0.872072	-0.630387	1	0.907776
Amino acid metabolism	Metabolism	-1.72341	0.0236159	0.000558933	-1.62621	0.0144494	0.0028123	-1.09077	0.459529	0.323276	-0.868687	1	0.711321	-0.822919	1	0.823088	-0.757532	1	0.922388
Detoxification	Metabolism	0.995568	0.746301	0.459596	-1.78254	0.00708774	0.00114165	-2.17048	6.91512e-05	7.88974e-06	-0.843367	1	0.734345	0.903392	1	0.647222	0.895286	1	0.662234
Vitamin B1 metabolism	Metabolism	0.790505	0.884097	0.822736	-1.1992	0.313262	0.193424	-1.24029	0.254978	0.142035	0.844633	1	0.739754	0.956165	1	0.584314	0.902725	1	0.650505
Kynurenine metabolism	Metabolism	0.810726	0.813554	0.709278	-1.40895	0.165028	0.0686695	-1.30158	0.284287	0.171717	-0.777018	1	0.742424	-0.884583	1	0.664729	-0.907976	1	0.653696
Serine metabolism	Metabolism	-1.0999	0.700058	0.367113	-0.815591	0.757696	0.693582	0.872101	0.716201	0.644101	0.760725	1	0.744186	0.991791	1	0.512876	0.874602	1	0.630021
Malate-aspartate shuttle	Metabolism	0.930549	0.77683	0.553459	-0.55614	0.961303	0.961303	-1.07903	0.518705	0.389899	-0.782089	1	0.749042	-0.71853	1	0.836466	-0.760105	1	0.779048
Fe-S cluster biosynthesis	Metabolism	1.26579	0.526403	0.1693	-1.48636	0.149405	0.0591603	-1.71934	0.0402375	0.010532	0.795119	1	0.773859	-0.921278	1	0.585526	-0.812183	1	0.752122
Metabolism	Metabolism	-1.33691	0.0734319	0.00504529	-2.11093	3.725e-09	1e-10	-2.00122	1.8625e-09	1e-10	-0.910933	1	0.801075	-0.849698	1	0.913625	-0.827344	1	0.943128
Vitamin B6 metabolism	Metabolism	1.0485	0.746301	0.459839	0.646557	0.93189	0.913127	-0.804496	0.801263	0.757637	0.766414	1	0.820717	1.02632	1	0.486762	1.23682	1	0.205761
Fatty acid oxidation	Metabolism	0.838761	0.834032	0.744472	-1.32083	0.192779	0.0983302	-1.23571	0.275193	0.156989	-0.781553	1	0.823301	-1.00776	1	0.457813	-0.885619	1	0.657807
Carnitine shuttle	Metabolism	1.16556	0.6633	0.302714	-0.933085	0.674002	0.551867	-1.51046	0.153397	0.0617045	0.691259	1	0.825996	-0.967021	1	0.51215	-1.26351	1	0.201869
Copper metabolism	Metabolism	-0.868895	0.780192	0.623106	-1.72197	0.0473255	0.0130225	-1.62178	0.0672093	0.0230045	-0.714584	1	0.840607	-1.09142	1	0.364312	-0.960764	1	0.516729
Electron carriers	Metabolism	1.55058	0.268488	0.0461849	-1.27587	0.321679	0.20078	-1.56146	0.153397	0.0628835	-0.702911	1	0.844358	-0.805211	1	0.752632	-0.708604	1	0.843416
Metals and cofactors	Metabolism	1.14753	0.530651	0.187151	-1.76243	0.00207493	0.000236737	-2.0068	1.7296e-05	1.50905e-06	0.835279	1	0.855372	-0.88552	1	0.742358	-1.1393	1	0.199134
Lysine metabolism	Metabolism	-0.804294	0.823067	0.723636	-1.37775	0.225015	0.126984	-1.54896	0.161476	0.0704428	-0.696773	1	0.864815	-1.16785	1	0.267606	-1.11295	1	0.333907
Vitamin B2 metabolism	Metabolism	-0.760695	0.85936	0.789168	-1.46244	0.108398	0.0371028	-1.4078	0.185918	0.0848485	-0.627847	1	0.878788	-1.18652	1	0.253876	-1.35691	1	0.101167
Cardiolipin synthesis	Metabolism	1.25138	0.530651	0.183066	-0.950197	0.63061	0.507874	-1.22076	0.303462	0.190476	0.678705	1	0.888421	-0.922146	1	0.585714	-1.06551	1	0.372549
Carnitine synthesis and transport	Metabolism	1.32201	0.526403	0.167715	0.797099	0.757696	0.696673	-1.20938	0.338354	0.226263	-0.634974	1	0.909962	-0.969951	1	0.507519	-1.17086	1	0.297143
Choline and betaine metabolism	Metabolism	1.2693	0.536006	0.200422	-0.617058	0.944353	0.931677	-1.21411	0.338354	0.225941	0.600177	1	0.917895	0.909872	1	0.56681	0.587844	1	0.939655
Proline metabolism	Metabolism	-1.78983	0.0424122	0.00142323	-2.03385	0.000206805	1.77035e-05	-1.61888	0.0576992	0.0185877	0.602927	1	0.929167	0.853955	1	0.625532	0.771367	1	0.733753
Fe-S-containing proteins	Metabolism	0.903049	0.780192	0.602353	-1.41297	0.166608	0.0715631	-1.67872	0.0507209	0.0139568	-0.654254	1	0.937381	1.00032	1	0.445312	1.08983	1	0.303828
Branched-chain amino acid dehydrogenase complex	Metabolism	1.42763	0.433598	0.100629	0.88606	0.727796	0.610568	-1.03944	0.546629	0.430303	0.583952	1	0.9375	-1.16708	1	0.280075	-1.25874	1	0.2
Sulfur metabolism	Metabolism	-1.07541	0.700058	0.372222	-0.927284	0.674002	0.549495	-0.458201	0.993671	0.993671	-0.6195	1	0.941176	1.00511	1	0.447796	1.14289	1	0.29386
TCA cycle	Metabolism	1.19381	0.568052	0.232558	-0.936293	0.67612	0.55814	-1.3456	0.236231	0.128421	-0.575639	1	0.959924	-0.800317	1	0.766387	-0.700931	1	0.889845
Vitamin A metabolism	Metabolism	0.858272	0.788031	0.634656	0.834315	0.740582	0.662188	-1.08657	0.522807	0.4	-0.531124	1	0.967619	-0.611538	1	0.91215	0.617691	1	0.905782
Glyoxylate metabolism	Metabolism	-0.925182	0.77683	0.565966	-1.52661	0.14269	0.0545862	-0.931479	0.6556	0.55	-0.520689	1	0.973333	0.4697	1	0.991435	0.656629	1	0.873662
Xenobiotic metabolism	Metabolism	0.927983	0.77683	0.553488	-1.32628	0.229695	0.135659	-1.66978	0.0819051	0.029134	0.552603	1	0.976987	-0.568444	1	0.97479	0.788687	1	0.779097
Lipoate insertion	Metabolism	1.42244	0.400791	0.0835073	-1.20609	0.4223	0.291925	-1.52195	0.0672093	0.022364	-0.480893	1	0.982987	-1.19986	1	0.270522	-1.11058	1	0.338374
Mitochondrial ribosome	Mitochondrial central dogma	1.85624	0.0166089	0.000196319	-2.3518	5.75001e-08	2.31544e-09	-2.92315	1.8625e-09	1e-10	1.65637	0.144817	0.00194385	0.743697	1	0.970414	-0.709447	1	0.965309
mt-tRNA synthetases	Mitochondrial central dogma	-1.30844	0.52144	0.153982	-1.20934	0.355594	0.224335	-0.79977	0.801263	0.758242	-1.42168	0.618436	0.0830116	0.84958	1	0.694789	1.05153	1	0.385167
Mitochondrial central dogma	Mitochondrial central dogma	1.20979	0.268488	0.0471238	-2.34871	3.725e-09	1e-10	-2.67556	1.8625e-09	1e-10	1.17627	0.714218	0.121277	0.938891	1	0.665385	-0.842882	1	0.849935
Translation	Mitochondrial central dogma	1.48993	0.0734319	0.00450135	-2.25107	6.43325e-09	2.15881e-10	-2.78884	1.8625e-09	1e-10	1.20334	0.714218	0.12249	-0.765114	1	0.95	-1.06755	1	0.330986
mt-mRNA modifications	Mitochondrial central dogma	-1.02592	0.746301	0.460803	-0.651899	0.904191	0.879917	1.10819	0.505662	0.373308	-1.34951	0.714218	0.134216	-1.21267	1	0.259328	0.602987	1	0.915433
mtDNA repair	Mitochondrial central dogma	-1.15801	0.640145	0.28785	-1.38051	0.225015	0.125749	-0.983986	0.589043	0.477419	1.22041	0.962636	0.232033	1.36544	1	0.143177	1.22539	1	0.211581
Translation factors	Mitochondrial central dogma	0.704787	0.902827	0.860412	-1.67543	0.0558964	0.015756	-2.14849	0.000362979	4.62859e-05	1.10469	1	0.32	-1.14847	1	0.296429	-1.51974	1	0.0481283
mt-tRNA modifications	Mitochondrial central dogma	-2.02051	0.0166089	0.000222938	-1.9474	0.00547751	0.000845521	-0.916874	0.680135	0.593407	1.09438	1	0.334711	1.44252	1	0.0757325	1.45692	1	0.0435215
mtDNA maintenance	Mitochondrial central dogma	-1.71296	0.0734319	0.0033056	-1.80448	0.0155315	0.00334871	-1.30008	0.250233	0.137712	1.09288	1	0.338947	1.37533	1	0.0651042	1.43107	1	0.0741627
mtDNA modifications	Mitochondrial central dogma	-1.24911	0.454164	0.109731	-1.20255	0.304036	0.185687	-0.748392	0.904657	0.892514	-1.02717	1	0.463035	-1.01043	1	0.502033	-0.843072	1	0.737673
Transcription	Mitochondrial central dogma	1.37314	0.515406	0.141667	-1.18547	0.408578	0.276956	-1.62421	0.117948	0.0435378	0.999338	1	0.470468	-0.784514	1	0.736364	-1.08968	1	0.354015
mtRNA metabolism	Mitochondrial central dogma	-1.02361	0.746301	0.4112	-2.09186	6.48552e-05	4.3527e-06	-2.12971	2.07621e-05	1.95081e-06	0.979894	1	0.485294	0.90337	1	0.664706	0.903487	1	0.666667
Mitochondrial ribosome assembly	Mitochondrial central dogma	-0.623616	0.950926	0.944544	-1.43447	0.166608	0.0706107	-1.41945	0.165608	0.0744681	0.908182	1	0.599585	-0.606248	1	0.962171	-0.671286	1	0.920204
mtDNA nucleoid	Mitochondrial central dogma	-1.40237	0.433598	0.101852	-1.63109	0.0778294	0.0240279	-1.69314	0.07823	0.0273018	0.860192	1	0.634146	1.16944	1	0.257541	1.14628	1	0.287281
mtRNA stability and decay	Mitochondrial central dogma	1.04099	0.707188	0.384444	-1.69975	0.0155315	0.0031913	-1.95355	0.00955889	0.0017963	-0.840536	1	0.672253	-1.07091	1	0.377856	-1.08732	1	0.342105
fMet processing	Mitochondrial central dogma	-1.40084	0.307415	0.0618956	-1.07123	0.531051	0.409871	-0.927945	0.670218	0.575758	-0.783373	1	0.729167	-1.35164	1	0.100775	-1.34153	1	0.110895
mtDNA replication	Mitochondrial central dogma	-1.23946	0.536006	0.201452	-0.841126	0.740582	0.65	1.31327	0.277209	0.16	0.688896	1	0.865702	0.755781	1	0.827189	1.0177	1	0.437778
mtDNA stability and decay	Mitochondrial central dogma	-1.24262	0.536006	0.201161	-1.13004	0.459266	0.339056	0.86733	0.737932	0.678501	0.672022	1	0.867089	0.495731	1	0.985597	-1.00256	1	0.501946
Polycistronic mtRNA processing	Mitochondrial central dogma	1.1086	0.667552	0.313725	-1.44813	0.169067	0.0760234	-1.73185	0.0516423	0.0146185	0.604739	1	0.94877	-0.813443	1	0.735088	-0.814296	1	0.715302
mtRNA granules	Mitochondrial central dogma	0.894957	0.780192	0.618056	-1.8985	0.00373212	0.00051317	-1.95685	0.00394663	0.000635699	-0.507342	1	0.996071	-0.82334	1	0.745161	-0.81593	1	0.735849
mt-rRNA modifications	Mitochondrial central dogma	-1.21457	0.561367	0.214789	-1.96647	0.00286045	0.000345558	-1.67409	0.091302	0.0330893	0.454556	1	1	0.608806	1	0.955189	0.583258	1	0.974299
Fission	Mitochondrial dynamics and surveillance	-0.866746	0.788971	0.640708	-1.10323	0.459266	0.336614	-1.01229	0.546629	0.4329	-1.47452	0.618436	0.0702087	-1.0023	1	0.469643	-0.684437	1	0.88057
Apoptosis	Mitochondrial dynamics and surveillance	-1.06176	0.700058	0.373264	-1.32645	0.219952	0.118095	-1.31667	0.204634	0.0961538	1.39542	0.618436	0.075594	1.32115	1	0.0894737	0.906087	1	0.617225
Cristae formation	Mitochondrial dynamics and surveillance	-0.68192	0.904341	0.867925	-1.59308	0.0925354	0.0304311	-1.42804	0.204634	0.0975104	-1.18294	0.999334	0.254864	-0.923762	1	0.553345	-0.694104	1	0.854809
MICOS complex	Mitochondrial dynamics and surveillance	-0.822348	0.808212	0.67803	-1.37163	0.225015	0.128364	-1.03259	0.528561	0.40795	-1.08082	1	0.354839	-0.494704	1	0.992565	0.824292	1	0.678879
Fusion	Mitochondrial dynamics and surveillance	0.896089	0.77683	0.571734	-0.991917	0.579688	0.459082	-1.27644	0.283599	0.165591	-0.988488	1	0.448544	-1.24463	1	0.205405	-1.28962	1	0.189873
Mitochondrial dynamics and surveillance	Mitochondrial dynamics and surveillance	-1.00916	0.746301	0.454254	-1.73539	0.00373212	0.000526004	-1.77808	0.00189353	0.00029229	0.981382	1	0.503145	-0.792929	1	0.898638	-0.900356	1	0.669591
Organelle contact sites	Mitochondrial dynamics and surveillance	-1.31063	0.515406	0.145191	-1.09525	0.469416	0.356	-0.934427	0.659292	0.557522	0.948758	1	0.514463	0.983433	1	0.470046	-0.684871	1	0.882246
Autophagy	Mitochondrial dynamics and surveillance	0.933298	0.77683	0.552995	0.849665	0.740582	0.657201	-0.85101	0.732733	0.668803	-0.944361	1	0.531835	-0.95081	1	0.546713	-0.950897	1	0.52439
Intramitochondrial membrane interactions	Mitochondrial dynamics and surveillance	-0.927061	0.77683	0.543925	-1.10802	0.469416	0.353293	-1.23266	0.315094	0.202151	-0.900619	1	0.586408	-0.961352	1	0.513514	0.793601	1	0.750557
Mitophagy	Mitochondrial dynamics and surveillance	-0.661995	0.928744	0.903811	-1.14826	0.434367	0.308	-1.0505	0.499005	0.365044	0.898374	1	0.590909	-0.923785	1	0.573944	-1.02765	1	0.431159
Trafficking	Mitochondrial dynamics and surveillance	0.84073	0.790229	0.651899	-1.21927	0.378455	0.246377	-1.66534	0.0535247	0.015806	0.727877	1	0.814737	-0.941301	1	0.531599	-1.11271	1	0.355019
OXPHOS subunits	OXPHOS	1.56654	0.0734319	0.0052291	-2.54308	3.725e-09	1e-10	-3.06709	1.8625e-09	1e-10	1.55942	0.290123	0.00584139	0.652518	1	0.997033	-0.599185	1	0.998529
OXPHOS	OXPHOS	1.41823	0.0734319	0.00542115	-2.6948	3.725e-09	1e-10	-3.20205	1.8625e-09	1e-10	1.41223	0.330091	0.0088615	-0.460028	1	1	-0.914775	1	0.65978
CI subunits	OXPHOS	1.62968	0.0933144	0.00790904	-1.95361	0.000935677	0.000100475	-2.65664	2.24671e-09	1.35707e-10	1.60127	0.337148	0.0113137	1.02521	1	0.404494	0.420598	1	1
CIV assembly factors	OXPHOS	0.899984	0.780192	0.619159	-2.17745	8.999e-05	6.64355e-06	-2.44529	1.12872e-06	9.09035e-08	1.59236	0.417803	0.0196283	-0.997836	1	0.469355	-1.57892	1	0.0154988
CV subunits	OXPHOS	1.64369	0.136847	0.0165319	-2.14132	0.000282009	2.64975e-05	-2.34973	4.24549e-05	4.55891e-06	1.58517	0.427863	0.0256603	0.785241	1	0.768868	-0.87748	1	0.630662
Complex IV	OXPHOS	1.06901	0.700058	0.341085	-2.3899	5.75961e-07	2.70586e-08	-2.64123	5.92373e-09	3.97566e-10	1.45514	0.427863	0.0315872	-0.869487	1	0.698113	-1.3828	1	0.0669935
Complex I	OXPHOS	1.49604	0.14931	0.0190395	-2.07057	4.50933e-05	2.72376e-06	-2.73981	1.8625e-09	1e-10	1.25396	0.714218	0.115139	0.653651	1	0.994048	-0.568322	1	0.995356
Complex V	OXPHOS	1.51814	0.268488	0.0504541	-2.11333	0.000206805	1.80434e-05	-2.37217	2.50122e-05	2.51801e-06	1.14202	1	0.287474	-0.669744	1	0.929508	-1.04519	1	0.379725
CII assembly factors	OXPHOS	0.812904	0.813554	0.709812	-1.23894	0.37597	0.242236	-1.35948	0.22742	0.117526	1.0999	1	0.38055	1.17554	1	0.283262	0.972336	1	0.528541
CV assembly factors	OXPHOS	0.565049	0.951983	0.951983	-1.13667	0.437932	0.317427	-1.17211	0.438235	0.3	-1.04695	1	0.424762	-1.10535	1	0.360748	-1.15768	1	0.31028
CIII subunits	OXPHOS	-0.907719	0.77683	0.571963	-1.83767	0.0227731	0.00565508	-1.65302	0.0672093	0.0226825	0.958713	1	0.483607	0.73327	1	0.806236	0.615249	1	0.940133
OXPHOS assembly factors	OXPHOS	1.0363	0.700058	0.373711	-2.27447	1.51822e-06	8.1515e-08	-2.66103	1.8625e-09	1e-10	0.967559	1	0.527426	-0.840871	1	0.774436	-1.18692	1	0.187404
CIV subunits	OXPHOS	-0.931686	0.77683	0.549091	-1.96435	0.00376979	0.000556613	-2.00482	0.00429416	0.000720497	0.913719	1	0.582251	0.599631	1	0.963134	-0.651051	1	0.910499
Cytochrome C	OXPHOS	-1.12142	0.667552	0.311508	-1.31382	0.199491	0.103093	-1.25969	0.284287	0.169043	-0.96983	1	0.59	-1.03161	1	0.477495	-0.861537	1	0.726744
CIII assembly factors	OXPHOS	-0.702274	0.884097	0.824762	-1.06605	0.505771	0.386965	-1.04777	0.546629	0.426263	-0.839269	1	0.659004	-0.589517	1	0.930451	0.497316	1	0.974843
CII subunits	OXPHOS	-1.0376	0.746301	0.449331	-1.43185	0.154244	0.0621118	-1.45793	0.156046	0.0659794	-0.818063	1	0.678639	-1.24371	1	0.216418	-0.708232	1	0.820416
Respirasome assembly	OXPHOS	0.68046	0.899866	0.845511	-1.46064	0.169067	0.0744499	-1.63374	0.0257779	0.0055362	0.772102	1	0.737844	-0.990904	1	0.516791	-1.0938	1	0.376181
Complex II	OXPHOS	-0.900779	0.780192	0.605364	-1.56159	0.118402	0.0429108	-1.72346	0.0553131	0.0169868	0.727016	1	0.798371	0.886062	1	0.59292	0.703826	1	0.832599
Complex III	OXPHOS	-1.01301	0.746301	0.419469	-1.81729	0.0193293	0.00441071	-1.72711	0.0396776	0.00958652	-0.653755	1	0.901852	-0.435299	1	0.994718	-0.515195	1	0.984509
CI assembly factors	OXPHOS	0.917153	0.780192	0.585812	-1.54103	0.110679	0.0391587	-1.82227	0.0256254	0.00533146	-0.669012	1	0.916988	-0.663879	1	0.918197	-0.702555	1	0.880137
Proteases	Protein import, sorting and homeostasis	1.64738	0.127808	0.0128666	0.917127	0.708451	0.589583	-1.6178	0.0516423	0.0149035	-1.51005	0.534197	0.0501931	-1.68777	1	0.00681632	-1.4971	1	0.0309242
Import motor	Protein import, sorting and homeostasis	-0.810917	0.813554	0.691429	-1.72654	0.0229212	0.00584568	-1.39803	0.215588	0.107071	1.50422	0.579444	0.0583333	1.20231	1	0.253191	-0.725157	1	0.817143
Protein homeostasis	Protein import, sorting and homeostasis	1.42423	0.268488	0.0487305	-1.33828	0.165028	0.0684411	-2.02151	0.000859617	0.000121154	-1.11046	1	0.271186	-1.20554	1	0.169492	-1.10786	1	0.289644
SAM	Protein import, sorting and homeostasis	1.01164	0.768041	0.484536	-1.16611	0.430423	0.300429	-1.29962	0.284287	0.171717	1.1235	1	0.35654	0.602037	1	0.932099	-0.961301	1	0.558366
Chaperones	Protein import, sorting and homeostasis	0.949632	0.77683	0.546911	-1.42683	0.18629	0.0925197	-1.82551	0.0209026	0.00420858	1.01913	1	0.444211	1.36463	1	0.106335	1.29998	1	0.151927
Preprotein cleavage	Protein import, sorting and homeostasis	1.78332	0.0933144	0.00814152	1.46563	0.183864	0.0888469	-0.916023	0.669718	0.570833	-0.994755	1	0.463796	0.610706	1	0.920354	0.931376	1	0.552863
Protein import and sorting	Protein import, sorting and homeostasis	1.32894	0.400791	0.0860759	-1.58756	0.0439581	0.0118008	-2.09138	0.000248264	2.99916e-05	0.969118	1	0.510504	0.707699	1	0.953678	-0.523798	1	0.998392
TIM23 presequence pathway	Protein import, sorting and homeostasis	-1.31231	0.527886	0.177143	-1.78058	0.014279	0.00268331	-1.61956	0.0576992	0.0182854	0.913913	1	0.579167	-0.549331	1	0.958647	-0.744999	1	0.801905
MIA40	Protein import, sorting and homeostasis	-1.29727	0.515406	0.139265	-1.21363	0.386888	0.259657	-1.36561	0.22742	0.115152	-0.854525	1	0.662879	-0.65475	1	0.874031	0.62535	1	0.883197
TOM	Protein import, sorting and homeostasis	0.753138	0.85936	0.79015	-1.86116	0.0196688	0.00462018	-1.73395	0.0402375	0.010325	0.728262	1	0.806982	-0.856862	1	0.648649	-0.963508	1	0.499096
OXA	Protein import, sorting and homeostasis	-0.953705	0.77683	0.573499	1.24101	0.225054	0.129897	1.30946	0.142214	0.0534494	0.757042	1	0.872951	0.795767	1	0.8	0.762382	1	0.864646
Protein import, sorting and homeostasis	Protein import, sorting and homeostasis	1.35085	0.26451	0.0408304	-1.86704	0.000935677	9.5215e-05	-2.31705	1.6056e-07	1.18535e-08	0.754892	1	0.927966	-0.895452	1	0.67916	-0.978855	1	0.501493
TIM22 carrier pathway	Protein import, sorting and homeostasis	-0.598611	0.947511	0.928433	-1.04646	0.554767	0.435622	-0.6047	0.925403	0.919192	-0.454799	1	0.996212	0.468764	1	0.995885	0.698462	1	0.821721
Signaling	Signaling	-0.946413	0.77683	0.5472	-1.72463	0.0155315	0.00343985	-1.8695	0.0051557	0.000899652	1.27964	0.714218	0.121849	1.01116	1	0.420765	0.804458	1	0.833333
Mitochondrial permeability transition pore	Signaling	0.653531	0.928744	0.901468	-1.42131	0.183864	0.0875764	-1.34627	0.236231	0.127273	1.30593	0.740485	0.1625	0.861498	1	0.614894	-0.676828	1	0.872381
Immune response	Signaling	-0.982195	0.77683	0.527725	0.828689	0.750689	0.680154	0.914147	0.679172	0.588008	1.13317	1	0.35518	1.08652	1	0.403433	0.898732	1	0.606765
Calcium homeostasis	Signaling	-0.996569	0.746301	0.456172	-1.83586	0.0109831	0.00191652	-1.99626	0.00522198	0.000946264	1.03193	1	0.408714	-0.981512	1	0.508224	-1.18433	1	0.24618
Calcium cycle	Signaling	-1.34186	0.515406	0.145794	-1.72565	0.0583359	0.0171706	-1.33489	0.236231	0.126882	0.8714	1	0.61807	-0.872218	1	0.632432	-0.890357	1	0.593128
EF hand proteins	Signaling	1.1589	0.635098	0.277056	-1.34252	0.229985	0.137374	-1.84786	0.0330961	0.00777425	-0.859624	1	0.631373	-1.17883	1	0.278459	-1.52258	1	0.0512821
cAMP-PKA signaling	Signaling	0.815672	0.813554	0.695198	0.82961	0.740582	0.666027	0.695529	0.870102	0.846743	0.672013	1	0.84696	1.26848	1	0.211991	1.37141	1	0.126338
Calcium uniporter	Small molecule transport	1.18356	0.61978	0.262055	-1.46484	0.146499	0.0570265	-1.62486	0.0553131	0.0170765	-1.46732	0.618436	0.0708812	-1.56173	1	0.0392823	-1.32498	1	0.129524
Sideroflexins	Small molecule transport	-0.946039	0.77683	0.548757	0.827099	0.740582	0.666027	0.880582	0.714192	0.636015	-0.938358	1	0.548571	0.823218	1	0.659529	1.29864	1	0.192719
ABC transporters	Small molecule transport	-0.774248	0.847801	0.762452	-1.0339	0.540406	0.420719	0.79908	0.800877	0.747126	-0.845731	1	0.684932	-1.33808	1	0.136364	-1.26837	1	0.211679
Small molecule transport	Small molecule transport	-1.12084	0.635098	0.276596	-1.60339	0.0155315	0.00340263	-1.54919	0.0402375	0.0100172	-0.728976	1	0.94697	-1.17491	1	0.183056	-1.18829	1	0.176205
SLC25A family	Small molecule transport	-1.15353	0.561367	0.2257	-1.38791	0.127068	0.0469043	-1.26539	0.22742	0.116667	-0.657181	1	0.961977	-0.812907	1	0.820472	-0.894689	1	0.630225

## Sheet: Inflammation and ISR
		Mature: 0.5Gy vs 0Gy			Mature: 0.5Gy Antag vs 0Gy			Mature: 0.5Gy Antag vs 0.5Gy			Angiogenesis: 0.5Gy vs 0Gy			Angiogenesis: 0.5Gy Antag vs 0Gy			Angiogenesis: 0.5Gy Antag vs 0.5Gy
pathway	Main Pathway	NES: M: 0.5Gy vs 0Gy	padj: M: 0.5Gy vs 0Gy	pval: M: 0.5Gy vs 0Gy	NES: M: 0.5Gy Antag vs 0Gy	padj: M: 0.5Gy Antag vs 0Gy	pval: M: 0.5Gy Antag vs 0Gy	NES: M: 0.5Gy Antag vs 0.5Gy	padj: M: 0.5Gy Antag vs 0.5Gy	pval: M: 0.5Gy Antag vs 0.5Gy	NES: D: 0.5Gy vs 0Gy	padj: D: 0.5Gy vs 0Gy	pval: D: 0.5Gy vs 0Gy	NES: D: 0.5Gy Antag vs 0Gy	padj: D: 0.5Gy Antag vs 0Gy	pval: D: 0.5Gy Antag vs 0Gy	NES: D: 0.5Gy Antag vs 0.5Gy	padj: D: 0.5Gy Antag vs 0.5Gy	pval: D: 0.5Gy Antag vs 0.5Gy
Adaptive Immune Genes	Adaptive Immune Genes	1.06201	0.555449	0.351981	-0.673621	0.965674	0.951473	-1.2569	0.482445	0.16318	0.829849	0.867679	0.732068	-0.595303	0.995905	0.966614	-0.702935	0.974271	0.909953
Adaptive Immune Genes: Antigen Presentation (AP)	Adaptive Immune Genes	0.886099	0.782203	0.609658	0.736236	0.905089	0.799574	-1.05456	0.638706	0.402062	0.568645	0.978	0.96063	-0.910328	0.759685	0.580935	-0.863322	0.802812	0.658088
Adaptive Immune Genes: Cytokines (CYT)	Adaptive Immune Genes	1.48738	0.230665	0.0715789	-0.961585	0.840562	0.498162	-1.61612	0.216427	0.0286447	1.32199	0.749396	0.152805	-0.727585	0.937346	0.806738	-1.16887	0.567037	0.27518
Adaptive Immune Genes: Interleukins (IL)	Adaptive Immune Genes	0.550927	0.951267	0.946392	0.775531	0.905089	0.732777	0.777518	0.841488	0.754864	-1.1087	0.811855	0.346232	0.990519	0.690824	0.48764	0.949495	0.741026	0.544872
Adaptive Immune Genes: Surface Marker/Receptor Signaling (SMR)	Adaptive Immune Genes	-1.05509	0.59075	0.399625	-0.801227	0.905089	0.718919	0.705989	0.918734	0.85118	-0.598276	0.978	0.958824	0.584979	0.993596	0.949761	0.805678	0.827513	0.717703
Innate Immune Genes	Innate Immune Genes	2.25061	1.22796e-05	3.61163e-07	0.909126	0.874317	0.655738	-1.94578	0.00281659	8.28409e-05	-0.98821	0.85607	0.500914	-2.08639	0.000253626	3.72979e-06	-2.25539	5.07743e-06	7.46681e-08
Innate Immune Genes: Antigen Presentation (AP)	Innate Immune Genes	1.11953	0.555449	0.359408	0.65543	0.942469	0.887029	-1.02853	0.644838	0.436214	-1.16263	0.751004	0.309237	0.833319	0.843364	0.657328	1.37362	0.383562	0.0944206
Innate Immune Genes: Canonical (C)	Innate Immune Genes	2.08311	0.00214298	0.000126058	-1.21443	0.514269	0.181507	-2.10576	0.00281659	4.85751e-05	-1.07636	0.822318	0.365201	-1.96421	0.00445791	0.000131115	-2.17562	0.000178131	5.23915e-06
Innate Immune Genes: Inflammation (INF)	Innate Immune Genes	1.12589	0.502698	0.303097	0.748867	0.910757	0.830396	-1.05295	0.638706	0.403888	1.05163	0.85607	0.420319	-1.17385	0.610813	0.278459	-1.33807	0.444583	0.143836
Innate Immune Genes: Non-Canonical (NC)	Innate Immune Genes	1.99999	0.00706835	0.000519732	1.54561	0.267368	0.0300915	-1.19757	0.527716	0.193206	-0.804793	0.877478	0.761341	-1.68803	0.144537	0.00754175	-1.83548	0.0263201	0.00116118
ISR Genes	ISR Genes	-1.83926	0.00214298	0.000116382	-2.03031	0.000434789	6.39395e-06	-1.32084	0.379272	0.0669303	-0.901994	0.867679	0.677903	1.16251	0.507294	0.180473	1.16615	0.48214	0.163077
ISR Genes: Amino Acid Uptake/Biosynthesis	ISR Genes	-1.88091	1.22796e-05	2.29329e-07	-1.83988	0.000807759	2.58781e-05	1.10363	0.625969	0.368217	-0.915845	0.860119	0.590361	1.06675	0.633996	0.428879	1.23649	0.524811	0.233906
ISR Genes: ATF4 Target Gene	ISR Genes	0.853596	0.822191	0.687104	-1.08533	0.76265	0.389313	-1.23015	0.527716	0.218107	1.6945	0.191128	0.00562142	1.43198	0.498988	0.0905172	-1.11941	0.618069	0.371269
ISR Genes: Death Factors	ISR Genes	-1.35329	0.315907	0.134725	-1.0442	0.76265	0.402574	-0.981602	0.658956	0.474836	1.24722	0.749396	0.2147	1.36164	0.507294	0.141553	0.992721	0.677628	0.44843
ISR Genes: ER-homeostasis	ISR Genes	-1.85358	0.0223493	0.00260629	-2.18428	0.000807759	3.56364e-05	-1.82565	0.0679761	0.00399859	-1.76504	0.191128	0.00473188	-1.55723	0.364507	0.0375228	-1.18488	0.524811	0.241497
ISR Genes: ER-UPR Activator	ISR Genes	-1.56155	0.205773	0.0484171	-1.55488	0.326079	0.0431576	-1.16192	0.554212	0.297468	-1.47011	0.624635	0.0850622	-0.979373	0.696338	0.501773	0.928738	0.72889	0.525229
ISR Genes: ISR Activator	ISR Genes	1.24439	0.348555	0.189655	1.28948	0.505721	0.171053	0.835587	0.828652	0.68242	1.18578	0.749396	0.261811	1.46471	0.498988	0.0791855	1.38999	0.426667	0.131765
ISR Genes: Lipid Metabolism	ISR Genes	-1.37283	0.315907	0.12334	-1.32426	0.505721	0.163603	0.945873	0.674241	0.515596	0.791383	0.867679	0.717602	1.32367	0.507294	0.157534	1.67373	0.186312	0.0164393
ISR Genes: MT-UPR	ISR Genes	-0.757424	0.867497	0.778195	-1.28167	0.505721	0.160748	-1.23626	0.527716	0.208511	0.817775	0.867679	0.710317	1.30795	0.507294	0.174713	0.953875	0.693119	0.48926
ISR Genes: Redox Maintenance	ISR Genes	-1.24582	0.346869	0.183636	-1.47934	0.404003	0.0656934	-1.38882	0.399765	0.107991	-0.845705	0.867679	0.664	-1.09293	0.633996	0.357268	-0.848861	0.802812	0.672945
ISR Genes: Survivial	ISR Genes	1.30942	0.324627	0.147992	1.5349	0.267368	0.031455	1.12024	0.611608	0.350775	0.894169	0.860119	0.60119	1.27611	0.507294	0.193966	1.46895	0.383562	0.055794

## Sheet: Senescence
		Mature: 0.5Gy vs 0Gy			Mature: 0.5Gy Antag vs 0Gy			Mature: 0.5Gy Antag vs 0.5Gy			Angiogenesis: 0.5Gy vs 0Gy			Angiogenesis: 0.5Gy Antag vs 0Gy			Angiogenesis: 0.5Gy Antag vs 0.5Gy
pathway	Main Pathway	NES: M: 0.5Gy vs 0Gy	padj: M: 0.5Gy vs 0Gy	pval: M: 0.5Gy vs 0Gy	NES: M: 0.5Gy Antag vs 0Gy	padj: M: 0.5Gy Antag vs 0Gy	pval: M: 0.5Gy Antag vs 0Gy	NES: M: 0.5Gy Antag vs 0.5Gy	padj: M: 0.5Gy Antag vs 0.5Gy	pval: M: 0.5Gy Antag vs 0.5Gy	NES: D: 0.5Gy vs 0Gy	padj: D: 0.5Gy vs 0Gy	pval: D: 0.5Gy vs 0Gy	NES: D: 0.5Gy Antag vs 0Gy	padj: D: 0.5Gy Antag vs 0Gy	pval: D: 0.5Gy Antag vs 0Gy	NES: D: 0.5Gy Antag vs 0.5Gy	padj: D: 0.5Gy Antag vs 0.5Gy	pval: D: 0.5Gy Antag vs 0.5Gy
Cellular Senescence	Reactome	-2.17412	3.89721e-08	1.46146e-08	-1.99581	2.95045e-07	1.10642e-07	0.969995	0.531599	0.531599	-1.28121	0.107209	0.0536044	1.01849	0.671642	0.378788	1.71073	0.000446002	8.9266e-05
DNA Damage/Telomere Stress Induced Senescence	Reactome	-2.59917	5.47039e-10	1.3676e-10	-2.55915	1.22274e-09	3.05684e-10	-1.47415	0.0838862	0.0209715	-1.64888	0.0106692	0.00400096	1.01944	0.671642	0.425	1.92991	0.000708263	0.000265599
Formation Of Senescence-Associated Heterochromatin Foci (SAHF)	Reactome	-1.63871	0.0415057	0.0259411	-1.26381	0.174312	0.165414	1.04697	0.478505	0.418692	-1.02674	0.478405	0.418605	1.20343	0.671642	0.212766	1.59727	0.0475894	0.0297434
Oncogene Induced Senescence	Reactome	1.20718	0.16886	0.16886	1.3463	0.141379	0.0883621	1.3292	0.196597	0.0982987	-0.97616	0.506098	0.506098	-0.892261	0.671642	0.634426	-0.821877	0.727124	0.727124
Oxidative Stress Induced Senescence	Reactome	-2.20245	3.84645e-07	1.92322e-07	-2.00062	1.64052e-05	8.20258e-06	1.33498	0.138462	0.0519231	-1.13606	0.355556	0.222222	1.10364	0.671642	0.252396	1.8994	0.000446002	0.0001115
Senescence-Associated Secretory Phenotype (SASP)	Reactome	-2.56656	5.47039e-10	1e-10	-2.43592	1.22274e-09	1.7109e-10	-1.7428	0.0116258	0.00145323	-1.08851	0.411028	0.308271	0.911608	0.671642	0.671642	1.49925	0.025423	0.0127115
Cellular Senescence human	KEGG	-1.23384	0.110787	0.0969388	1.1403	0.174312	0.165094	1.06133	0.442767	0.332075	-1.53961	0.0106692	0.00285215	-0.923127	0.671642	0.647773	1.15287	0.169159	0.148014
Cellular Senescence mice	KEGG	-1.30592	0.0593607	0.0445205	1.13073	0.174312	0.174312	1.12614	0.349091	0.218182	-1.63193	0.0106692	0.00146723	-0.984219	0.671642	0.486897	1.1827	0.144404	0.108303

## Sheet: Hallmarks
	Mature: 0.5Gy vs 0Gy			Mature: 0.5Gy Antag vs 0Gy			Mature: 0.5Gy Antag vs 0.5Gy			Angiogenesis: 0.5Gy vs 0Gy			Angiogenesis: 0.5Gy Antag vs 0Gy			Angiogenesis: 0.5Gy Antag vs 0.5Gy
pathway	NES: M: 0.5Gy vs 0Gy	padj: M: 0.5Gy vs 0Gy	pval: M: 0.5Gy vs 0Gy	NES: M: 0.5Gy Antag vs 0Gy	padj: M: 0.5Gy Antag vs 0Gy	pval: M: 0.5Gy Antag vs 0Gy	NES: M: 0.5Gy Antag vs 0.5Gy	padj: M: 0.5Gy Antag vs 0.5Gy	pval: M: 0.5Gy Antag vs 0.5Gy	NES: D: 0.5Gy vs 0Gy	padj: D: 0.5Gy vs 0Gy	pval: D: 0.5Gy vs 0Gy	NES: D: 0.5Gy Antag vs 0Gy	padj: D: 0.5Gy Antag vs 0Gy	pval: D: 0.5Gy Antag vs 0Gy	NES: D: 0.5Gy Antag vs 0.5Gy	padj: D: 0.5Gy Antag vs 0.5Gy	pval: D: 0.5Gy Antag vs 0.5Gy
HALLMARK_ADIPOGENESIS	1.26106	0.0616021	0.029569	-1.69305	0.000165032	4.62089e-05	-1.88551	2.0979e-06	3.77623e-07	0.792298	0.951681	0.951681	-1.16477	0.310526	0.155263	-0.981231	0.712531	0.502755
HALLMARK_ALLOGRAFT_REJECTION	1.17639	0.222469	0.13577	-1.06256	0.402504	0.313953	-1.18793	0.164515	0.118451	0.920515	0.74969	0.661053	-1.24839	0.23169	0.0851351	-1.37004	0.0777167	0.0295249
HALLMARK_ANDROGEN_RESPONSE	1.50382	0.0156987	0.0062795	1.06899	0.405186	0.326923	-1.46931	0.0324104	0.0179867	-1.9585	0.000152287	1.52287e-05	-1.63457	0.0140406	0.00229338	-1.14615	0.403292	0.217778
HALLMARK_ANGIOGENESIS	0.787707	0.885733	0.832589	1.0443	0.439905	0.378319	-0.639149	0.972789	0.972789	0.682612	0.939192	0.920408	0.848449	0.80502	0.724518	-0.915608	0.763469	0.595506
HALLMARK_APICAL_JUNCTION	1.46774	0.00984747	0.00334814	2.02711	1.29709e-06	2.07535e-07	1.64766	0.00064662	0.000228982	1.34012	0.043856	0.0087712	1.52724	0.0140406	0.00252731	1.39147	0.0308627	0.00925882
HALLMARK_APICAL_SURFACE	1.14744	0.360419	0.252294	1.69841	0.0147685	0.00649815	1.09842	0.338465	0.311388	0.760099	0.889845	0.854251	0.836581	0.823749	0.767313	0.890708	0.773491	0.666667
HALLMARK_APOPTOSIS	1.5204	0.00845334	0.002536	-1.28917	0.105907	0.0571895	-1.59482	0.00125006	0.000500022	0.975446	0.685537	0.505241	-1.21813	0.27137	0.113976	-1.40287	0.0777167	0.0295323
HALLMARK_BILE_ACID_METABOLISM	0.908172	0.766906	0.674877	-1.26637	0.157754	0.0978078	-1.36284	0.0816867	0.0522795	-1.18531	0.387703	0.162835	-1.44312	0.0986708	0.0276278	-1.23792	0.261905	0.130952
HALLMARK_CHOLESTEROL_HOMEOSTASIS	-1.07629	0.428654	0.316434	-1.19945	0.233266	0.158621	-1.14329	0.248344	0.198675	-1.45886	0.0624583	0.01499	1.13785	0.375657	0.231481	1.6041	0.0120684	0.00289642
HALLMARK_COAGULATION	1.48879	0.0148731	0.0056518	1.09919	0.337004	0.249383	-1.19655	0.182416	0.138636	-0.912235	0.74969	0.654224	-1.15661	0.375657	0.202247	-1.171	0.325847	0.16944
HALLMARK_COMPLEMENT	1.46943	0.00984747	0.00325316	1.05427	0.396079	0.30102	-1.354	0.0324104	0.0181498	-1.23038	0.273344	0.0929368	-1.45584	0.0206373	0.00495295	-1.33861	0.0849559	0.0339823
HALLMARK_DNA_REPAIR	1.49923	0.0103026	0.00370894	-1.79024	0.000104697	2.54329e-05	-2.11878	4.37824e-08	6.12954e-09	1.10221	0.460317	0.227083	0.96402	0.672072	0.573643	0.933682	0.773491	0.669039
HALLMARK_E2F_TARGETS	-2.79111	2.5e-09	1e-10	-3.13724	8.33333e-10	1e-10	-1.93957	3.68107e-07	5.8897e-08	-2.53911	2.5e-09	1e-10	-0.979286	0.65687	0.520997	1.71328	0.000304039	2.43231e-05
HALLMARK_EPITHELIAL_MESENCHYMAL_TRANSITION	1.70824	0.000149381	2.68885e-05	1.2025	0.157754	0.0935065	-1.36594	0.019909	0.0103527	1.55641	0.0031577	0.000505232	-1.12825	0.375657	0.211009	-1.51135	0.00930002	0.002046
HALLMARK_ESTROGEN_RESPONSE_EARLY	1.22421	0.0989325	0.0514449	1.47485	0.0105998	0.0044519	1.05133	0.35461	0.333333	0.964246	0.703782	0.563025	1.06381	0.407858	0.277344	1.03853	0.591787	0.355072
HALLMARK_ESTROGEN_RESPONSE_LATE	-0.971644	0.618205	0.519293	-1.30691	0.0790739	0.0411184	-1.31262	0.0463949	0.026909	-0.915824	0.74969	0.674721	-0.81142	0.933873	0.903226	1.02509	0.635494	0.406716
HALLMARK_FATTY_ACID_METABOLISM	1.14838	0.237968	0.159383	-1.8172	0.000104697	2.72212e-05	-1.98232	4.92768e-06	1.18264e-06	-0.990493	0.68323	0.477695	-0.778439	0.933873	0.928962	1.01175	0.660264	0.44898
HALLMARK_G2M_CHECKPOINT	-2.81356	2.5e-09	1e-10	-2.68819	8.33333e-10	1e-10	-1.07142	0.288798	0.245413	-2.54592	2.5e-09	1e-10	-1.10621	0.375657	0.238532	1.59043	0.00135771	0.000220383
HALLMARK_GLYCOLYSIS	-1.35964	0.0387434	0.017822	-1.90456	1.72257e-06	3.10062e-07	-1.87149	2.6564e-06	5.3128e-07	-1.01114	0.630308	0.398482	-0.942448	0.697794	0.614058	-0.824804	0.90391	0.885832
HALLMARK_HEDGEHOG_SIGNALING	1.32153	0.154925	0.086758	1.97806	0.000870853	0.000278673	2.00395	0.00040085	0.000128272	1.21673	0.430254	0.197917	1.34319	0.23169	0.0865922	1.12761	0.484422	0.271277
HALLMARK_HEME_METABOLISM	1.14448	0.222469	0.137931	-1.15189	0.236934	0.165854	-1.27347	0.0658834	0.0408477	-1.17281	0.387703	0.15019	-1.46425	0.0324286	0.00843143	-1.48615	0.0130475	0.00339235
HALLMARK_HYPOXIA	1.13964	0.237238	0.151832	-1.22563	0.157754	0.0960912	-1.36195	0.0194257	0.00971286	-0.884193	0.825176	0.775665	1.07802	0.375657	0.247934	1.24816	0.0884069	0.0371309
HALLMARK_IL2_STAT5_SIGNALING	1.04869	0.428654	0.317204	-1.03987	0.406599	0.341544	-1.1579	0.182416	0.135011	-1.01829	0.630308	0.380334	-0.989516	0.645647	0.490691	1.19093	0.195803	0.0861535
HALLMARK_IL6_JAK_STAT3_SIGNALING	1.77116	0.00379924	0.000987803	0.941681	0.574962	0.551963	-1.41706	0.0517349	0.0310409	1.43343	0.0617445	0.0135838	-1.41158	0.136689	0.0437406	-1.69	0.00898025	0.00179605
HALLMARK_INFLAMMATORY_RESPONSE	1.37726	0.0221595	0.009307	-0.938487	0.614498	0.614498	-1.45427	0.00988265	0.00454602	1.02456	0.630308	0.403397	-1.49335	0.0196512	0.00432327	-1.70557	0.00135771	0.000244388
HALLMARK_INTERFERON_ALPHA_RESPONSE	2.33072	2.33801e-07	1.4028e-08	-0.923027	0.614498	0.609881	-2.34065	1.60625e-08	1.9275e-09	-1.1279	0.460317	0.230159	-2.09192	6.0564e-06	3.63384e-07	-2.06785	1.34828e-05	8.08969e-07
HALLMARK_INTERFERON_GAMMA_RESPONSE	2.0364	3.78673e-07	3.78673e-08	-1.04587	0.405186	0.332253	-1.87613	4.92768e-06	1.10445e-06	-0.985497	0.68323	0.478261	-1.917	6.0564e-06	2.74641e-07	-1.73149	0.000558781	5.58781e-05
HALLMARK_KRAS_SIGNALING_DN	-0.81109	0.898109	0.862185	0.977151	0.550109	0.495098	1.24734	0.124459	0.0821429	0.883624	0.80825	0.74359	0.973299	0.656991	0.538732	-1.0273	0.635243	0.393851
HALLMARK_KRAS_SIGNALING_UP	1.57646	0.00317959	0.00069951	1.17074	0.200989	0.132653	-1.18734	0.164515	0.115385	-1.03913	0.606822	0.327684	-1.60193	0.0074953	0.000899436	-1.66244	0.00135771	0.000188609
HALLMARK_MITOTIC_SPINDLE	-1.78916	3.44981e-05	4.82973e-06	1.35218	0.0403647	0.0197265	1.83222	1.22827e-05	3.19351e-06	-2.00529	4.97114e-07	3.97691e-08	1.50248	0.0107016	0.00149823	1.91873	4.58695e-06	1.83478e-07
HALLMARK_MTORC1_SIGNALING	-1.95856	9.34818e-07	1.12178e-07	-2.57092	8.33333e-10	1e-10	-2.27988	1.25e-09	1e-10	-1.63881	0.00128659	0.000180123	-1.27009	0.136144	0.0408432	-0.873402	0.811371	0.762689
HALLMARK_MYC_TARGETS_V1	-0.959702	0.632587	0.544025	-2.58648	8.33333e-10	1e-10	-2.80219	1.25e-09	1e-10	-1.1468	0.389488	0.171375	-1.2219	0.23169	0.088042	-1.01404	0.657949	0.434247
HALLMARK_MYC_TARGETS_V2	-1.21887	0.237968	0.161818	-2.14285	1.7938e-05	3.5876e-06	-1.81534	0.0011341	0.000430957	1.43785	0.0994832	0.0318346	1.62105	0.0196512	0.00417781	1.42034	0.0743616	0.0252829
HALLMARK_MYOGENESIS	1.01077	0.538394	0.419948	1.37002	0.0403647	0.0201823	1.15053	0.194456	0.151675	1.18561	0.307303	0.110629	1.70229	0.00122367	0.000122367	1.65792	0.00135771	0.000229563
HALLMARK_NOTCH_SIGNALING	-0.715699	0.917818	0.899461	0.950323	0.574962	0.544469	1.0657	0.371224	0.363799	-0.934123	0.703782	0.552326	1.13703	0.375657	0.24734	0.956303	0.712531	0.527273
HALLMARK_OXIDATIVE_PHOSPHORYLATION	1.60239	0.0017614	0.000352279	-2.62261	8.33333e-10	1e-10	-3.08067	1.25e-09	1e-10	0.977955	0.685537	0.521008	-0.95574	0.672072	0.577982	-1.22293	0.198707	0.0914052
HALLMARK_P53_PATHWAY	1.77967	7.51896e-05	1.20303e-05	1.53428	0.00329367	0.00111985	-1.05979	0.324074	0.291667	1.72374	0.000169277	2.03132e-05	1.21967	0.263574	0.105429	-1.20582	0.217957	0.10462
HALLMARK_PANCREAS_BETA_CELLS	1.35256	0.162794	0.0944206	-1.02793	0.496633	0.437037	-1.16911	0.288798	0.248366	-1.29468	0.387703	0.157685	-1.31701	0.30714	0.142857	-1.09326	0.591787	0.35209
HALLMARK_PEROXISOME	0.713758	0.975669	0.975669	-1.49308	0.0240391	0.011058	-1.52438	0.0125988	0.00604742	-1.37739	0.0729444	0.0218833	-1.04967	0.518167	0.362717	0.801729	0.911243	0.911243
HALLMARK_PI3K_AKT_MTOR_SIGNALING	-1.00069	0.56431	0.451448	-1.14948	0.286296	0.206133	-1.05982	0.36529	0.350679	-1.12117	0.461691	0.240079	-0.968003	0.65687	0.525496	-0.871308	0.773958	0.696562
HALLMARK_PROTEIN_SECRETION	1.3384	0.0870623	0.0435311	-1.95614	7.56679e-05	1.66469e-05	-2.42879	7.9462e-09	7.9462e-10	-2.4008	2.78324e-09	1.66994e-10	-2.44714	5e-09	1e-10	-2.27231	6.05559e-08	1.21112e-09
HALLMARK_REACTIVE_OXYGEN_SPECIES_PATHWAY	0.85016	0.825598	0.759551	-1.71601	0.00454122	0.00181649	-2.17328	1.2418e-05	3.47703e-06	1.02094	0.637626	0.420833	1.03753	0.528114	0.390805	0.884747	0.773491	0.680672
HALLMARK_SPERMATOGENESIS	-1.29481	0.13116	0.0708263	-1.24603	0.157754	0.0893761	-1.21684	0.164515	0.116438	-1.6058	0.0155436	0.00279785	-1.20096	0.30714	0.147427	-0.857467	0.811371	0.759036
HALLMARK_TGF_BETA_SIGNALING	1.53562	0.0352604	0.0155146	1.74038	0.00417034	0.00158473	1.12047	0.295738	0.26025	-1.04525	0.630308	0.376448	-1.03999	0.521873	0.375749	-0.95902	0.712531	0.515773
HALLMARK_TNFA_SIGNALING_VIA_NFKB	1.53497	0.00379924	0.00091838	0.97677	0.550536	0.506494	-1.48368	0.0053959	0.00226628	1.31731	0.0640581	0.0175174	-1.11528	0.375657	0.225426	-1.39139	0.0347142	0.0111085
HALLMARK_UNFOLDED_PROTEIN_RESPONSE	-2.15839	3.55014e-07	2.84011e-08	-2.78557	8.33333e-10	1e-10	-2.39794	1.25e-09	1e-10	-1.04541	0.630308	0.362934	-1.18187	0.30714	0.145892	-0.94222	0.759035	0.576867
HALLMARK_UV_RESPONSE_DN	1.55676	0.00584401	0.00163632	2.1589	3.54149e-08	4.95809e-09	1.47756	0.00859654	0.00378248	-1.35877	0.0640581	0.0179363	-1.75932	0.000858657	6.86926e-05	-1.54751	0.0144344	0.00404165
HALLMARK_UV_RESPONSE_UP	1.05338	0.436306	0.331593	-1.56566	0.00370156	0.00133256	-1.6797	0.00064662	0.000232783	0.942734	0.711227	0.593684	-0.863551	0.823749	0.774324	-0.863619	0.831302	0.79805
HALLMARK_WNT_BETA_CATENIN_SIGNALING	0.866034	0.78085	0.702765	1.2913	0.181935	0.116438	1.16671	0.272213	0.223214	0.962026	0.685537	0.508163	1.17371	0.375657	0.218837	0.907144	0.773491	0.636628
HALLMARK_XENOBIOTIC_METABOLISM	-0.987155	0.593171	0.4864	-1.72558	0.000347591	0.000104277	-1.80421	3.93351e-05	1.18005e-05	0.941385	0.711227	0.59743	-0.782008	0.933873	0.933873	-0.906736	0.773491	0.678912

## Sheet: Reactome
	Mature: 0.5Gy vs 0Gy			Mature: 0.5Gy Antag vs 0Gy			Mature: 0.5Gy Antag vs 0.5Gy			Angiogenesis: 0.5Gy vs 0Gy			Angiogenesis: 0.5Gy Antag vs 0Gy			Angiogenesis: 0.5Gy Antag vs 0.5Gy
pathway	NES: M: 0.5Gy vs 0Gy	padj: M: 0.5Gy vs 0Gy	pval: M: 0.5Gy vs 0Gy	NES: M: 0.5Gy Antag vs 0Gy	padj: M: 0.5Gy Antag vs 0Gy	pval: M: 0.5Gy Antag vs 0Gy	NES: M: 0.5Gy Antag vs 0.5Gy	padj: M: 0.5Gy Antag vs 0.5Gy	pval: M: 0.5Gy Antag vs 0.5Gy	NES: D: 0.5Gy vs 0Gy	padj: D: 0.5Gy vs 0Gy	pval: D: 0.5Gy vs 0Gy	NES: D: 0.5Gy Antag vs 0Gy	padj: D: 0.5Gy Antag vs 0Gy	pval: D: 0.5Gy Antag vs 0Gy	NES: D: 0.5Gy Antag vs 0.5Gy	padj: D: 0.5Gy Antag vs 0.5Gy	pval: D: 0.5Gy Antag vs 0.5Gy
REACTOME_APOPTOTIC_EXECUTION_PHASE	-1.42067	0.152954	0.0543071	-1.05339	0.489025	0.378472	-0.935449	0.681768	0.572043	-1.76234	0.0177065	0.00206603	-1.13827	0.492714	0.262673	1.21975	0.406698	0.182045
REACTOME_C_TYPE_LECTIN_RECEPTORS_CLRS	1.31356	0.106446	0.0332254	-1.14314	0.304815	0.190635	-1.54622	0.0182942	0.00351084	-1.48174	0.038231	0.00560401	-0.971105	0.713262	0.539437	0.858067	0.911884	0.836858
REACTOME_CLASS_C_3_METABOTROPIC_GLUTAMATE_PHEROMONE_RECEPTORS	-1.69506	0.0418932	0.0094801	1.21324	0.327905	0.211628	1.92985	0.00428104	0.000584915	-1.40725	0.218206	0.0631164	-1.04733	0.585992	0.373754	0.506033	1	0.997561
REACTOME_DEPOLYMERISATION_OF_THE_NUCLEAR_LAMINA	-1.35105	0.246772	0.110687	-0.966339	0.609258	0.514652	0.942542	0.668891	0.555556	-2.1621	0.000408527	2.22265e-05	1.1027	0.551131	0.330789	1.44647	0.226831	0.0681319
REACTOME_FC_EPSILON_RECEPTOR_FCERI_SIGNALING	1.25737	0.188986	0.075	-0.959486	0.641736	0.552189	-1.53378	0.0194877	0.00379245	-1.48687	0.0611988	0.0107456	-1.13925	0.452973	0.22486	0.70025	1	0.996988
REACTOME_REGULATION_OF_INSULIN_LIKE_GROWTH_FACTOR_IGF_TRANSPORT_AND_UPTAKE_BY_INSULIN_LIKE_GROWTH_FACTOR_BINDING_PROTEINS_IGFBPS	1.36391	0.132923	0.0449185	-0.837521	0.856887	0.829352	-1.33275	0.134675	0.0480128	1.33035	0.206911	0.0583333	-0.805419	0.934473	0.879643	-1.03696	0.607796	0.382215
REACTOME_SIGNALING_BY_THE_B_CELL_RECEPTOR_BCR	1.40516	0.0768785	0.0213992	-1.00303	0.546571	0.442907	-1.51856	0.0429978	0.0109669	-1.39813	0.101487	0.0213104	-1.14751	0.438399	0.211288	-0.593748	1	0.998476
REACTOME_SUMOYLATION_OF_DNA_DAMAGE_RESPONSE_AND_REPAIR_PROTEINS	1.24184	0.223061	0.0946882	1.07939	0.402108	0.28744	0.987306	0.605008	0.468198	-1.68632	0.0151994	0.00167097	-1.28385	0.265671	0.0880989	-0.898157	0.795543	0.653251
REACTOME_TCR_SIGNALING	1.53125	0.0351746	0.00763564	-1.18677	0.25318	0.146048	-1.92585	0.0004158	3.80294e-05	-1.57211	0.0293609	0.00391929	-1.13738	0.453654	0.225619	-0.581473	1	1
REACTOME_INTERLEUKIN_10_SIGNALING	1.27249	0.295394	0.144374	0.577932	0.977228	0.973934	-1.37604	0.235544	0.108932	2.20911	0.000278591	1.42177e-05	-0.667758	0.958732	0.919935	-1.49441	0.14921	0.0385438
REACTOME_A_TETRASACCHARIDE_LINKER_SEQUENCE_IS_REQUIRED_FOR_GAG_SYNTHESIS	-1.08496	0.538446	0.357553	0.901111	0.687931	0.611872	1.45287	0.151963	0.0569853	1.43152	0.21236	0.0607287	0.920585	0.742473	0.57772	0.625783	0.988649	0.959135
REACTOME_ABORTIVE_ELONGATION_OF_HIV_1_TRANSCRIPT_IN_THE_ABSENCE_OF_TAT	0.726276	0.921985	0.872881	-1.7773	0.0239361	0.00670192	-2.0228	0.00251782	0.000308362	1.45503	0.216779	0.0626263	0.778135	0.887368	0.795	-0.778277	0.87582	0.782095
REACTOME_ACTIVATION_OF_ANTERIOR_HOX_GENES_IN_HINDBRAIN_DEVELOPMENT_DURING_EARLY_EMBRYOGENESIS	-2.94971	2.61765e-09	1e-10	-2.99139	2.02273e-09	1e-10	-1.45977	0.0659217	0.0190506	-1.29084	0.231533	0.0692308	1.04057	0.556793	0.338983	1.67884	0.00686959	0.000622402
REACTOME_ACTIVATION_OF_ATR_IN_RESPONSE_TO_REPLICATION_STRESS	-2.2058	0.00016706	1.30307e-05	-2.4927	4.10987e-08	2.40127e-09	-1.80545	0.0152564	0.00277015	-2.03902	0.00069389	4.08721e-05	-1.31555	0.288372	0.102564	-0.949581	0.721989	0.531915
REACTOME_ACTIVATION_OF_GENE_EXPRESSION_BY_SREBF_SREBP	-1.11417	0.497413	0.313761	1.55316	0.0481371	0.015988	1.56609	0.0619151	0.0175449	-1.68728	0.0287778	0.00377837	1.00014	0.648835	0.452055	1.58092	0.0553674	0.00955984
REACTOME_ACTIVATION_OF_THE_PRE_REPLICATIVE_COMPLEX	-2.29808	9.26577e-06	5.45535e-07	-2.45579	2.17322e-07	1.3723e-08	-1.80743	0.0123856	0.00210417	-1.85518	0.0123891	0.00130075	-1.00861	0.6365	0.436306	0.953401	0.715027	0.519231
REACTOME_ANCHORING_OF_THE_BASAL_BODY_TO_THE_PLASMA_MEMBRANE	-0.998128	0.603173	0.431438	-1.24601	0.186566	0.0963855	-0.878145	0.809966	0.738717	-1.29522	0.243504	0.075	-0.977205	0.697928	0.517291	1.20879	0.296788	0.107649
REACTOME_APC_C_CDC20_MEDIATED_DEGRADATION_OF_CYCLIN_B	-2.0204	0.00186909	0.000214631	-2.33897	1.17777e-05	1.00044e-06	-1.77074	0.0474886	0.0123791	-1.81652	0.0247237	0.00312529	-1.2321	0.401814	0.18555	-0.743395	0.912699	0.84
REACTOME_APC_C_CDH1_MEDIATED_DEGRADATION_OF_CDC20_AND_OTHER_APC_C_CDH1_TARGETED_PROTEINS_IN_LATE_MITOSIS_EARLY_G1	-1.19275	0.368003	0.199301	-2.27751	2.06622e-06	1.51368e-07	-2.59132	6.5842e-09	1.70153e-10	-1.53086	0.0642203	0.0114349	-1.11969	0.484199	0.251897	0.754533	0.981909	0.947514
REACTOME_APC_C_MEDIATED_DEGRADATION_OF_CELL_CYCLE_PROTEINS	-1.69983	0.00736769	0.00106513	-2.52915	2.02273e-09	1e-10	-2.50958	1.35358e-08	3.74762e-10	-1.87134	0.00148787	0.00010102	-1.24434	0.29911	0.110619	0.835637	0.920322	0.85
REACTOME_APC_CDC20_MEDIATED_DEGRADATION_OF_NEK2A	-2.07597	0.000906612	8.85707e-05	-2.40449	9.93857e-07	6.9235e-08	-1.74923	0.023357	0.00484309	-1.71478	0.0405733	0.00611153	-1.1566	0.482178	0.250412	-0.678729	0.966132	0.925297
REACTOME_APOPTOSIS	1.24513	0.211421	0.0880365	-1.36389	0.0485346	0.0161637	-1.75398	0.000694305	6.77143e-05	-1.26027	0.234099	0.0702087	-0.857877	0.893611	0.804813	1.09772	0.440518	0.207483
REACTOME_APOPTOTIC_CLEAVAGE_OF_CELLULAR_PROTEINS	0.933603	0.71299	0.570485	1.17433	0.345809	0.229167	-1.01555	0.56306	0.419069	-1.50716	0.135855	0.0320702	-1.34052	0.271695	0.0923567	-1.20328	0.460762	0.226962
REACTOME_B_WICH_COMPLEX_POSITIVELY_REGULATES_RRNA_EXPRESSION	-3.03837	2.61765e-09	1e-10	-3.25967	2.02273e-09	1e-10	-2.12004	4.89197e-05	3.42987e-06	-1.35435	0.190411	0.05	1.08204	0.482011	0.25	1.77024	0.00190717	0.00012563
REACTOME_BETA_CATENIN_PHOSPHORYLATION_CASCADE	-0.685459	0.926855	0.88499	1.22612	0.328459	0.212254	1.08641	0.514458	0.361624	-1.42461	0.243459	0.0747126	-0.718121	0.921034	0.851667	0.69513	0.945958	0.886836
REACTOME_CA2_PATHWAY	1.53058	0.0460152	0.0106921	2.03412	0.000311254	3.86794e-05	1.48196	0.0657413	0.0189394	-1.35682	0.220021	0.0644531	-1.14687	0.472207	0.241692	-0.995811	0.670333	0.462662
REACTOME_CD209_DC_SIGN_SIGNALING	-0.796497	0.844606	0.751984	1.0881	0.445387	0.332589	1.29982	0.279074	0.140481	-1.77692	0.0412243	0.00625594	-1.08428	0.551177	0.332781	0.792641	0.875535	0.781022
REACTOME_CELLULAR_RESPONSE_TO_HEAT_STRESS	0.945393	0.722005	0.58231	-1.29766	0.138884	0.0633562	-1.01298	0.571953	0.429929	-1.45043	0.107718	0.0231848	-1.1951	0.369636	0.157971	-0.861417	0.85214	0.745814
REACTOME_CELLULAR_RESPONSE_TO_STARVATION	1.1614	0.302759	0.149871	-2.21062	2.89947e-08	1.65498e-09	-2.5455	4.08257e-09	1e-10	1.32434	0.160596	0.0401129	-0.939631	0.77532	0.623149	-1.14292	0.414222	0.188218
REACTOME_CELLULAR_SENESCENCE	-2.76502	2.61765e-09	1e-10	-2.56035	2.02273e-09	1e-10	-1.15569	0.263925	0.128878	-1.37043	0.0646252	0.0115215	1.08235	0.484657	0.253061	1.83063	5.93583e-05	1.89226e-06
REACTOME_CHOLESTEROL_BIOSYNTHESIS	-1.3637	0.22659	0.0975143	-1.80049	0.0170009	0.00436675	-1.18419	0.38117	0.227074	-1.40752	0.205438	0.0570866	0.877789	0.785681	0.637306	1.33004	0.274523	0.09375
REACTOME_CHROMOSOME_MAINTENANCE	-2.83876	2.61765e-09	1e-10	-3.12368	2.02273e-09	1e-10	-2.18223	3.78827e-07	1.5749e-08	-1.69788	0.00570663	0.000520701	0.843783	0.925611	0.862543	1.84456	0.000190513	7.32415e-06
REACTOME_CLASS_A_1_RHODOPSIN_LIKE_RECEPTORS	0.663231	0.998967	0.997396	-0.953551	0.665963	0.585	-1.13525	0.336847	0.186364	1.42049	0.0658111	0.0118944	-0.886398	0.853389	0.739837	-1.28631	0.234964	0.071736
REACTOME_COMPLEX_I_BIOGENESIS	1.70004	0.014827	0.00252559	-2.01613	0.00015729	1.78711e-05	-2.72379	4.08257e-09	1e-10	1.36122	0.235548	0.0712788	0.738516	0.950582	0.906344	-0.639084	0.995133	0.972313
REACTOME_CONVERSION_FROM_APC_C_CDC20_TO_APC_C_CDH1_IN_LATE_ANAPHASE	-1.82635	0.0172108	0.00300512	-1.83834	0.00997508	0.00226145	-1.24614	0.315098	0.167785	-1.64711	0.057753	0.00995876	-1.13312	0.515269	0.28619	-0.764092	0.888964	0.802426
REACTOME_COPI_DEPENDENT_GOLGI_TO_ER_RETROGRADE_TRAFFIC	-1.91779	0.000572909	5.31711e-05	-2.14032	8.47172e-06	6.91064e-07	-1.47636	0.0541368	0.0146617	-1.49044	0.0605815	0.0106236	1.0907	0.481799	0.24924	1.48802	0.0453067	0.00723265
REACTOME_CYCLIN_A_B1_B2_ASSOCIATED_EVENTS_DURING_G2_M_TRANSITION	-1.98583	0.00257561	0.000310272	-2.17863	0.000153143	1.71383e-05	-1.00478	0.584862	0.445415	-1.99442	0.00447611	0.000386446	-0.726107	0.925473	0.862013	1.40814	0.225404	0.0673077
REACTOME_CYCLIN_A_CDK2_ASSOCIATED_EVENTS_AT_S_PHASE_ENTRY	1.22707	0.251947	0.113744	-1.97709	0.000129438	1.41655e-05	-2.49003	2.32164e-08	6.99102e-10	-1.30762	0.244087	0.0752896	-0.907167	0.79323	0.645926	0.667419	1	0.994413
REACTOME_CYCLIN_D_ASSOCIATED_EVENTS_IN_G1	-0.994701	0.633771	0.470037	-1.36056	0.134527	0.0607639	-1.33453	0.190062	0.0795699	-1.45725	0.157291	0.0391813	-0.710482	0.958001	0.918587	1.03965	0.600126	0.371571
REACTOME_CYTOCHROME_P450_ARRANGED_BY_SUBSTRATE_TYPE	0.929997	0.716998	0.575693	1.18212	0.329057	0.212815	0.831804	0.809966	0.738657	1.39954	0.205756	0.0577689	-1.10448	0.531451	0.306947	-1.30407	0.306785	0.114286
REACTOME_DEFECTIVE_B4GALT7_CAUSES_EDS_PROGEROID_TYPE	-1.11072	0.512212	0.331349	1.0204	0.532326	0.426339	1.43985	0.171268	0.0683919	1.48928	0.198292	0.053719	1.0165	0.617463	0.41206	0.748659	0.909846	0.832117
REACTOME_DEFECTS_IN_VITAMIN_AND_COFACTOR_METABOLISM	-1.06642	0.557376	0.37931	-1.00337	0.560485	0.457961	1.03259	0.562718	0.418149	-1.74964	0.0500332	0.00813476	-0.854995	0.81295	0.677796	1.19938	0.43227	0.201923
REACTOME_DEPOSITION_OF_NEW_CENPA_CONTAINING_NUCLEOSOMES_AT_THE_CENTROMERE	-3.3071	2.61765e-09	1e-10	-3.35549	2.02273e-09	1e-10	-2.15358	3.38652e-05	2.21341e-06	-2.03556	0.000299142	1.54682e-05	0.840582	0.898196	0.813056	2.04022	0.000375093	1.68657e-05
REACTOME_DISEASES_OF_DNA_REPAIR	-1.90114	0.0043175	0.000562783	-1.83726	0.00758723	0.0016044	-0.621245	0.981345	0.973392	-1.74094	0.0322198	0.00438965	-1.23401	0.384253	0.170616	-0.72001	0.94751	0.891486
REACTOME_DISEASES_OF_MITOTIC_CELL_CYCLE	-1.60043	0.0532035	0.0131156	-1.5631	0.0465783	0.0153342	-1.12948	0.416931	0.259508	-1.37402	0.235005	0.0708502	-0.978922	0.687953	0.504854	0.813059	0.883385	0.79198
REACTOME_DNA_DAMAGE_BYPASS	-1.40908	0.178651	0.0684493	-1.73577	0.0114876	0.0026899	-1.42353	0.121147	0.0418162	-1.66585	0.0351452	0.00496994	-1.0004	0.661228	0.465544	0.808646	0.893581	0.809406
REACTOME_DNA_DAMAGE_TELOMERE_STRESS_INDUCED_SENESCENCE	-3.04829	2.61765e-09	1e-10	-2.99588	2.02273e-09	1e-10	-1.8232	0.00299662	0.000381767	-1.74939	0.00733204	0.000697269	1.10633	0.492853	0.263158	2.06452	0.000142552	5.25597e-06
REACTOME_DNA_DOUBLE_STRAND_BREAK_REPAIR	-2.34728	2.61765e-09	1e-10	-2.62879	2.02273e-09	1e-10	-1.83679	0.000168994	1.38233e-05	-1.42254	0.0439095	0.00684111	1.04228	0.562547	0.346154	1.64779	0.00280205	0.000203476
REACTOME_DNA_REPAIR	-2.08536	2.61765e-09	1e-10	-2.41128	2.02273e-09	1e-10	-1.97556	5.68129e-09	1.44266e-10	-1.40814	0.0231141	0.0028593	1.00412	0.630416	0.430622	1.5662	0.000450505	2.1168e-05
REACTOME_DNA_REPLICATION	-2.97429	2.61765e-09	1e-10	-3.33449	2.02273e-09	1e-10	-2.58655	4.08257e-09	1e-10	-1.96435	8.19447e-06	2.59762e-07	0.667629	1	1	1.77118	0.000117055	4.13167e-06
REACTOME_DNA_REPLICATION_PRE_INITIATION	-3.06594	2.61765e-09	1e-10	-3.34657	2.02273e-09	1e-10	-2.62774	4.08257e-09	1e-10	-1.86302	0.000158782	7.21089e-06	0.93276	0.796409	0.652482	1.85934	0.000100092	3.42041e-06
REACTOME_DNA_STRAND_ELONGATION	-2.19499	0.000213149	1.70999e-05	-2.28726	2.24452e-05	2.04781e-06	-1.52454	0.0867443	0.0276022	-1.72131	0.0339843	0.00477522	0.851807	0.849584	0.733871	1.88318	0.00584879	0.000508876
REACTOME_DOPAMINE_NEUROTRANSMITTER_RELEASE_CYCLE	0.672802	0.94265	0.908333	1.47828	0.106425	0.0444592	1.28287	0.326387	0.177936	-1.42269	0.21907	0.0638298	1.04407	0.59743	0.389578	1.88153	0.0217866	0.00276843
REACTOME_DOWNSTREAM_SIGNALING_EVENTS_OF_B_CELL_RECEPTOR_BCR	1.51158	0.0479684	0.0113386	-1.41143	0.0701961	0.0265168	-2.11281	6.83428e-05	5.03741e-06	-1.37261	0.186223	0.0483559	-1.12453	0.480948	0.248476	-0.532247	1	1
REACTOME_DUAL_INCISION_IN_TC_NER	1.37762	0.127843	0.0427197	-1.75781	0.00767631	0.00162496	-1.97485	0.000739187	7.30881e-05	-1.41291	0.161688	0.040422	-1.11413	0.513325	0.283582	-0.742115	0.947794	0.892971
REACTOME_E2F_MEDIATED_REGULATION_OF_DNA_REPLICATION	-1.79268	0.0178306	0.00312937	-1.78103	0.0293223	0.00863516	-1.12655	0.434966	0.278867	-1.9163	0.00977092	0.000979728	-1.33591	0.30622	0.11405	-1.18688	0.477891	0.243243
REACTOME_E3_UBIQUITIN_LIGASES_UBIQUITINATE_TARGET_PROTEINS	-1.85215	0.00244821	0.000290485	-2.27935	1.09502e-06	7.70206e-08	-2.02156	0.00081592	8.23254e-05	-1.4089	0.171421	0.0434078	-1.12503	0.502348	0.27218	-0.730074	0.957546	0.912338
REACTOME_ESR_MEDIATED_SIGNALING	-2.34371	2.61765e-09	1e-10	-2.34342	2.02273e-09	1e-10	-1.38152	0.0655171	0.0188306	-1.33143	0.0903981	0.0180268	-1.06096	0.550749	0.330226	1.21032	0.176764	0.0481649
REACTOME_ESTROGEN_DEPENDENT_GENE_EXPRESSION	-2.70895	2.61765e-09	1e-10	-2.67946	2.02273e-09	1e-10	-1.46966	0.0278282	0.00621601	-1.28605	0.188921	0.0495238	0.880232	0.900179	0.817204	1.5259	0.013958	0.00156275
REACTOME_EUKARYOTIC_TRANSLATION_INITIATION	1.5636	0.01391	0.00231481	-1.95817	3.8772e-05	3.79007e-06	-2.68521	4.08257e-09	1e-10	1.57901	0.0247139	0.00311626	1.15903	0.373061	0.160279	0.469335	1	1
REACTOME_EXTENSION_OF_TELOMERES	-1.58196	0.0482381	0.0114254	-2.03283	0.000286765	3.52495e-05	-1.52567	0.0701104	0.0207968	-1.45487	0.151205	0.0369853	1.17723	0.402302	0.186047	1.53622	0.0723757	0.0140749
REACTOME_FANCONI_ANEMIA_PATHWAY	-2.15506	0.000111169	8.24401e-06	-2.12406	0.00015128	1.68618e-05	-1.3272	0.22243	0.0997783	-1.41871	0.197114	0.0532225	0.953359	0.709576	0.532637	1.23458	0.387666	0.167076
REACTOME_FATTY_ACYL_COA_BIOSYNTHESIS	-0.834594	0.821799	0.718978	-1.49258	0.0940014	0.038246	-1.47876	0.084638	0.0267038	-1.65792	0.0660744	0.0120176	-1.17164	0.456164	0.227707	1.06353	0.567748	0.334135
REACTOME_G0_AND_EARLY_G1	-2.06607	0.000558903	5.13688e-05	-2.15629	0.000289716	3.57425e-05	-1.65365	0.0433338	0.0110915	-1.60208	0.0654902	0.0117492	-1.0213	0.627343	0.426644	0.809316	0.869002	0.770732
REACTOME_G1_S_SPECIFIC_TRANSCRIPTION	-2.3389	3.52735e-06	1.9658e-07	-2.48139	2.68337e-07	1.71253e-08	-1.80592	0.0188055	0.00362587	-2.04104	0.00147539	9.91775e-05	-1.0042	0.654565	0.458401	1.11552	0.523242	0.287469
REACTOME_G2_M_CHECKPOINTS	-2.46941	2.61765e-09	1e-10	-2.85146	2.02273e-09	1e-10	-2.36578	4.08257e-09	1e-10	-1.90607	2.54844e-05	9.16704e-07	-1.03522	0.591022	0.37889	1.13666	0.328894	0.128289
REACTOME_G2_M_DNA_DAMAGE_CHECKPOINT	-2.63741	2.61765e-09	1e-10	-2.68688	2.02273e-09	1e-10	-1.71512	0.00610797	0.000915509	-1.91603	0.000696553	4.11856e-05	-1.00869	0.641029	0.441654	1.2192	0.288355	0.102493
REACTOME_GABA_B_RECEPTOR_ACTIVATION	-0.761064	0.904606	0.842402	0.992065	0.562247	0.459906	1.05824	0.525355	0.372943	-1.57959	0.0922613	0.0185912	1.00779	0.617463	0.410526	1.31904	0.305194	0.11271
REACTOME_GABA_RECEPTOR_ACTIVATION	-1.02166	0.600314	0.428044	-0.878582	0.748363	0.68984	1.16343	0.375614	0.221622	-1.51893	0.131595	0.0307391	-0.814137	0.880915	0.783172	1.23873	0.352428	0.142857
REACTOME_GENE_SILENCING_BY_RNA	-3.0107	2.61765e-09	1e-10	-2.9753	2.02273e-09	1e-10	-1.53071	0.020889	0.00416842	-1.64331	0.0121619	0.00127142	-0.655195	1	0.995781	1.47013	0.0245419	0.00323326
REACTOME_GLUCAGON_LIKE_PEPTIDE_1_GLP1_REGULATES_INSULIN_SECRETION	1.06223	0.547705	0.36887	-0.902914	0.696039	0.622837	-1.13808	0.40714	0.250549	-1.42983	0.200763	0.0547945	-1.26408	0.339768	0.136656	0.89645	0.78238	0.628297
REACTOME_GLUCOSE_METABOLISM	-1.35588	0.154593	0.0551724	-1.2436	0.214667	0.116162	0.832089	0.836955	0.780531	-1.55573	0.0412243	0.00625594	-0.894473	0.806661	0.66963	1.41257	0.0783693	0.0156981
REACTOME_GLUTATHIONE_CONJUGATION	-0.972532	0.662358	0.50369	-1.69623	0.0273818	0.00790072	-1.92239	0.00760475	0.00119284	1.48935	0.171421	0.0434334	0.56197	0.99786	0.984576	-0.975447	0.704341	0.505882
REACTOME_GLYCOLYSIS	-1.17773	0.373052	0.203209	-1.05329	0.454982	0.342014	0.952992	0.64902	0.527531	-1.8076	0.00673598	0.000634527	-0.952996	0.733867	0.564885	1.52795	0.0460772	0.00743782
REACTOME_HCMV_EARLY_EVENTS	-3.15016	2.61765e-09	1e-10	-3.16905	2.02273e-09	1e-10	-1.31797	0.125165	0.0437937	-1.79052	0.00116043	7.40924e-05	-0.772559	0.962382	0.929279	1.75884	0.000475115	2.29653e-05
REACTOME_HCMV_INFECTION	-2.93531	2.61765e-09	1e-10	-3.07291	2.02273e-09	1e-10	-1.4149	0.0281159	0.00628658	-1.39688	0.0795289	0.0152514	0.957264	0.752132	0.590909	1.67851	0.000993278	5.5635e-05
REACTOME_HCMV_LATE_EVENTS	-3.26558	2.61765e-09	1e-10	-3.34883	2.02273e-09	1e-10	-1.73547	0.00209024	0.000243314	-1.57052	0.0230651	0.00284165	1.22799	0.289192	0.103333	1.98729	4.30419e-05	1.27732e-06
REACTOME_HDR_THROUGH_HOMOLOGOUS_RECOMBINATION_HRR	-1.97975	0.00025013	2.04601e-05	-2.134	1.96079e-05	1.76251e-06	-1.24856	0.247924	0.117778	-1.73307	0.0116473	0.00120164	0.967008	0.70405	0.526316	1.1611	0.41799	0.191892
REACTOME_HOMOLOGY_DIRECTED_REPAIR	-2.56117	2.61765e-09	1e-10	-2.77451	2.02273e-09	1e-10	-1.70973	0.00219994	0.000259049	-1.53557	0.0287397	0.00376692	1.01819	0.598788	0.391608	1.68627	0.0015968	9.83638e-05
REACTOME_HOST_INTERACTIONS_OF_HIV_FACTORS	0.969989	0.678591	0.525641	-1.72868	0.00237051	0.000405385	-2.00112	6.05336e-05	4.42099e-06	-1.5231	0.0325118	0.00445667	-1.13531	0.439811	0.212885	-0.62508	1	0.998521
REACTOME_IKK_COMPLEX_RECRUITMENT_MEDIATED_BY_RIP1	1.01926	0.600314	0.427966	-1.21185	0.304815	0.190559	-1.43966	0.166314	0.0652174	-1.38333	0.235069	0.0710059	-1.1133	0.519054	0.290698	-1.03098	0.648722	0.432432
REACTOME_INHIBITION_OF_THE_PROTEOLYTIC_ACTIVITY_OF_APC_C_REQUIRED_FOR_THE_ONSET_OF_ANAPHASE_BY_MITOTIC_SPINDLE_CHECKPOINT_COMPONENTS	-2.07709	0.000915151	8.98699e-05	-2.26824	4.108e-05	4.03415e-06	-1.66286	0.0638912	0.018191	-1.74996	0.0500332	0.00813476	-1.18755	0.453607	0.225376	-0.797838	0.859113	0.755973
REACTOME_INITIATION_OF_NUCLEAR_ENVELOPE_NE_REFORMATION	-1.76728	0.0202864	0.00367434	-1.78646	0.0152864	0.00384393	-1.15938	0.425511	0.26898	-1.59263	0.117001	0.0261379	-1.18413	0.472207	0.241722	-0.675857	0.946559	0.888325
REACTOME_INTEGRATION_OF_ENERGY_METABOLISM	0.924284	0.765927	0.63981	1.58305	0.0205897	0.00558253	1.30848	0.193021	0.0814159	-1.57766	0.0354574	0.00504051	1.03726	0.551177	0.333333	1.37852	0.0961791	0.021104
REACTOME_INTEGRIN_CELL_SURFACE_INTERACTIONS	1.44311	0.114642	0.0368401	1.46705	0.0448198	0.0146214	0.962326	0.643045	0.519928	1.43472	0.0763042	0.0144484	1.12831	0.435128	0.208955	0.932193	0.771315	0.606061
REACTOME_INTERLEUKIN_3_INTERLEUKIN_5_AND_GM_CSF_SIGNALING	0.784154	0.908039	0.847639	1.56439	0.0465669	0.01532	1.50222	0.0891206	0.0285987	-1.50669	0.111918	0.0245827	-0.921147	0.760224	0.601881	1.1316	0.507178	0.271605
REACTOME_LAGGING_STRAND_SYNTHESIS	-1.77327	0.0283912	0.00567825	-1.9023	0.00604937	0.00120851	-1.19727	0.378096	0.223714	-1.49181	0.130377	0.0302457	0.983887	0.661228	0.466334	1.52999	0.11579	0.0272814
REACTOME_LATE_ENDOSOMAL_MICROAUTOPHAGY	1.32518	0.210394	0.08742	-1.39418	0.152743	0.0726644	-1.7709	0.0213427	0.00427333	1.39719	0.196772	0.0529532	1.09455	0.530188	0.305263	0.89771	0.778807	0.623501
REACTOME_M_PHASE	-2.66792	2.61765e-09	1e-10	-2.86182	2.02273e-09	1e-10	-1.80636	3.92263e-07	1.64354e-08	-2.11999	6.17778e-09	1e-10	-1.06979	0.496564	0.267707	1.56914	0.000169025	6.34602e-06
REACTOME_MEIOSIS	-3.05654	2.61765e-09	1e-10	-3.04226	2.02273e-09	1e-10	-1.5763	0.012754	0.00217821	-2.04536	1.86821e-05	6.42619e-07	0.972511	0.684518	0.5	2.01057	2.18948e-05	6.00533e-07
REACTOME_MEIOTIC_SYNAPSIS	-2.95308	2.61765e-09	1e-10	-2.87569	2.02273e-09	1e-10	-1.45105	0.0730198	0.0219716	-1.9201	0.00148177	9.99393e-05	0.983428	0.660568	0.464387	2.06068	0.00025414	1.06531e-05
REACTOME_METABOLISM_OF_STEROIDS	-1.15522	0.331321	0.17101	-1.33212	0.136668	0.06205	-1.0247	0.559958	0.414747	-1.4637	0.0685485	0.0125446	-1.08492	0.524039	0.29972	0.933515	0.795543	0.653374
REACTOME_MITOCHONDRIAL_TRANSLATION	1.84363	0.00133406	0.000141501	-2.22012	1.11215e-06	7.84753e-08	-2.93293	4.08257e-09	1e-10	1.5176	0.0492317	0.00791381	-0.624513	1	0.99854	-1.06705	0.57176	0.338583
REACTOME_MITOCHONDRIAL_TRNA_AMINOACYLATION	-1.48033	0.175823	0.0670498	-1.4217	0.15631	0.0751342	-0.79751	0.833607	0.775	-1.41932	0.223126	0.065764	0.883387	0.796409	0.652605	1.20432	0.43227	0.201923
REACTOME_MITOTIC_G1_PHASE_AND_G1_S_TRANSITION	-1.86931	8.24096e-05	6.00016e-06	-2.60156	2.02273e-09	1e-10	-2.25874	2.15801e-08	6.44979e-10	-1.94624	3.78877e-05	1.44805e-06	-1.03481	0.605508	0.398922	1.02069	0.625384	0.403909
REACTOME_MITOTIC_G2_G2_M_PHASES	-1.42484	0.0316357	0.00657136	-2.02805	3.508e-07	2.26246e-08	-1.64504	0.0012689	0.000137156	-1.40114	0.0739579	0.0138339	1.03593	0.572173	0.356275	1.46144	0.0134725	0.00148416
REACTOME_MITOTIC_PROMETAPHASE	-2.35784	2.61765e-09	1e-10	-2.33133	2.02273e-09	1e-10	-0.914491	0.80066	0.724942	-2.18462	7.53233e-09	1.27006e-10	-1.19835	0.293969	0.107427	1.45673	0.0146981	0.00166543
REACTOME_MITOTIC_PROPHASE	-3.16365	2.61765e-09	1e-10	-2.99959	2.02273e-09	1e-10	-1.51096	0.0165784	0.00309961	-2.15786	1.24316e-06	3.24205e-08	-0.89743	0.84294	0.722222	1.83006	0.000202864	8.07259e-06
REACTOME_NONSENSE_MEDIATED_DECAY_NMD	1.56074	0.0133765	0.00219435	-1.86945	0.000183145	2.12611e-05	-2.42592	4.08257e-09	1e-10	1.52842	0.0246894	0.00310283	0.793518	0.957345	0.916667	-0.613725	1	1
REACTOME_NOTCH_HLH_TRANSCRIPTION_PATHWAY	-0.775226	0.884151	0.811676	2.2063	0.000205714	2.42234e-05	2.33533	1.60282e-05	9.65295e-07	-1.44417	0.156347	0.0387705	1.48852	0.274712	0.0937529	1.93782	0.00681241	0.000612989
REACTOME_NOTCH1_INTRACELLULAR_DOMAIN_REGULATES_TRANSCRIPTION	0.887376	0.798409	0.683761	1.92293	0.00428788	0.000808433	1.74569	0.0141386	0.00248777	-1.4945	0.135229	0.0318919	1.17273	0.398541	0.182336	1.62813	0.0368117	0.00549527
REACTOME_NOTCH3_INTRACELLULAR_DOMAIN_REGULATES_TRANSCRIPTION	0.943128	0.702107	0.555085	1.87711	0.0134546	0.00327822	1.74441	0.01977	0.0038607	-1.3684	0.247579	0.0769231	-0.766646	0.90355	0.82392	0.704056	0.950001	0.897561
REACTOME_NUCLEAR_ENVELOPE_BREAKDOWN	-1.60534	0.0346763	0.00745735	-1.42647	0.0715389	0.0271205	1.02779	0.557897	0.412844	-2.22645	2.21027e-05	7.85122e-07	-1.15273	0.456698	0.228571	1.1441	0.454875	0.222222
REACTOME_NUCLEAR_ENVELOPE_NE_REASSEMBLY	-1.22249	0.326174	0.167558	-1.74285	0.00851785	0.00183947	-1.29062	0.216331	0.095672	-1.50794	0.0772823	0.0146989	-1.16852	0.406206	0.189313	-0.735799	0.958592	0.914197
REACTOME_NUCLEAR_EVENTS_STIMULATED_BY_ALK_SIGNALING_IN_CANCER	-0.826556	0.815719	0.710317	-0.753368	0.857296	0.830325	-0.735309	0.884342	0.845987	-1.51891	0.190537	0.0502121	-1.19062	0.456698	0.228477	-0.845847	0.809359	0.673435
REACTOME_OPIOID_SIGNALLING	0.962615	0.704292	0.558685	1.37616	0.121366	0.0532918	1.21069	0.323051	0.17452	-1.34959	0.200701	0.0546875	1.14033	0.406166	0.189112	1.38706	0.113721	0.0265639
REACTOME_ORC1_REMOVAL_FROM_CHROMATIN	-1.00473	0.619937	0.452763	-2.32308	3.13676e-07	2.00894e-08	-2.62401	4.08257e-09	1e-10	-1.4731	0.102609	0.0216844	-1.10403	0.49481	0.265649	-0.537419	1	1
REACTOME_PEPTIDE_LIGAND_BINDING_RECEPTORS	-0.675883	0.993575	0.987993	-1.19014	0.271179	0.161179	-1.36778	0.134251	0.0477572	1.72361	0.0075614	0.000729281	-0.923315	0.773734	0.619614	-1.39081	0.121889	0.0295029
REACTOME_PHOSPHOLIPID_METABOLISM	0.962399	0.71226	0.569061	1.1073	0.322582	0.206549	1.14286	0.311509	0.164645	-1.25876	0.229666	0.0683112	-1.13529	0.403789	0.187251	0.99781	0.660839	0.449275
REACTOME_PHOSPHORYLATION_OF_THE_APC_C	-2.09552	0.000670108	6.30956e-05	-2.21661	0.000134895	1.4793e-05	-1.51992	0.142502	0.0521335	-1.89161	0.012429	0.00131611	-1.22316	0.423815	0.201331	-0.787568	0.865977	0.766031
REACTOME_PKMTS_METHYLATE_HISTONE_LYSINES	-2.61059	2.61765e-09	1e-10	-2.4798	6.84841e-09	3.67881e-10	0.999709	0.581293	0.441652	-1.36408	0.21117	0.0599613	1.19653	0.37849	0.166172	1.77044	0.00810163	0.000794134
REACTOME_POLO_LIKE_KINASE_MEDIATED_EVENTS	-2.28883	1.64025e-05	1.04681e-06	-2.16715	0.00022777	2.70765e-05	-0.594974	0.981055	0.972043	-1.77273	0.0300657	0.00404211	0.779239	0.883611	0.7875	1.73833	0.0635128	0.0116516
REACTOME_POSTMITOTIC_NUCLEAR_PORE_COMPLEX_NPC_REFORMATION	-1.24782	0.331975	0.171642	-1.44509	0.127034	0.0564374	-0.929954	0.686297	0.578366	-1.83814	0.0152576	0.0016808	-1.34181	0.289041	0.102867	-0.654606	0.978879	0.942568
REACTOME_PROCESSING_OF_DNA_DOUBLE_STRAND_BREAK_ENDS	-2.57525	2.61765e-09	1e-10	-2.73514	2.02273e-09	1e-10	-1.84162	0.00178538	0.000204216	-1.64683	0.018358	0.00215855	-0.844545	0.883611	0.78863	1.28273	0.172568	0.0465564
REACTOME_PROTEIN_UBIQUITINATION	-1.75205	0.00247256	0.000295596	-2.26097	4.09745e-07	2.69203e-08	-1.9453	0.000838492	8.47913e-05	-1.57071	0.0410143	0.0061964	-1.25699	0.280511	0.097561	-0.822144	0.877251	0.784161
REACTOME_RAB_GEFS_EXCHANGE_GTP_FOR_GDP_ON_RABS	1.52814	0.0327193	0.00686003	1.48429	0.0369879	0.0115535	0.997749	0.586367	0.446957	-1.34969	0.155494	0.038454	-1.0831	0.534179	0.311765	-0.737618	0.971267	0.931962
REACTOME_RAC2_GTPASE_CYCLE	1.42082	0.103082	0.0318049	1.73216	0.00288492	0.000506403	1.26667	0.246478	0.116814	-1.34645	0.194242	0.0519231	-1.09481	0.521826	0.29646	0.989779	0.673939	0.466667
REACTOME_RAC3_GTPASE_CYCLE	1.32001	0.165766	0.0605327	1.54924	0.0213575	0.00583613	1.3174	0.190885	0.08	-1.43864	0.0855588	0.0168309	-1.15678	0.440126	0.213235	1.05177	0.566466	0.332432
REACTOME_RECOGNITION_OF_DNA_DAMAGE_BY_PCNA_CONTAINING_REPLICATION_COMPLEX	-1.62351	0.0550906	0.0137046	-2.08131	0.000967641	0.000142646	-1.84584	0.0104578	0.00172025	-1.72515	0.0325118	0.0044748	-0.749435	0.922048	0.853226	0.973391	0.690848	0.488998
REACTOME_REGULATION_OF_CHOLESTEROL_BIOSYNTHESIS_BY_SREBP_SREBF	-1.37812	0.143376	0.0499076	1.26432	0.212951	0.114754	1.39011	0.137753	0.0496324	-1.79925	0.00815404	0.000801105	0.859536	0.863024	0.753012	1.42663	0.129982	0.0321157
REACTOME_REGULATION_OF_INSULIN_SECRETION	1.16723	0.350618	0.187364	1.42272	0.128401	0.0571891	1.00591	0.590327	0.451906	-1.37804	0.198115	0.0535373	-1.03216	0.627199	0.425982	1.11685	0.485974	0.25066
REACTOME_REGULATION_OF_KIT_SIGNALING	0.931491	0.683101	0.531959	1.62805	0.0662245	0.0245552	1.60488	0.0806603	0.0252131	-1.46178	0.218563	0.0634328	-1.11113	0.549066	0.327243	0.995838	0.675445	0.468468
REACTOME_REGULATION_OF_PLK1_ACTIVITY_AT_G2_M_TRANSITION	-1.2153	0.295532	0.144578	-1.50383	0.0260865	0.00745663	-1.07612	0.485082	0.331808	-1.33553	0.205756	0.0576923	-0.888726	0.825095	0.69469	1.16713	0.371396	0.155556
REACTOME_REGULATION_OF_PYRUVATE_DEHYDROGENASE_PDH_COMPLEX	1.05976	0.567791	0.389691	0.620333	0.951389	0.943478	-0.864333	0.742958	0.649462	-1.471	0.213946	0.0615672	-1.0262	0.614118	0.406977	-0.650779	0.953871	0.905018
REACTOME_REGULATION_OF_SIGNALING_BY_CBL	-0.723289	0.905899	0.844828	1.02881	0.528543	0.422122	1.34596	0.262964	0.128114	-1.81321	0.0351507	0.00497863	-1.21091	0.438839	0.21202	-0.847076	0.820031	0.687713
REACTOME_REGULATION_OF_TP53_ACTIVITY	-1.05484	0.513199	0.332253	1.13622	0.283311	0.171642	1.08548	0.420477	0.264184	-1.39615	0.0749506	0.0141074	0.856074	0.923332	0.856574	1.18492	0.268152	0.089404
REACTOME_REGULATION_OF_TP53_ACTIVITY_THROUGH_PHOSPHORYLATION	-1.2422	0.261542	0.120603	-1.37185	0.096163	0.0392542	-0.940205	0.686181	0.578089	-1.67632	0.0123217	0.0012909	-1.06496	0.551177	0.331352	0.94587	0.759779	0.587258
REACTOME_REPRODUCTION	-2.93388	2.61765e-09	1e-10	-2.9331	2.02273e-09	1e-10	-1.41626	0.0850315	0.0268661	-1.96711	7.96031e-05	3.29293e-06	0.950529	0.723522	0.552189	1.98568	5.44419e-05	1.67683e-06
REACTOME_RESOLUTION_OF_D_LOOP_STRUCTURES	-1.87053	0.00523396	0.000715112	-1.71573	0.0219919	0.00603417	0.561704	0.995137	0.99274	-1.52495	0.093752	0.0192225	0.869276	0.83326	0.710027	1.16686	0.447736	0.2134
REACTOME_RESOLUTION_OF_D_LOOP_STRUCTURES_THROUGH_SYNTHESIS_DEPENDENT_STRAND_ANNEALING_SDSA	-1.70081	0.0364456	0.00798527	-1.60498	0.0501823	0.0169041	0.571938	0.988788	0.985375	-1.6955	0.0473958	0.00757608	-1.13698	0.492642	0.261944	-0.720824	0.94751	0.891341
REACTOME_RESPONSE_OF_EIF2AK4_GCN2_TO_AMINO_ACID_DEFICIENCY	1.19292	0.288742	0.138272	-2.33231	5.16847e-08	3.05462e-09	-2.7118	4.08257e-09	1e-10	1.90223	0.000354929	1.89913e-05	1.24126	0.26957	0.090604	0.397688	1	1
REACTOME_RHO_GTPASE_EFFECTORS	-2.78857	2.61765e-09	1e-10	-2.67214	2.02273e-09	1e-10	-0.971378	0.651579	0.531707	-1.71537	7.20913e-05	2.91736e-06	1.09887	0.364432	0.152381	1.9805	2.37037e-08	2.71783e-10
REACTOME_RHO_GTPASES_ACTIVATE_FORMINS	-2.3603	2.61765e-09	1e-10	-2.36633	2.02273e-09	1e-10	-0.92558	0.746619	0.655012	-1.86966	0.000273208	1.38815e-05	-0.85959	0.87229	0.768156	1.33185	0.0633201	0.011602
REACTOME_RHOF_GTPASE_CYCLE	1.50022	0.0995956	0.0302815	1.53709	0.0529506	0.0180865	1.1572	0.378096	0.223636	-1.39305	0.219316	0.0640988	-1.08301	0.551177	0.33124	-0.955672	0.710704	0.514143
REACTOME_RHOG_GTPASE_CYCLE	1.20541	0.266961	0.124122	1.56185	0.0310938	0.00934912	1.28903	0.230118	0.105079	-1.52692	0.0639832	0.0113783	-1.17183	0.389199	0.174242	1.12884	0.45201	0.218487
REACTOME_RHOJ_GTPASE_CYCLE	-1.19017	0.347214	0.184843	1.6399	0.0274616	0.0079361	1.7235	0.0105473	0.00174445	-1.52956	0.0559	0.00950099	-1.16064	0.463035	0.234328	-1.07135	0.574692	0.342903
REACTOME_RHOU_GTPASE_CYCLE	1.16989	0.378848	0.207983	1.93173	0.00429285	0.000810336	1.94411	0.000996506	0.000103681	-1.66994	0.0398057	0.00596012	-0.900504	0.79435	0.64791	0.953636	0.715237	0.519704
REACTOME_RHOV_GTPASE_CYCLE	1.26972	0.26904	0.12527	1.83319	0.0110294	0.00256279	1.6923	0.0239624	0.00505634	-1.52665	0.0741948	0.0139282	-1.0689	0.576728	0.362179	-0.88673	0.783329	0.630115
REACTOME_RNA_POLYMERASE_I_PROMOTER_ESCAPE	-3.00598	2.61765e-09	1e-10	-3.35305	2.02273e-09	1e-10	-2.58903	4.08257e-09	1e-10	-1.34527	0.198869	0.0540541	1.07749	0.480086	0.247706	1.68557	0.00876347	0.000872801
REACTOME_RORA_ACTIVATES_GENE_EXPRESSION	-0.809646	0.827731	0.726916	2.11276	0.000827486	0.000118823	1.78882	0.0283735	0.00636331	-1.56332	0.115553	0.0255111	-1.26958	0.368823	0.156566	-0.870656	0.800073	0.659722
REACTOME_RRNA_PROCESSING	1.71169	0.000404089	3.53491e-05	-2.31196	2.02273e-09	1e-10	-3.01356	4.08257e-09	1e-10	1.38338	0.0590069	0.010286	-1.03234	0.598336	0.390728	-1.10131	0.474455	0.237569
REACTOME_RUNX1_INTERACTS_WITH_CO_FACTORS_WHOSE_PRECISE_EFFECT_ON_RUNX1_TARGETS_IS_NOT_KNOWN	0.994341	0.634325	0.471111	1.89705	0.00641245	0.00129595	1.74345	0.024652	0.00525726	-1.3851	0.204505	0.0566802	-0.969881	0.687632	0.503975	0.743049	0.947794	0.893671
REACTOME_RUNX1_REGULATES_TRANSCRIPTION_OF_GENES_INVOLVED_IN_DIFFERENTIATION_OF_HSCS	-2.79611	2.61765e-09	1e-10	-3.13543	2.02273e-09	1e-10	-2.5917	4.08257e-09	1e-10	-1.42399	0.0568379	0.00972429	0.995533	0.643573	0.445205	1.81255	0.000976957	5.44706e-05
REACTOME_RUNX2_REGULATES_BONE_DEVELOPMENT	0.931962	0.741286	0.606522	1.49099	0.0962428	0.0393269	1.4176	0.156989	0.0595903	-1.35398	0.243504	0.0749507	-1.02674	0.618114	0.412724	-0.540123	1	0.991597
REACTOME_SELENOAMINO_ACID_METABOLISM	1.15854	0.329148	0.169576	-2.46788	2.02273e-09	1e-10	-2.76735	4.08257e-09	1e-10	1.39711	0.0910243	0.0182335	0.831484	0.936384	0.883333	-0.380526	1	1
REACTOME_SENSORY_PERCEPTION_OF_TASTE	-1.3446	0.234581	0.103321	1.44505	0.133612	0.0601852	1.59217	0.0553833	0.0151837	-1.43004	0.205629	0.0571992	-0.688765	0.947717	0.902121	0.818362	0.866111	0.766585
REACTOME_SIGNALING_BY_ALK_IN_CANCER	1.24389	0.263048	0.121475	1.73155	0.0132714	0.00321495	1.48558	0.0759265	0.0232386	-1.49131	0.0731972	0.0136442	-0.967609	0.709576	0.532836	0.9511	0.717452	0.522667
REACTOME_SIGNALING_BY_EGFR	1.38153	0.162552	0.058952	1.42561	0.13284	0.0597928	1.04668	0.53095	0.379182	-1.41934	0.173377	0.0442018	-1.32004	0.262475	0.0866261	-1.22465	0.400941	0.177632
REACTOME_SIGNALING_BY_ERYTHROPOIETIN	-0.604349	0.969174	0.949438	1.48958	0.10073	0.0416502	1.78471	0.0282112	0.00632057	-1.69731	0.0537362	0.00897616	-0.96731	0.689912	0.507389	1.34988	0.274523	0.0936768
REACTOME_SIGNALING_BY_FGFR1	0.706213	0.965468	0.944206	1.25294	0.229511	0.127907	1.07839	0.486498	0.333333	-1.40152	0.203782	0.0560766	-1.28617	0.306446	0.11442	1.05658	0.579454	0.350617
REACTOME_SIGNALING_BY_HIPPO	1.12835	0.468989	0.285714	1.55523	0.0863554	0.0342606	1.21289	0.371574	0.218018	-1.45932	0.196287	0.0527344	-1.31746	0.31953	0.123128	-0.833113	0.828377	0.701906
REACTOME_SIGNALING_BY_KIT_IN_DISEASE	0.871194	0.778711	0.657143	1.48782	0.123348	0.0542178	1.31892	0.279074	0.140541	-1.68661	0.0459959	0.00726958	-1.27559	0.376686	0.164725	-0.972653	0.686526	0.483536
REACTOME_SIGNALING_BY_NODAL	0.60631	0.975154	0.957404	1.85738	0.0101096	0.00229834	1.81126	0.0244966	0.0052186	-1.4323	0.23163	0.0693642	0.992952	0.661228	0.465686	1.05438	0.606954	0.380282
REACTOME_SIGNALING_BY_NOTCH1	0.984571	0.651465	0.490868	2.03784	0.000156678	1.77099e-05	1.6372	0.0170296	0.00319545	-1.52153	0.0752638	0.0142304	1.08131	0.513325	0.283668	1.27583	0.281945	0.0986301
REACTOME_SIGNALING_BY_NOTCH1_HD_DOMAIN_MUTANTS_IN_CANCER	-1.15552	0.457494	0.274809	0.750383	0.827559	0.791667	1.04301	0.551527	0.404372	-1.44258	0.235069	0.071028	0.981901	0.681546	0.496183	1.2507	0.38427	0.164835
REACTOME_SIGNALING_BY_NOTCH1_PEST_DOMAIN_MUTANTS_IN_CANCER	0.850321	0.842803	0.75	1.80718	0.00411847	0.000769089	1.55167	0.0396943	0.00982992	-1.49503	0.081138	0.0156329	1.25169	0.320197	0.123529	1.40536	0.138197	0.0346887
REACTOME_SIGNALING_BY_NUCLEAR_RECEPTORS	-2.02098	9.16432e-09	3.85108e-10	-2.06322	2.17819e-09	1.08175e-10	-1.29219	0.098938	0.0326829	-1.30077	0.115913	0.025799	-1.10093	0.452973	0.224905	1.19217	0.235168	0.0720926
REACTOME_SIGNALING_BY_WNT	-1.87461	4.69654e-07	2.34299e-08	-1.98064	1.58724e-08	8.81009e-10	-1.2215	0.157513	0.0600674	-1.36939	0.0549099	0.00922161	-0.820916	0.959983	0.922013	1.34398	0.03658	0.00543547
REACTOME_SIGNALING_BY_WNT_IN_CANCER	0.825342	0.853766	0.763326	1.61509	0.0661778	0.024523	1.10542	0.457782	0.303473	-1.43524	0.200763	0.0547945	-1.20738	0.406862	0.189711	-0.911413	0.753211	0.577778
REACTOME_SRP_DEPENDENT_COTRANSLATIONAL_PROTEIN_TARGETING_TO_MEMBRANE	1.42248	0.0519871	0.012688	-2.57028	2.02273e-09	1e-10	-2.97813	4.08257e-09	1e-10	1.59736	0.00909129	0.000907494	-0.455211	1	1	-1.04484	0.608318	0.383481
REACTOME_SUMOYLATION	-1.34214	0.106075	0.0330145	-1.48019	0.0146861	0.00366656	1.14779	0.318384	0.170139	-1.65178	0.00280856	0.000218471	-1.00775	0.650811	0.455026	1.16586	0.293729	0.105839
REACTOME_SUMOYLATION_OF_CHROMATIN_ORGANIZATION_PROTEINS	-1.84154	0.00162239	0.000177187	-1.81677	0.00313601	0.000560253	0.937557	0.659297	0.542254	-1.70195	0.0165896	0.00189687	-1.2448	0.318771	0.122511	0.747355	0.981942	0.947945
REACTOME_SUMOYLATION_OF_DNA_REPLICATION_PROTEINS	-1.58594	0.0448557	0.0103654	-1.77507	0.00616537	0.00123446	-0.815523	0.840215	0.785867	-1.98366	0.00166953	0.000117483	-1.32863	0.277063	0.0953846	0.703291	0.980774	0.945274
REACTOME_SYNAPTIC_ADHESION_LIKE_MOLECULES	1.01259	0.610543	0.441237	1.63671	0.0623214	0.0226038	1.65256	0.0639912	0.0182483	1.74793	0.0412243	0.00623876	1.4669	0.262875	0.0868765	0.86258	0.803277	0.664414
REACTOME_SYNTHESIS_OF_DNA	-1.66464	0.00605681	0.000845231	-2.65715	2.02273e-09	1e-10	-2.47813	4.08257e-09	1e-10	-1.77372	0.00265822	0.000203254	-1.03595	0.609779	0.403409	0.960031	0.75613	0.583587
REACTOME_SYNTHESIS_OF_VERY_LONG_CHAIN_FATTY_ACYL_COAS	0.768758	0.886953	0.816667	-1.68721	0.03292	0.0100535	-1.78757	0.0255294	0.00551321	-1.53244	0.159649	0.0398404	-1.3313	0.301164	0.111853	0.823275	0.832412	0.709135
REACTOME_TBC_RABGAPS	1.15891	0.418896	0.2407	1.15484	0.334381	0.21831	-0.96327	0.646522	0.524336	1.5916	0.0533908	0.00888246	1.38514	0.256679	0.083617	0.889467	0.8037	0.665835
REACTOME_TCF_DEPENDENT_SIGNALING_IN_RESPONSE_TO_WNT	-2.334	2.61765e-09	1e-10	-2.42767	2.02273e-09	1e-10	-1.51572	0.00660442	0.000998825	-1.39671	0.0788791	0.0150736	-0.68116	1	0.997337	1.4568	0.0146981	0.00166543
REACTOME_TELOMERE_C_STRAND_LAGGING_STRAND_SYNTHESIS	-1.42423	0.153893	0.0547445	-1.70892	0.0240001	0.00672543	-1.21735	0.328356	0.179601	-1.45255	0.187435	0.0489237	1.06693	0.55542	0.336898	1.35766	0.274523	0.09375
REACTOME_TELOMERE_MAINTENANCE	-2.65532	2.61765e-09	1e-10	-2.99945	2.02273e-09	1e-10	-2.21663	1.91543e-06	9.51257e-08	-1.38144	0.115871	0.0256594	1.16849	0.357751	0.14791	1.97302	0.000121186	4.33195e-06
REACTOME_TP53_REGULATES_TRANSCRIPTION_OF_GENES_INVOLVED_IN_G2_CELL_CYCLE_ARREST	-1.38669	0.230188	0.100196	-1.68517	0.0312992	0.00942493	0.773352	0.830842	0.770909	-1.4449	0.218563	0.0635838	-0.579743	0.99134	0.973064	0.93764	0.734155	0.549296
REACTOME_TRANSCRIPTION_OF_E2F_TARGETS_UNDER_NEGATIVE_CONTROL_BY_P107_RBL1_AND_P130_RBL2_IN_COMPLEX_WITH_HDAC1	-1.89618	0.00899984	0.00133885	-1.89391	0.00997508	0.00226083	-1.24024	0.347927	0.195699	-1.61412	0.0996694	0.0207943	-0.896795	0.767441	0.611296	0.877209	0.785672	0.635135
REACTOME_TRANSCRIPTIONAL_ACTIVITY_OF_SMAD2_SMAD3_SMAD4_HETEROTRIMER	1.53993	0.0729637	0.0198724	1.64207	0.0200376	0.00537187	1.09936	0.475091	0.321033	-1.40947	0.173051	0.0440257	-1.0604	0.584817	0.372457	-0.733257	0.941137	0.8802
REACTOME_TRANSCRIPTIONAL_REGULATION_BY_RUNX1	-2.20741	2.61765e-09	1e-10	-2.26379	2.02273e-09	1e-10	-1.38397	0.0392506	0.00966821	-1.33713	0.0855588	0.0168274	-0.80446	0.959983	0.923077	1.29296	0.0953483	0.0208146
REACTOME_TRANSCRIPTIONAL_REGULATION_BY_SMALL_RNAS	-3.15127	2.61765e-09	1e-10	-3.14361	2.02273e-09	1e-10	-1.69108	0.0053023	0.000774493	-1.83334	0.00124882	8.11158e-05	0.8171	0.930456	0.871795	1.7678	0.00190698	0.00012476
REACTOME_TRANSLATION	1.44582	0.00665734	0.000943996	-2.6492	2.02273e-09	1e-10	-3.18659	4.08257e-09	1e-10	1.19111	0.204505	0.0566893	-0.57308	1	1	-0.867106	0.899196	0.816514
REACTOME_TRANSLESION_SYNTHESIS_BY_POLH	-0.813757	0.823441	0.722222	-1.69301	0.028672	0.00839761	-1.33633	0.256392	0.123644	-1.55126	0.154027	0.038022	-1.09441	0.541653	0.319536	-0.661095	0.947794	0.893401
REACTOME_TRANSLESION_SYNTHESIS_BY_POLK	-1.11585	0.512212	0.331384	-1.59786	0.0674551	0.0251175	-1.20855	0.373639	0.219565	-1.69028	0.0887899	0.0176262	-1.13259	0.523197	0.298333	0.716564	0.929122	0.863741
REACTOME_TRANSPORT_OF_MATURE_MRNAS_DERIVED_FROM_INTRONLESS_TRANSCRIPTS	-0.834372	0.827733	0.727103	-0.997034	0.571727	0.470486	0.869231	0.769604	0.683824	-1.75507	0.024751	0.00313839	-1.11228	0.519145	0.292645	0.835391	0.85826	0.754258
REACTOME_TRNA_PROCESSING	-1.50764	0.0376341	0.00830488	-1.89003	0.000225436	2.67484e-05	-1.41761	0.0502976	0.0132859	-1.40878	0.104217	0.0220945	-1.25647	0.26957	0.0905172	-0.992123	0.679389	0.474627
REACTOME_ATTENUATION_PHASE	1.32244	0.246772	0.110647	0.696716	0.902132	0.883562	-1.08474	0.469191	0.31441	1.09855	0.553222	0.315789	0.976302	0.682863	0.497409	0.584588	0.995092	0.971154
REACTOME_BBSOME_MEDIATED_CARGO_TARGETING_TO_CILIUM	1.58	0.0706048	0.0190554	-0.731587	0.881705	0.859712	-1.70742	0.0466101	0.0120817	-0.938534	0.756787	0.560784	-1.48355	0.208898	0.0595041	-1.62946	0.0844579	0.0175637
REACTOME_BETA_CATENIN_INDEPENDENT_WNT_SIGNALING	1.42274	0.0434297	0.00992541	1.06393	0.426779	0.313131	-1.37687	0.0790204	0.024523	-1.06949	0.53255	0.293333	-0.77687	0.962286	0.928969	0.775014	0.981909	0.947692
REACTOME_BUDDING_AND_MATURATION_OF_HIV_VIRION	1.38638	0.163399	0.059448	-1.06628	0.478703	0.367241	-1.60163	0.0858949	0.0272162	1.07178	0.568098	0.331984	0.747136	0.922196	0.853846	-0.714344	0.949367	0.896435
REACTOME_CARGO_TRAFFICKING_TO_THE_PERICILIARY_MEMBRANE	1.51901	0.0750857	0.020619	0.789111	0.871951	0.847418	-1.51531	0.0677841	0.0197869	0.907688	0.790142	0.607495	-1.41746	0.179962	0.0460829	-1.52839	0.103735	0.023275
REACTOME_CASPASE_ACTIVATION_VIA_DEATH_RECEPTORS_IN_THE_PRESENCE_OF_LIGAND	1.41999	0.214876	0.0899582	0.946844	0.624272	0.530702	-0.895083	0.707783	0.602649	0.988764	0.689096	0.468951	0.77122	0.890249	0.798982	-1.17158	0.507401	0.272395
REACTOME_CELL_SURFACE_INTERACTIONS_AT_THE_VASCULAR_WALL	1.65353	0.00732322	0.00105652	1.12129	0.336501	0.220049	-1.2238	0.248881	0.118483	1.18293	0.381706	0.163223	-1.54913	0.0353687	0.00440518	-1.70106	0.00673896	0.000601476
REACTOME_CHONDROITIN_SULFATE_BIOSYNTHESIS	-1.40169	0.22435	0.0955166	1.16994	0.379873	0.262582	1.57119	0.137753	0.049653	1.30648	0.333643	0.129167	-0.717734	0.921034	0.851667	-1.13409	0.535555	0.300527
REACTOME_CILIUM_ASSEMBLY	1.23644	0.134967	0.046101	-1.08505	0.387787	0.271973	-1.31365	0.0696932	0.0206417	-1.12797	0.390953	0.169811	-1.35385	0.120779	0.0244936	-1.20098	0.318246	0.121918
REACTOME_CITRIC_ACID_CYCLE_TCA_CYCLE	1.38128	0.208413	0.0863158	-0.798672	0.814726	0.77518	-1.32903	0.247883	0.117647	-0.611547	0.985602	0.960784	-0.825344	0.851685	0.73719	-0.706723	0.928831	0.863176
REACTOME_CLEC7A_DECTIN_1_SIGNALING	1.47242	0.0525432	0.0128938	-1.15439	0.313507	0.197615	-1.77523	0.00207609	0.000241199	-1.23212	0.321081	0.120983	-0.898988	0.82038	0.687954	0.812346	0.951958	0.901449
REACTOME_COPI_INDEPENDENT_GOLGI_TO_ER_RETROGRADE_TRAFFIC	1.61688	0.0494523	0.0118166	0.770507	0.8847	0.863208	-1.24862	0.279966	0.141304	-0.879638	0.836871	0.681275	-1.75389	0.0249986	0.00275389	-1.91589	0.00325654	0.000251123
REACTOME_CYTOSOLIC_SENSORS_OF_PATHOGEN_ASSOCIATED_DNA	1.42541	0.109973	0.0348207	1.12421	0.366274	0.248244	-1.13136	0.403966	0.247748	0.913725	0.792688	0.612159	1.17679	0.392166	0.177177	1.0259	0.614463	0.392105
REACTOME_DDX58_IFIH1_MEDIATED_INDUCTION_OF_INTERFERON_ALPHA_BETA	1.5446	0.0616146	0.0157013	1.15256	0.316253	0.200483	-1.16226	0.352755	0.2	-1.0449	0.601753	0.368932	-1.37357	0.178448	0.0454545	-1.35565	0.230068	0.0696203
REACTOME_DEADENYLATION_DEPENDENT_MRNA_DECAY	1.6759	0.0212479	0.00392012	1.19647	0.272526	0.162413	-1.43225	0.11686	0.0400704	-1.27418	0.336604	0.131274	-0.948387	0.736574	0.570149	0.989042	0.662777	0.452381
REACTOME_DNA_DAMAGE_RECOGNITION_IN_GG_NER	1.38437	0.174562	0.0660981	-1.10189	0.412989	0.299115	-1.8285	0.010523	0.00173806	0.832694	0.871301	0.733068	1.1778	0.431212	0.206266	1.31837	0.30227	0.110565
REACTOME_DOWNREGULATION_OF_ERBB2_SIGNALING	1.31171	0.239675	0.106157	-0.893606	0.695915	0.622414	-1.26302	0.292503	0.150327	-1.28364	0.303939	0.108268	-1.33853	0.289067	0.102941	-1.09995	0.570758	0.337861
REACTOME_FERTILIZATION	-1.50567	0.142729	0.0496183	-0.920689	0.659407	0.575092	1.00081	0.605008	0.468124	-1.31451	0.338472	0.13271	0.661498	0.952062	0.908397	1.15625	0.496919	0.261538
REACTOME_FORMATION_OF_INCISION_COMPLEX_IN_GG_NER	2.33555	2.08194e-05	1.35209e-06	1.13494	0.354757	0.237089	-2.05188	0.00117945	0.000126161	-0.807816	0.894615	0.773737	-1.07605	0.559193	0.342229	-0.938662	0.724869	0.537438
REACTOME_FORMATION_OF_SENESCENCE_ASSOCIATED_HETEROCHROMATIN_FOCI_SAHF	-1.61562	0.0847496	0.0243513	-1.2734	0.256347	0.148624	1.05751	0.552546	0.405904	-1.0394	0.638338	0.411877	1.22143	0.448228	0.221393	1.609	0.0747168	0.0146981
REACTOME_FOXO_MEDIATED_TRANSCRIPTION	1.33445	0.173606	0.0653595	1.06549	0.430629	0.318182	-0.819486	0.836955	0.780488	-1.13503	0.492061	0.254302	-1.225	0.336898	0.134441	-1.02906	0.640567	0.422151
REACTOME_GENE_AND_PROTEIN_EXPRESSION_BY_JAK_STAT_SIGNALING_AFTER_INTERLEUKIN_12_STIMULATION	1.5185	0.0805661	0.0229025	-1.16394	0.342903	0.226316	-1.87278	0.00740733	0.00114855	0.706068	0.966186	0.92057	0.743107	0.922836	0.855615	-0.813894	0.862287	0.761092
REACTOME_GLYCOSPHINGOLIPID_METABOLISM	1.42313	0.123486	0.0407452	-1.23623	0.258862	0.15078	-1.82488	0.00941253	0.00153139	0.894934	0.794402	0.616142	-1.67044	0.0389743	0.00509085	-1.86973	0.00723513	0.000662027
REACTOME_HIV_TRANSCRIPTION_INITIATION	1.9933	0.000955122	9.4439e-05	-1.09483	0.429861	0.317324	-2.28634	3.75642e-05	2.5493e-06	0.678591	0.978194	0.946746	-1.22954	0.37428	0.161538	-1.45304	0.149833	0.0388395
REACTOME_HSF1_DEPENDENT_TRANSACTIVATION	1.57175	0.0443215	0.0102089	1.18298	0.331811	0.21564	-0.98158	0.612608	0.478936	1.14433	0.483094	0.246	1.37093	0.2549	0.0827106	1.21759	0.392966	0.171216
REACTOME_HSP90_CHAPERONE_CYCLE_FOR_STEROID_HORMONE_RECEPTORS_SHR_IN_THE_PRESENCE_OF_LIGAND	1.66462	0.0349341	0.00754419	0.829066	0.823618	0.786047	-1.25441	0.280965	0.142251	0.627142	0.993686	0.983968	-1.30462	0.270969	0.0918836	-1.39723	0.200076	0.0568562
REACTOME_INTERFERON_ALPHA_BETA_SIGNALING	1.58524	0.0399058	0.00892275	-1.08301	0.427	0.313485	-1.85337	0.00447108	0.000617914	-0.911548	0.809851	0.637066	-1.72367	0.0284064	0.00328896	-1.86895	0.0029081	0.000216407
REACTOME_INTERLEUKIN_1_FAMILY_SIGNALING	1.65906	0.00300953	0.000368583	-1.16731	0.261363	0.152824	-1.77724	0.00131011	0.000142788	-1.11036	0.464174	0.227704	-1.14055	0.441684	0.214586	-0.901436	0.819723	0.687218
REACTOME_INTERLEUKIN_12_FAMILY_SIGNALING	1.46341	0.103904	0.0321753	-1.14412	0.361626	0.243386	-1.71806	0.017735	0.0033557	0.75505	0.939963	0.864542	-0.917473	0.758801	0.598784	-1.09821	0.548397	0.314145
REACTOME_INTERLEUKIN_12_SIGNALING	1.44004	0.102047	0.0313019	-1.18512	0.320955	0.204545	-1.77107	0.0205797	0.00407432	0.791469	0.921102	0.818182	0.743053	0.956413	0.914835	-0.850156	0.832643	0.710218
REACTOME_INTERLEUKIN_37_SIGNALING	1.48667	0.156669	0.0562249	1.27829	0.270901	0.160714	0.929809	0.665248	0.548983	-1.34945	0.290534	0.100386	-0.939868	0.713445	0.539735	-0.907473	0.762408	0.590525
REACTOME_INTERLEUKIN_6_FAMILY_SIGNALING	1.9909	0.00507606	0.000688976	1.18091	0.339838	0.223476	-1.09259	0.485082	0.331818	-1.00351	0.673366	0.450677	-1.2819	0.339793	0.136895	-1.24831	0.413751	0.187713
REACTOME_INTRAFLAGELLAR_TRANSPORT	1.4411	0.114021	0.0366147	-0.868564	0.763546	0.710018	-1.28118	0.239539	0.111842	-0.693745	0.979625	0.948571	-1.57436	0.0739397	0.0121515	-1.45352	0.0783693	0.0157161
REACTOME_METABOLISM_OF_NITRIC_OXIDE_NOS3_ACTIVATION_AND_REGULATION	1.36605	0.240522	0.106695	1.11944	0.41668	0.302632	-0.962628	0.62756	0.496689	-0.482137	0.996001	0.988785	1.30399	0.357153	0.147583	1.45477	0.222346	0.0659341
REACTOME_NEGATIVE_REGULATORS_OF_DDX58_IFIH1_SIGNALING	1.36541	0.175439	0.0666667	0.953591	0.635672	0.544393	-1.35405	0.209505	0.091314	-1.07233	0.589703	0.354251	-1.60421	0.104154	0.0196226	-1.64289	0.0662056	0.0123242
REACTOME_NUCLEAR_IMPORT_OF_REV_PROTEIN	-1.35272	0.197447	0.0797774	-1.17213	0.345909	0.22931	0.965037	0.649401	0.528131	-2.04277	0.00124882	8.11397e-05	-1.44532	0.19882	0.0552923	-0.762684	0.911577	0.834725
REACTOME_NUCLEAR_SIGNALING_BY_ERBB4	1.44704	0.143571	0.0500079	0.798741	0.815885	0.777011	-1.18818	0.364674	0.211921	0.976697	0.702609	0.485772	-1.56747	0.115537	0.0228321	-1.54141	0.130345	0.0322534
REACTOME_ORGANELLE_BIOGENESIS_AND_MAINTENANCE	1.24029	0.0958143	0.0287012	-1.12116	0.297899	0.183926	-1.39583	0.0248779	0.00532218	-1.1251	0.362148	0.149362	-1.26665	0.171737	0.0413534	-1.06983	0.517247	0.282695
REACTOME_PHASE_I_FUNCTIONALIZATION_OF_COMPOUNDS	1.2838	0.209739	0.0870536	0.980916	0.593964	0.495169	-0.78015	0.909197	0.88	0.970649	0.716525	0.505133	-0.980703	0.685446	0.501515	-1.21061	0.383822	0.164557
REACTOME_PI3K_EVENTS_IN_ERBB2_SIGNALING	1.59734	0.0768785	0.0214396	1.21821	0.337778	0.221491	-0.929387	0.671821	0.560706	-0.937433	0.746294	0.545794	-1.72238	0.0493913	0.00702809	-1.64885	0.0598426	0.0106823
REACTOME_PRE_NOTCH_PROCESSING_IN_GOLGI	-1.51633	0.141558	0.0491159	-0.932501	0.643932	0.554529	1.26866	0.33368	0.183636	-0.903655	0.785107	0.597303	1.26786	0.385587	0.171569	1.28234	0.337729	0.133803
REACTOME_PURINERGIC_SIGNALING_IN_LEISHMANIASIS_INFECTION	1.76995	0.0333159	0.00702255	0.968323	0.610535	0.516279	-1.63426	0.0541262	0.0146445	1.14764	0.515736	0.276768	0.761631	0.901473	0.82	-0.653842	0.965617	0.923986
REACTOME_PYROPTOSIS	1.45045	0.158799	0.0572034	-1.05567	0.484675	0.374126	-1.58574	0.0737012	0.0222786	1.38554	0.259428	0.0828283	-0.603261	0.97543	0.948505	-0.900498	0.775363	0.614865
REACTOME_RA_BIOSYNTHESIS_PATHWAY	1.59254	0.0764466	0.0211302	0.488764	0.994148	0.993478	-1.37082	0.242589	0.113978	0.577818	0.987496	0.963519	-1.1307	0.531872	0.307309	-1.14122	0.541764	0.306452
REACTOME_RAB_GERANYLGERANYLATION	1.83302	0.00361407	0.000456428	1.01018	0.521146	0.414458	-1.23973	0.277031	0.138952	0.909174	0.805236	0.630901	-1.1269	0.491972	0.260741	-1.37701	0.206894	0.0596774
REACTOME_RAF_INDEPENDENT_MAPK1_3_ACTIVATION	1.43889	0.16326	0.059322	1.21985	0.32098	0.204651	-0.843344	0.760373	0.673913	0.876276	0.803058	0.626263	0.980569	0.681027	0.495	0.918904	0.754974	0.580488
REACTOME_REGULATED_NECROSIS	1.58968	0.0474329	0.0111494	-1.14748	0.336058	0.219684	-1.85279	0.00415717	0.000565188	1.18575	0.442222	0.209644	-0.745077	0.932209	0.876304	-1.04947	0.609694	0.385993
REACTOME_RESPONSE_TO_ELEVATED_PLATELET_CYTOSOLIC_CA2	1.30081	0.127979	0.042794	-0.936538	0.694029	0.618966	-1.26977	0.180478	0.0732861	-0.81909	0.939963	0.864865	-1.08888	0.523197	0.298851	-1.09009	0.549329	0.314925
REACTOME_RHO_GTPASES_ACTIVATE_PAKS	1.50149	0.147142	0.0516815	1.26738	0.286155	0.173815	0.799862	0.816644	0.74911	0.879946	0.806744	0.63299	1.2963	0.359324	0.148883	1.23046	0.415643	0.189904
REACTOME_RHOBTB1_GTPASE_CYCLE	2.23041	0.000261889	2.16574e-05	1.24122	0.300037	0.186047	-0.90877	0.669056	0.556522	-1.1986	0.43267	0.201183	-1.571	0.108866	0.0209997	-1.62897	0.0457593	0.00735564
REACTOME_RHOBTB2_GTPASE_CYCLE	1.73326	0.035948	0.00783585	0.936994	0.632622	0.540359	-1.3338	0.24191	0.11329	-1.10065	0.540492	0.301961	-1.256	0.379631	0.166942	-1.15435	0.515177	0.280405
REACTOME_RHOH_GTPASE_CYCLE	1.32481	0.205081	0.0844444	1.20541	0.293362	0.179907	-0.782996	0.860691	0.812918	-1.35616	0.225614	0.0668016	-1.56142	0.1333	0.028444	-1.21788	0.432913	0.202636
REACTOME_RIPK1_MEDIATED_REGULATED_NECROSIS	1.42255	0.151094	0.0533074	-1.05722	0.486358	0.375862	-1.61286	0.0791246	0.0246086	0.75327	0.937505	0.854251	-0.811276	0.867947	0.761438	-1.15707	0.500245	0.264856
REACTOME_RNA_POLYMERASE_I_TRANSCRIPTION_INITIATION	1.32977	0.203967	0.0835118	-0.820735	0.815885	0.777015	-1.60804	0.046486	0.0120341	0.685673	0.978194	0.946746	-0.831086	0.865786	0.756923	-1.03418	0.630768	0.41
REACTOME_RNA_POLYMERASE_I_TRANSCRIPTION_TERMINATION	1.50573	0.0868861	0.0251481	-1.08681	0.433875	0.321555	-1.82001	0.0123686	0.00209849	0.446979	1	1	-0.857341	0.822323	0.690323	-0.95625	0.710704	0.514334
REACTOME_RNA_POLYMERASE_II_TRANSCRIBES_SNRNA_GENES	1.46613	0.0855517	0.0247043	-1.10052	0.384357	0.267581	-1.82923	0.00285007	0.000359301	-0.970668	0.711499	0.497154	-1.31965	0.20705	0.0585586	-1.18931	0.390437	0.169255
REACTOME_RNA_POLYMERASE_III_TRANSCRIPTION	1.29166	0.241267	0.107296	1.04781	0.483021	0.372093	-1.08149	0.497351	0.342222	0.783541	0.926264	0.83004	0.858254	0.840752	0.71978	-0.650558	0.985674	0.953099
REACTOME_RND1_GTPASE_CYCLE	1.49921	0.0847496	0.0243584	1.17386	0.32098	0.204706	-0.974594	0.633172	0.504425	-1.4542	0.139865	0.0331738	-1.60626	0.0685029	0.01095	-1.56721	0.0918741	0.019705
REACTOME_SARS_COV_1_INFECTION	1.34952	0.173606	0.0653595	-1.00848	0.55247	0.449301	-1.55941	0.0547149	0.0149346	-0.746131	0.956306	0.898608	-1.54035	0.123026	0.0255567	-1.60673	0.0431688	0.00678395
REACTOME_SIGNALING_BY_FGFR_IN_DISEASE	1.4425	0.0723274	0.019634	1.08707	0.429066	0.316159	-0.959403	0.646437	0.524017	-0.677793	0.987896	0.965451	-1.30355	0.251047	0.080597	-1.24216	0.377556	0.15949
REACTOME_SIGNALING_BY_INTERLEUKINS	1.27071	0.0376844	0.00832443	-1.12071	0.274062	0.163609	-1.38364	0.0170594	0.00321137	-0.990025	0.696666	0.479428	-1.03339	0.580386	0.36695	-1.00001	0.67709	0.47037
REACTOME_SIGNALING_BY_RETINOIC_ACID	1.67371	0.0339259	0.00720575	-0.637583	0.970275	0.966132	-1.4604	0.158113	0.0604027	-0.729039	0.961431	0.908907	-1.31951	0.28441	0.100324	-1.32257	0.312114	0.117745
REACTOME_SMOOTH_MUSCLE_CONTRACTION	1.97161	0.00146447	0.000157307	1.16785	0.354757	0.236967	-1.24977	0.304902	0.159645	1.1325	0.498053	0.26	1.24585	0.369136	0.157182	1.05392	0.590485	0.362283
REACTOME_SPHINGOLIPID_METABOLISM	1.30142	0.169686	0.0632319	-1.16438	0.297899	0.183986	-1.6335	0.0214494	0.00429953	-1.12369	0.484953	0.247601	-2.12626	9.96829e-06	3.02545e-07	-2.11829	9.2189e-06	2.40421e-07
REACTOME_STING_MEDIATED_INDUCTION_OF_HOST_IMMUNE_RESPONSES	1.46703	0.179136	0.0690377	0.868956	0.720942	0.655702	-1.01763	0.568832	0.426049	1.21253	0.444572	0.211991	0.762037	0.893611	0.804071	0.952855	0.721343	0.52967
REACTOME_THE_PHOTOTRANSDUCTION_CASCADE	1.47958	0.134848	0.0459392	0.925328	0.654712	0.56982	-1.02542	0.560094	0.415217	0.824832	0.875753	0.74187	0.609861	0.989487	0.969466	-0.756239	0.903538	0.824348
REACTOME_TP53_REGULATES_METABOLIC_GENES	1.57981	0.0272024	0.00537324	-1.19798	0.270243	0.160202	-1.65656	0.0148939	0.00267756	0.688541	0.989661	0.970526	-1.15741	0.425494	0.202703	-1.17948	0.39877	0.175466
REACTOME_TP53_REGULATES_TRANSCRIPTION_OF_ADDITIONAL_CELL_CYCLE_GENES_WHOSE_EXACT_ROLE_IN_THE_P53_PATHWAY_REMAIN_UNCERTAIN	1.34714	0.229974	0.1	1.10202	0.437406	0.325056	-0.644715	0.948009	0.931818	-1.27927	0.34742	0.139265	-0.919637	0.752132	0.590985	0.965188	0.700949	0.502404
REACTOME_TP53_REGULATES_TRANSCRIPTION_OF_CELL_DEATH_GENES	1.31566	0.227865	0.0984683	1.1057	0.392182	0.276995	-0.768753	0.880892	0.840708	1.0072	0.657504	0.433925	-0.866134	0.825073	0.693878	-1.31556	0.305194	0.113145
REACTOME_TRANSCRIPTIONAL_REGULATION_BY_RUNX3	1.7093	0.00448691	0.000589853	-1.01945	0.496787	0.386712	-1.59867	0.0273485	0.00605469	-0.90067	0.834911	0.676749	0.732529	0.992794	0.975385	0.835213	0.912699	0.84022
REACTOME_TRIGLYCERIDE_CATABOLISM	1.4106	0.21612	0.0907216	-0.90309	0.677592	0.599631	-1.55057	0.116353	0.0397692	-0.797308	0.891754	0.768657	-1.16859	0.490276	0.259136	-1.00056	0.668871	0.460573
REACTOME_TRIGLYCERIDE_METABOLISM	1.41768	0.172453	0.0647182	0.760476	0.843689	0.812785	-1.43689	0.166849	0.0655022	-0.671437	0.971356	0.931102	-0.993389	0.67249	0.482143	1.27603	0.335094	0.132212
REACTOME_AGGREPHAGY	1.2718	0.277643	0.131111	-1.04836	0.470295	0.358885	-1.19955	0.343319	0.191537	0.572989	0.993267	0.980315	0.776352	0.917303	0.847185	-0.905235	0.764106	0.594728
REACTOME_CHEMOKINE_RECEPTORS_BIND_CHEMOKINES	1.29248	0.28624	0.136752	0.871862	0.733836	0.671171	-1.24274	0.329342	0.180435	1.67193	0.0811852	0.0156603	-1.50143	0.193221	0.0525452	-1.81858	0.0125535	0.00136324
REACTOME_CHONDROITIN_SULFATE_DERMATAN_SULFATE_METABOLISM	-1.24931	0.288837	0.138577	0.985703	0.581289	0.481221	1.52476	0.0752616	0.0229844	1.28423	0.323081	0.122288	-0.838859	0.853184	0.738863	-1.0193	0.647498	0.430948
REACTOME_COMPLEMENT_CASCADE	1.22749	0.299966	0.147826	-1.01506	0.530452	0.424242	-1.78454	0.0137759	0.00241155	-0.992956	0.691939	0.473684	-1.60055	0.0784563	0.0131936	-1.82098	0.0103198	0.00107189
REACTOME_EXPORT_OF_VIRAL_RIBONUCLEOPROTEINS_FROM_NUCLEUS	-1.30607	0.283717	0.135036	-1.24088	0.261134	0.152632	0.998276	0.591925	0.453721	-1.99041	0.00295486	0.000233174	-1.53903	0.093615	0.0167951	-0.892509	0.783219	0.629693
REACTOME_HEMOSTASIS	-1.1204	0.299966	0.147309	-1.0512	0.393656	0.278832	0.95114	0.730602	0.632258	-1.09361	0.410499	0.184669	-1.03734	0.575541	0.360092	1.24283	0.0460772	0.00742183
REACTOME_METABOLISM_OF_PORPHYRINS	1.32734	0.253402	0.114458	0.691338	0.908176	0.890625	-0.953389	0.649899	0.529284	1.00828	0.658441	0.43595	1.0476	0.580386	0.366834	0.863207	0.808165	0.671533
REACTOME_O_LINKED_GLYCOSYLATION_OF_MUCINS	1.25831	0.295026	0.143469	-0.870957	0.75455	0.697917	-1.48056	0.0769809	0.0236824	-0.909674	0.808732	0.635458	-1.77923	0.0159196	0.00151394	-1.54796	0.072329	0.0140495
REACTOME_PLASMA_LIPOPROTEIN_ASSEMBLY_REMODELING_AND_CLEARANCE	-1.24821	0.29144	0.140481	-1.21215	0.28011	0.168696	-0.930094	0.694452	0.587336	1.09674	0.551173	0.313929	1.30273	0.252881	0.0813253	1.36943	0.235168	0.072
REACTOME_PLATELET_ACTIVATION_SIGNALING_AND_AGGREGATION	1.14836	0.262462	0.121127	1.13165	0.263472	0.154472	1.01134	0.544821	0.395509	-1.15271	0.336615	0.131528	-1.11832	0.425187	0.202365	1.11372	0.406396	0.181818
REACTOME_TIE2_SIGNALING	1.33228	0.275915	0.129897	1.31097	0.255268	0.147826	0.774912	0.82747	0.765363	-1.71122	0.0518271	0.00854075	-1.83838	0.0266669	0.00304559	-1.42656	0.248927	0.078853
REACTOME_ZBP1_DAI_MEDIATED_INDUCTION_OF_TYPE_I_IFNS	1.28899	0.286213	0.136546	0.9271	0.658197	0.573661	-0.807019	0.820723	0.754881	0.908132	0.783783	0.595041	1.1024	0.534179	0.311558	-0.866985	0.792779	0.648054
REACTOME_ABC_FAMILY_PROTEINS_MEDIATED_TRANSPORT	1.12553	0.387101	0.215347	-1.7768	0.00299654	0.000529951	-2.08636	4.18524e-05	2.86853e-06	-0.749879	0.981996	0.951923	-1.06536	0.555672	0.337176	-0.993011	0.675445	0.468413
REACTOME_ABC_TRANSPORTER_DISORDERS	1.22495	0.248916	0.111872	-1.95414	0.000494954	6.60681e-05	-2.44486	1.17204e-07	4.24042e-09	-0.715066	0.978194	0.943137	-1.08231	0.531122	0.306279	-0.942912	0.738267	0.55573
REACTOME_ABC_TRANSPORTERS_IN_LIPID_HOMEOSTASIS	0.732871	0.907873	0.84728	0.819258	0.763546	0.710526	1.17754	0.41045	0.253188	-1.07277	0.601753	0.370093	-0.764607	0.874592	0.771757	0.769963	0.877538	0.784615
REACTOME_ABERRANT_REGULATION_OF_MITOTIC_EXIT_IN_CANCER_DUE_TO_RB1_DEFECTS	-1.57347	0.0855517	0.0246911	-1.74951	0.0233759	0.00649798	-1.38796	0.220338	0.098434	-1.74945	0.0330061	0.00459325	-1.41161	0.222085	0.0665557	-1.14501	0.532819	0.298094
REACTOME_ABERRANT_REGULATION_OF_MITOTIC_G1_S_TRANSITION_IN_CANCER_DUE_TO_RB1_DEFECTS	-1.1049	0.517834	0.337232	-1.20154	0.33281	0.216514	-0.805122	0.809966	0.73913	-1.05653	0.623648	0.39272	0.802598	0.854061	0.741294	1.10011	0.558506	0.323326
REACTOME_ACTIVATED_NOTCH1_TRANSMITS_SIGNAL_TO_THE_NUCLEUS	0.996479	0.633771	0.469565	1.22956	0.306114	0.19213	0.807772	0.84161	0.787709	-1.09591	0.568289	0.333333	-1.13285	0.492714	0.262643	-1.05822	0.606954	0.379832
REACTOME_ACTIVATED_PKN1_STIMULATES_TRANSCRIPTION_OF_AR_ANDROGEN_RECEPTOR_REGULATED_GENES_KLK2_AND_KLK3	-3.35382	2.61765e-09	1e-10	-3.29936	2.02273e-09	1e-10	-2.042	0.000494892	4.63753e-05	-1.64079	0.0348362	0.00490276	2.07233	0.000264252	1.19412e-05	2.66243	9.66957e-09	1e-10
REACTOME_ACTIVATED_TAK1_MEDIATES_P38_MAPK_ACTIVATION	-1.02443	0.592675	0.418868	1.11115	0.425686	0.311628	1.18106	0.403507	0.247232	0.727116	0.936073	0.852525	1.15304	0.484312	0.2525	1.14819	0.478763	0.243902
REACTOME_ACTIVATION_OF_AMPK_DOWNSTREAM_OF_NMDARS	1.09783	0.488996	0.304167	1.64989	0.0437552	0.0141983	1.5681	0.0760481	0.0232929	-0.553186	0.993686	0.984526	0.924451	0.735815	0.568238	1.0192	0.635223	0.415865
REACTOME_ACTIVATION_OF_BAD_AND_TRANSLOCATION_TO_MITOCHONDRIA	0.975642	0.637876	0.474895	1.33682	0.242909	0.138158	1.07373	0.529129	0.377049	-1.11237	0.558176	0.321495	1.072	0.57865	0.363868	1.27186	0.341081	0.136264
REACTOME_ACTIVATION_OF_BH3_ONLY_PROTEINS	0.711221	0.94145	0.906522	1.21108	0.31712	0.201389	0.975488	0.634395	0.506518	-0.846439	0.867444	0.727811	0.968004	0.685446	0.501285	1.01134	0.633522	0.412776
REACTOME_ACTIVATION_OF_IRF3_IRF7_MEDIATED_BY_TBK1_IKK_EPSILON	1.12979	0.480668	0.296524	-1.30609	0.22791	0.126606	-1.32696	0.269456	0.132609	-0.851307	0.831813	0.670498	-1.30424	0.353016	0.145	-1.37299	0.299733	0.108963
REACTOME_ACTIVATION_OF_KAINATE_RECEPTORS_UPON_GLUTAMATE_BINDING	0.788341	0.883046	0.810021	1.21896	0.314469	0.19863	0.895105	0.718121	0.615809	0.816484	0.883586	0.755061	1.08531	0.550439	0.329016	0.97122	0.69527	0.495192
REACTOME_ACTIVATION_OF_MATRIX_METALLOPROTEINASES	0.696671	0.938157	0.901053	1.84345	0.0153347	0.00386297	1.63451	0.0478703	0.0125431	1.01105	0.667083	0.445122	-1.07976	0.551177	0.332231	-1.39895	0.250096	0.0793919
REACTOME_ACTIVATION_OF_NMDA_RECEPTORS_AND_POSTSYNAPTIC_EVENTS	1.42536	0.0788326	0.0222857	1.7219	0.00439644	0.000831866	1.30812	0.210089	0.0918728	-0.914526	0.795853	0.617934	1.23874	0.303013	0.112676	1.44802	0.0720832	0.0139045
REACTOME_ACTIVATION_OF_SMO	1.4193	0.19992	0.0811359	1.55229	0.0748285	0.0287207	1.24824	0.348609	0.196364	1.36551	0.303085	0.10766	1.10193	0.518168	0.289216	0.795941	0.859113	0.755869
REACTOME_ACTIVATION_OF_THE_MRNA_UPON_BINDING_OF_THE_CAP_BINDING_COMPLEX_AND_EIFS_AND_SUBSEQUENT_BINDING_TO_43S	1.1585	0.361027	0.1939	-1.82303	0.00384044	0.000706873	-2.36302	6.79857e-07	3.02498e-08	0.897928	0.819044	0.649269	0.717939	0.981026	0.955882	0.42449	1	1
REACTOME_ACYL_CHAIN_REMODELLING_OF_PC	0.776528	0.8692	0.787018	-0.859621	0.724192	0.659889	-0.827955	0.799182	0.721239	1.29176	0.340312	0.134576	1.06364	0.557799	0.340686	-0.881946	0.793526	0.649306
REACTOME_ACYL_CHAIN_REMODELLING_OF_PE	0.952547	0.678795	0.526104	1.08622	0.445387	0.332589	1.01324	0.572615	0.430684	1.00966	0.658441	0.43595	0.995809	0.641329	0.442211	0.795307	0.874315	0.778589
REACTOME_ADHERENS_JUNCTIONS_INTERACTIONS	0.913625	0.738118	0.602105	1.46033	0.14416	0.0672646	1.13096	0.44559	0.289134	-1.24041	0.383767	0.164706	-0.978921	0.667316	0.476033	-0.758031	0.891529	0.805743
REACTOME_ADORA2B_MEDIATED_ANTI_INFLAMMATORY_CYTOKINES_PRODUCTION	-0.837433	0.854581	0.764706	-1.08739	0.407538	0.293403	-1.25268	0.242589	0.113895	-0.903873	0.807877	0.634241	-0.955621	0.727732	0.557252	0.938639	0.768755	0.601108
REACTOME_ADP_SIGNALLING_THROUGH_P2Y_PURINOCEPTOR_1	0.605242	0.977069	0.960417	-0.968571	0.601689	0.504472	-1.05071	0.534795	0.384091	-0.766558	0.921102	0.818182	-1.34859	0.289192	0.103506	-1.18637	0.485974	0.250853
REACTOME_ADP_SIGNALLING_THROUGH_P2Y_PURINOCEPTOR_12	0.803928	0.840087	0.746392	-1.10687	0.448733	0.335793	-1.21305	0.365799	0.212903	-1.29118	0.353065	0.143657	-1.19167	0.466483	0.237542	-0.89329	0.775363	0.614695
REACTOME_ADRENALINE_NORADRENALINE_INHIBITS_INSULIN_SECRETION	0.740099	0.910559	0.853061	-0.853688	0.730656	0.667273	-1.11256	0.461234	0.306488	0.852272	0.834181	0.67551	0.878773	0.811776	0.67581	0.916712	0.75261	0.576471
REACTOME_AMINE_LIGAND_BINDING_RECEPTORS	-1.02946	0.586396	0.410609	-0.858351	0.724192	0.659889	0.702044	0.891028	0.854545	-0.823113	0.860989	0.712909	-0.777979	0.880855	0.782828	-1.29761	0.361323	0.149306
REACTOME_AMINO_ACID_TRANSPORT_ACROSS_THE_PLASMA_MEMBRANE	-2.07172	0.000906612	8.86239e-05	-1.88309	0.00853891	0.00184594	-0.653669	0.960549	0.947598	-0.660525	0.978194	0.942913	-1.42654	0.235973	0.0730519	-1.3222	0.317199	0.12116
REACTOME_AMINO_ACIDS_REGULATE_MTORC1	-0.989166	0.632731	0.467652	-1.4008	0.121075	0.0531099	-1.86114	0.00373736	0.000491316	0.957084	0.724318	0.517021	-1.5092	0.118376	0.0237391	-1.79804	0.00573619	0.000489258
REACTOME_AMYLOID_FIBER_FORMATION	-3.05889	2.61765e-09	1e-10	-3.14907	2.02273e-09	1e-10	-1.84081	0.00120684	0.000129905	-0.802708	0.946569	0.876426	1.18638	0.333639	0.132308	1.63015	0.0133375	0.00146029
REACTOME_ANTI_INFLAMMATORY_RESPONSE_FAVOURING_LEISHMANIA_PARASITE_INFECTION	0.784397	0.950481	0.920792	0.955411	0.651561	0.565321	0.927645	0.69222	0.585198	0.944977	0.76114	0.56639	1.05474	0.551177	0.331169	1.0593	0.561747	0.328612
REACTOME_ANTIGEN_ACTIVATES_B_CELL_RECEPTOR_BCR_LEADING_TO_GENERATION_OF_SECOND_MESSENGERS	0.654357	0.975049	0.957082	1.69677	0.0581797	0.0204637	1.81051	0.0125244	0.00213132	-1.13638	0.512069	0.272549	-0.981429	0.669466	0.478921	-0.631584	0.985674	0.952703
REACTOME_ANTIGEN_PRESENTATION_FOLDING_ASSEMBLY_AND_PEPTIDE_LOADING_OF_CLASS_I_MHC	-0.865729	0.787417	0.669216	-1.4302	0.13373	0.0602837	-1.53772	0.103289	0.0344683	-1.69947	0.0626848	0.0110629	-1.42879	0.235973	0.0730519	-1.10762	0.562579	0.329352
REACTOME_ANTIGEN_PROCESSING_CROSS_PRESENTATION	1.38362	0.0845247	0.0242557	-1.90661	0.000348576	4.40224e-05	-2.48066	8.26054e-09	2.19043e-10	-0.989002	0.678605	0.457692	-1.184	0.389199	0.174352	-1.03354	0.6118	0.38829
REACTOME_ANTIGEN_PROCESSING_UBIQUITINATION_PROTEASOME_DEGRADATION	1.06244	0.451452	0.268437	-1.25461	0.0938118	0.0380518	-1.42725	0.0112074	0.00187125	-1.68485	0.000299421	1.555e-05	-1.40402	0.0414903	0.00557805	-0.988855	0.684096	0.479003
REACTOME_ANTIMICROBIAL_PEPTIDES	1.08763	0.515877	0.335378	-0.920715	0.663679	0.581651	-1.34402	0.253742	0.121739	0.730165	0.932639	0.845833	-1.26411	0.379199	0.166667	-1.46501	0.211206	0.0615114
REACTOME_ANTIVIRAL_MECHANISM_BY_IFN_STIMULATED_GENES	0.998114	0.628978	0.462617	-1.17199	0.297978	0.184165	-1.4621	0.0872241	0.0277745	-1.90064	0.00150166	0.000102294	-1.76441	0.00537867	0.000403884	-1.29273	0.236177	0.0725309
REACTOME_APOPTOTIC_FACTOR_MEDIATED_RESPONSE	1.05984	0.548291	0.369388	-1.20102	0.339885	0.223636	-1.8721	0.0188774	0.00364821	0.824715	0.866848	0.726531	0.908058	0.757248	0.59601	-0.667511	0.95286	0.902946
REACTOME_AQUAPORIN_MEDIATED_TRANSPORT	0.798734	0.884706	0.813333	-0.844685	0.781761	0.733449	-1.03176	0.555301	0.4098	-1.06052	0.598718	0.364372	-0.837801	0.84101	0.720191	0.831639	0.848286	0.739241
REACTOME_ARACHIDONIC_ACID_METABOLISM	-0.807003	0.856292	0.767355	1.01641	0.536251	0.430206	-0.914624	0.713869	0.609756	1.31619	0.296874	0.103586	-1.30994	0.282197	0.098546	-1.66942	0.0346615	0.00501064
REACTOME_ASPARAGINE_N_LINKED_GLYCOSYLATION	-0.898028	0.84239	0.749254	-2.00891	2.02273e-09	1e-10	-2.24366	4.08257e-09	1e-10	-0.855049	0.95329	0.892532	-1.38964	0.0608724	0.00937445	-1.35981	0.0540284	0.00929221
REACTOME_ASSEMBLY_AND_CELL_SURFACE_PRESENTATION_OF_NMDA_RECEPTORS	1.39293	0.178651	0.0684327	1.38864	0.151967	0.0722611	0.992299	0.599138	0.461397	0.955618	0.729463	0.524291	1.06294	0.563144	0.346774	1.08095	0.541799	0.306954
REACTOME_ASSEMBLY_OF_COLLAGEN_FIBRILS_AND_OTHER_MULTIMERIC_STRUCTURES	1.06387	0.515139	0.334061	2.02326	0.000813735	0.000116666	1.61073	0.0351965	0.00839971	1.4324	0.109977	0.0240327	1.44431	0.172352	0.0419522	1.22311	0.374953	0.157623
REACTOME_ASSEMBLY_OF_THE_HIV_VIRION	1.14832	0.46167	0.278351	-1.1035	0.4544	0.341328	-1.32626	0.27807	0.139785	1.34187	0.323081	0.122318	1.22206	0.446831	0.22	0.918955	0.755083	0.581081
REACTOME_ASSEMBLY_OF_THE_ORC_COMPLEX_AT_THE_ORIGIN_OF_REPLICATION	-3.38687	2.61765e-09	1e-10	-3.3777	2.02273e-09	1e-10	-2.3358	1.10589e-06	5.14424e-08	-1.79136	0.0107799	0.00109059	1.30694	0.239928	0.0753012	2.03279	0.000431095	2.01591e-05
REACTOME_ASSOCIATION_OF_TRIC_CCT_WITH_TARGET_PROTEINS_DURING_BIOSYNTHESIS	1.09861	0.507278	0.323529	-1.20164	0.288764	0.176166	-1.60183	0.0328272	0.00770885	-1.28869	0.312501	0.114919	0.700884	0.963528	0.931034	0.946228	0.721527	0.530864
REACTOME_ASYMMETRIC_LOCALIZATION_OF_PCP_PROTEINS	1.2198	0.288837	0.138528	-1.73657	0.00655369	0.00133136	-2.29349	8.19498e-06	4.58551e-07	-1.07652	0.555881	0.318095	-0.828097	0.885953	0.792227	-0.456265	1	1
REACTOME_ATF4_ACTIVATES_GENES_IN_RESPONSE_TO_ENDOPLASMIC_RETICULUM_STRESS	-1.42884	0.160255	0.0578358	-2.28178	4.17817e-05	4.15939e-06	-1.96266	0.00452438	0.000629347	0.761452	0.932373	0.843496	-1.10662	0.533908	0.310287	-1.12383	0.5327	0.297297
REACTOME_AUF1_HNRNP_D0_BINDS_AND_DESTABILIZES_MRNA	1.54277	0.044167	0.0101578	-1.69456	0.00949652	0.00211374	-2.40139	1.41402e-06	6.79999e-08	-0.552158	0.999612	0.996241	-0.484134	1	0.998496	0.520794	1	1
REACTOME_AURKA_ACTIVATION_BY_TPX2	-1.32816	0.188179	0.0744681	-1.41572	0.0844913	0.0332649	-0.785638	0.909197	0.880184	-1.27085	0.308776	0.111765	1.06547	0.53472	0.312321	1.2887	0.269877	0.090411
REACTOME_AUTOPHAGY	1.22771	0.239556	0.105943	-1.27939	0.13053	0.0585284	-1.63948	0.00461248	0.00064782	1.03345	0.601753	0.368973	-1.06564	0.550439	0.329184	-1.27658	0.229242	0.0691643
REACTOME_BASE_EXCISION_REPAIR	-2.9292	2.61765e-09	1e-10	-3.237	2.02273e-09	1e-10	-2.35692	4.18037e-07	1.78488e-08	-1.39642	0.132315	0.0309965	1.54059	0.0387208	0.00502291	2.23928	2.91578e-06	6.75192e-08
REACTOME_BASE_EXCISION_REPAIR_AP_SITE_FORMATION	-3.14894	2.61765e-09	1e-10	-3.19122	2.02273e-09	1e-10	-2.3257	3.84214e-06	2.04626e-07	-1.39651	0.132317	0.0310563	1.42638	0.206716	0.0584179	2.12534	0.000185784	7.05881e-06
REACTOME_BASIGIN_INTERACTIONS	1.32198	0.259188	0.118644	-1.38835	0.176262	0.0891608	-1.78997	0.0176985	0.00334483	1.19296	0.473997	0.238384	-1.0548	0.576728	0.362126	-1.19189	0.47689	0.241554
REACTOME_BILE_ACID_AND_BILE_SALT_METABOLISM	-0.735261	0.922755	0.876138	-0.700332	0.937232	0.926702	0.768654	0.890565	0.852941	-0.755473	0.937963	0.856299	-1.10321	0.523197	0.298413	-1.05342	0.604974	0.376068
REACTOME_BINDING_AND_UPTAKE_OF_LIGANDS_BY_SCAVENGER_RECEPTORS	-0.803596	0.848846	0.758303	0.903779	0.685165	0.608796	-0.912566	0.695531	0.589247	0.872048	0.823847	0.658586	0.855456	0.819377	0.686375	-0.70975	0.944082	0.884034
REACTOME_BIOLOGICAL_OXIDATIONS	1.04259	0.504722	0.320413	-1.38583	0.0501823	0.0168872	-1.64559	0.00414174	0.00056216	1.00749	0.639477	0.412998	-1.08588	0.517238	0.28769	-1.27186	0.235168	0.0720461
REACTOME_BIOSYNTHESIS_OF_THE_N_GLYCAN_PRECURSOR_DOLICHOL_LIPID_LINKED_OLIGOSACCHARIDE_LLO_AND_TRANSFER_TO_A_NASCENT_PROTEIN	-1.02013	0.575901	0.398601	-1.84019	0.00180081	0.000288534	-1.87679	0.00367328	0.00047959	1.10887	0.510748	0.270876	-1.09601	0.520795	0.294385	-1.1846	0.405516	0.18125
REACTOME_BMAL1_CLOCK_NPAS2_ACTIVATES_CIRCADIAN_GENE_EXPRESSION	1.04479	0.554454	0.375783	1.61765	0.0517382	0.017591	1.24132	0.326667	0.178309	-1.20095	0.42992	0.198819	-1.137	0.50294	0.272727	-0.597812	0.993862	0.969283
REACTOME_BRANCHED_CHAIN_AMINO_ACID_CATABOLISM	-0.765051	0.87856	0.804598	-0.854711	0.744725	0.685152	-0.894907	0.73215	0.634091	-1.27129	0.34742	0.139265	-1.3946	0.250305	0.0801336	-1.24285	0.42415	0.196246
REACTOME_BUTYRATE_RESPONSE_FACTOR_1_BRF1_BINDS_AND_DESTABILIZES_MRNA	-0.718411	0.904506	0.842105	-1.30359	0.230189	0.12844	-1.42554	0.191345	0.0804348	-1.11192	0.551265	0.314176	0.833938	0.823335	0.691542	1.19904	0.440816	0.207852
REACTOME_CA_DEPENDENT_EVENTS	0.65822	0.973825	0.955224	1.30286	0.200717	0.106132	1.35981	0.200608	0.0859232	-1.20536	0.428118	0.197652	1.56855	0.148001	0.0328742	1.73255	0.0248187	0.00329205
REACTOME_CALNEXIN_CALRETICULIN_CYCLE	-1.36935	0.218403	0.0917782	-1.95234	0.00384044	0.000707677	-1.76172	0.0244966	0.00521567	-1.1757	0.466079	0.230315	-1.43956	0.228978	0.0698052	-1.36686	0.266691	0.0887372
REACTOME_CARBOXYTERMINAL_POST_TRANSLATIONAL_MODIFICATIONS_OF_TUBULIN	-0.757031	0.910353	0.852459	1.02646	0.540168	0.435897	1.26221	0.282696	0.143382	-1.06526	0.603745	0.372047	-0.799761	0.883611	0.788889	-0.698971	0.953871	0.904274
REACTOME_CARDIAC_CONDUCTION	1.05895	0.50935	0.326969	1.28824	0.15657	0.0752941	1.1216	0.413445	0.256499	1.02538	0.637114	0.409369	1.19092	0.33162	0.130699	1.19997	0.32088	0.123288
REACTOME_CARGO_CONCENTRATION_IN_THE_ER	1.0498	0.547053	0.368308	-1.45888	0.107056	0.0448913	-2.0076	0.00163935	0.000184933	-1.00515	0.675809	0.453831	-1.02096	0.627199	0.425806	-1.33018	0.310287	0.116358
REACTOME_CARGO_RECOGNITION_FOR_CLATHRIN_MEDIATED_ENDOCYTOSIS	1.04433	0.5345	0.35396	1.1629	0.304305	0.190024	0.942706	0.668365	0.554217	-1.23013	0.318139	0.119231	-1.2202	0.339793	0.136888	-0.949967	0.742255	0.560863
REACTOME_CASPASE_ACTIVATION_VIA_EXTRINSIC_APOPTOTIC_SIGNALLING_PATHWAY	1.15763	0.424489	0.245726	1.00642	0.549255	0.445946	-0.747311	0.880895	0.841304	-0.746813	0.937526	0.854902	0.961685	0.70419	0.526718	1.11121	0.537669	0.302108
REACTOME_CD28_CO_STIMULATION	-0.678581	0.95218	0.923364	1.32589	0.189743	0.0986239	1.34872	0.214359	0.0942699	-1.29147	0.313234	0.115914	-0.8791	0.798018	0.654839	-0.863063	0.793526	0.649241
REACTOME_CD28_DEPENDENT_PI3K_AKT_SIGNALING	-0.850442	0.801027	0.6875	1.31375	0.258382	0.150442	1.47248	0.140015	0.0506571	-1.04338	0.638475	0.412109	-0.90346	0.758264	0.597338	1.00131	0.647498	0.430588
REACTOME_CDC42_GTPASE_CYCLE	-1.15936	0.311632	0.157212	1.99311	3.90532e-06	3.01017e-07	2.17163	5.98601e-08	2.07156e-09	-1.28069	0.204298	0.0563107	1.62079	0.0111336	0.000956165	1.88747	5.73001e-05	1.79063e-06
REACTOME_CDT1_ASSOCIATION_WITH_THE_CDC6_ORC_ORIGIN_COMPLEX	0.986846	0.651749	0.491228	-2.13793	1.8537e-05	1.66208e-06	-2.65421	4.08257e-09	1e-10	-1.1042	0.511246	0.271484	-1.20907	0.37428	0.161631	-0.788089	0.900142	0.818182
REACTOME_CELL_CELL_COMMUNICATION	1.58001	0.0179711	0.0031621	1.94701	8.72758e-05	9.19828e-06	1.48066	0.0534026	0.0144247	-1.23368	0.316998	0.118447	-1.06526	0.550439	0.329545	-0.996647	0.679258	0.47432
REACTOME_CELL_CELL_JUNCTION_ORGANIZATION	0.964344	0.687576	0.537473	1.15666	0.324895	0.20892	0.866325	0.771088	0.685662	-1.06811	0.587408	0.350598	-1.06022	0.575541	0.359937	-1.06202	0.606954	0.380711
REACTOME_CELL_CYCLE_CHECKPOINTS	-2.7167	2.61765e-09	1e-10	-2.93399	2.02273e-09	1e-10	-2.10822	4.08257e-09	1e-10	-2.1887	6.17778e-09	1e-10	-1.24754	0.186129	0.04875	1.13924	0.266691	0.0886981
REACTOME_CELL_DEATH_SIGNALLING_VIA_NRAGE_NRIF_AND_NADE	-0.848609	0.846856	0.755319	1.48181	0.0572977	0.0200993	1.60131	0.0239624	0.00505322	-1.31516	0.258508	0.0823529	1.38165	0.122916	0.0255063	1.61616	0.0246321	0.00325622
REACTOME_CELL_EXTRACELLULAR_MATRIX_INTERACTIONS	1.79616	0.0188571	0.00334519	1.7713	0.0201663	0.00542274	0.824247	0.800862	0.725455	0.861428	0.823847	0.658385	0.993032	0.661228	0.465686	0.927386	0.748669	0.570423
REACTOME_CELL_JUNCTION_ORGANIZATION	1.37375	0.117719	0.038252	1.57068	0.0354512	0.0109518	1.09652	0.463612	0.308797	-0.947653	0.752575	0.555126	-0.815559	0.900437	0.818045	-0.881135	0.815146	0.681182
REACTOME_CELLULAR_HEXOSE_TRANSPORT	-1.22618	0.390516	0.218075	-0.744801	0.858613	0.831793	1.09212	0.504864	0.350909	-0.70733	0.948139	0.880539	-0.547886	0.996151	0.981481	0.627742	0.979584	0.943662
REACTOME_CELLULAR_RESPONSE_TO_CHEMICAL_STRESS	1.24927	0.175823	0.0670103	-1.91621	2.19642e-05	1.99151e-06	-2.35881	4.68168e-09	1.16605e-10	-0.994097	0.677485	0.456107	-0.860451	0.883611	0.788251	-0.595039	1	1
REACTOME_CELLULAR_RESPONSE_TO_HYPOXIA	1.25533	0.204902	0.0843091	-1.76473	0.0037697	0.000691252	-2.22774	6.9796e-06	3.8427e-07	-1.00313	0.647847	0.422091	-0.950233	0.738831	0.572727	-0.540016	1	1
REACTOME_CHAPERONE_MEDIATED_AUTOPHAGY	0.875633	0.773079	0.650602	-1.70084	0.0272625	0.00786018	-1.66215	0.0613683	0.0173624	-0.510746	0.994536	0.986486	0.920393	0.736622	0.570352	-0.796169	0.848286	0.739425
REACTOME_CHROMATIN_MODIFYING_ENZYMES	-2.26973	2.61765e-09	1e-10	-2.06502	5.76836e-09	3.07214e-10	1.36118	0.0320173	0.0074827	-1.24663	0.190537	0.0502793	1.23259	0.136769	0.0294569	1.67656	0.000242984	9.88762e-06
REACTOME_CIRCADIAN_CLOCK	0.822422	0.901499	0.838496	1.52879	0.0463749	0.0152256	1.39361	0.168051	0.0664273	-1.71193	0.0196665	0.00233452	-1.33621	0.227407	0.0691729	-0.97365	0.690438	0.488336
REACTOME_CLASS_B_2_SECRETIN_FAMILY_RECEPTORS	-0.797874	0.905804	0.844322	1.21116	0.261996	0.153488	1.11	0.431561	0.275046	-0.87387	0.849297	0.699219	-1.01075	0.6496	0.453172	-0.805734	0.886713	0.797078
REACTOME_CLASS_I_MHC_MEDIATED_ANTIGEN_PROCESSING_PRESENTATION	1.09303	0.332366	0.172308	-1.40539	0.0105531	0.00242603	-1.58046	0.000690435	6.71817e-05	-1.6285	0.000268153	1.35041e-05	-1.46408	0.00845747	0.000697817	-1.15256	0.333951	0.131313
REACTOME_CLASS_I_PEROXISOMAL_MEMBRANE_PROTEIN_IMPORT	1.12383	0.475349	0.291837	-1.33381	0.214667	0.116364	-1.63976	0.0722296	0.0215877	-1.34461	0.280054	0.09375	-1.39233	0.242483	0.0765391	-1.21892	0.458912	0.225303
REACTOME_CLATHRIN_MEDIATED_ENDOCYTOSIS	1.23987	0.228205	0.0986667	1.27228	0.141556	0.0656566	-0.897817	0.803492	0.728774	-1.0578	0.54845	0.310476	-1.05488	0.557799	0.341226	0.944442	0.775363	0.615385
REACTOME_COBALAMIN_CBL_VITAMIN_B12_TRANSPORT_AND_METABOLISM	-1.0256	0.609441	0.439072	-0.929391	0.652322	0.566421	0.931174	0.675019	0.564246	-1.06782	0.610582	0.378731	0.668361	0.959983	0.9225	1.14414	0.501113	0.265766
REACTOME_COLLAGEN_BIOSYNTHESIS_AND_MODIFYING_ENZYMES	0.828911	0.8692	0.787281	1.42351	0.0966037	0.0395098	1.08099	0.468211	0.313297	1.3075	0.268267	0.0877551	1.53897	0.0856997	0.0147778	1.35027	0.240761	0.0751295
REACTOME_COLLAGEN_CHAIN_TRIMERIZATION	0.895295	0.765927	0.64	2.13227	0.000475357	6.30249e-05	1.58633	0.0679618	0.0198846	1.5286	0.119008	0.0266525	1.82687	0.029926	0.00353218	1.576	0.08125	0.0166774
REACTOME_COLLAGEN_DEGRADATION	0.838327	0.846446	0.753813	2.15095	0.000123866	1.35e-05	1.57865	0.0445658	0.0114569	1.26817	0.332394	0.12831	1.37177	0.256679	0.0835747	1.27066	0.31069	0.116751
REACTOME_COLLAGEN_FORMATION	1.05228	0.520293	0.339535	1.54345	0.0264358	0.00757537	1.18011	0.341318	0.190141	1.18767	0.386535	0.16701	1.20854	0.31742	0.121387	1.13591	0.442891	0.209497
REACTOME_CONDENSATION_OF_PROPHASE_CHROMOSOMES	-3.46233	2.61765e-09	1e-10	-3.41902	2.02273e-09	1e-10	-2.12478	5.63092e-05	4.06185e-06	-2.0623	0.000203523	9.83757e-06	1.45766	0.130598	0.0277463	2.46422	2.4589e-07	3.70383e-09
REACTOME_CONSTITUTIVE_SIGNALING_BY_ABERRANT_PI3K_IN_CANCER	1.29943	0.183626	0.0714286	1.47808	0.0659127	0.0243507	1.0721	0.490924	0.336918	-0.92718	0.776404	0.586667	-1.33613	0.223254	0.0672646	-1.45109	0.127359	0.0311812
REACTOME_CONSTITUTIVE_SIGNALING_BY_AKT1_E17K_IN_CANCER	1.46593	0.128068	0.0429101	1.87838	0.0126627	0.00303621	1.24082	0.327901	0.179159	0.973693	0.702609	0.485887	1.32182	0.325832	0.126582	1.01082	0.661782	0.450363
REACTOME_CONSTITUTIVE_SIGNALING_BY_EGFRVIII	1.05893	0.567562	0.389121	1.46113	0.164799	0.0811404	1.4036	0.200087	0.0856102	-1.73703	0.0438283	0.00681861	-1.54158	0.1714	0.0410509	-1.01232	0.666024	0.457038
REACTOME_CONSTITUTIVE_SIGNALING_BY_LIGAND_RESPONSIVE_EGFR_CANCER_VARIANTS	0.821889	0.830544	0.732932	0.99221	0.577702	0.477679	1.11911	0.477434	0.323475	-1.68073	0.0749506	0.0141543	-1.5321	0.174222	0.0430464	-1.02358	0.644538	0.426396
REACTOME_COOPERATION_OF_PDCL_PHLP1_AND_TRIC_CCT_IN_G_PROTEIN_BETA_FOLDING	1.01586	0.621887	0.454746	-1.26259	0.240424	0.136126	-1.69461	0.0307073	0.00707549	-0.979364	0.711004	0.496063	-0.984447	0.668919	0.477778	-0.864922	0.803277	0.664957
REACTOME_COOPERATION_OF_PREFOLDIN_AND_TRIC_CCT_IN_ACTIN_AND_TUBULIN_FOLDING	1.39705	0.154593	0.0552017	-1.40587	0.157383	0.0758621	-2.16546	0.000656945	6.30372e-05	0.674973	0.978194	0.945344	0.554838	0.999311	0.987179	0.517255	1	0.995157
REACTOME_COPI_MEDIATED_ANTEROGRADE_TRANSPORT	1.06095	0.506468	0.32266	-1.65611	0.00656621	0.00133538	-1.76842	0.00474428	0.000669529	0.878636	0.864682	0.72093	-1.06005	0.557799	0.341211	-1.00817	0.649418	0.43349
REACTOME_COPII_MEDIATED_VESICLE_TRANSPORT	0.992544	0.633771	0.469163	-1.43138	0.0886521	0.0354808	-1.70694	0.0150423	0.002711	-1.31032	0.281586	0.0947776	-1.1642	0.426357	0.203288	-0.937965	0.74737	0.56869
REACTOME_COSTIMULATION_BY_THE_CD28_FAMILY	-1.05161	0.544265	0.364964	1.10392	0.398892	0.284065	1.23823	0.295904	0.153005	-1.31684	0.284932	0.097561	-0.839656	0.863182	0.753343	1.02002	0.602492	0.373984
REACTOME_CREB1_PHOSPHORYLATION_THROUGH_NMDA_RECEPTOR_MEDIATED_ACTIVATION_OF_RAS_SIGNALING	1.24488	0.333226	0.173278	1.39444	0.153217	0.0730594	1.1049	0.451957	0.295956	-0.893894	0.804678	0.629921	0.923445	0.738831	0.572539	0.892625	0.794738	0.651442
REACTOME_CRISTAE_FORMATION	1.34191	0.199864	0.0810235	-2.02396	0.00100367	0.000149452	-2.39798	1.55132e-05	9.27308e-07	1.14231	0.494028	0.256566	0.463828	1	1	-0.748171	0.916462	0.845378
REACTOME_CRMPS_IN_SEMA3A_SIGNALING	-0.472031	0.996397	0.992366	1.31175	0.264949	0.155702	1.32829	0.272273	0.134791	0.995454	0.679197	0.458244	1.18613	0.465491	0.236641	0.914192	0.753308	0.578022
REACTOME_CROSS_PRESENTATION_OF_SOLUBLE_EXOGENOUS_ANTIGENS_ENDOSOMES	1.5419	0.0505066	0.0121935	-1.77241	0.00628717	0.00126591	-2.53196	2.16871e-07	8.3337e-09	-1.04471	0.621855	0.389899	-0.902368	0.771767	0.616923	-0.678457	0.975849	0.938333
REACTOME_CROSSLINKING_OF_COLLAGEN_FIBRILS	1.04758	0.577134	0.400818	1.77412	0.028672	0.00838839	1.60495	0.111934	0.0380027	-0.820365	0.872958	0.737548	1.46313	0.218944	0.0646766	1.37821	0.248234	0.0785219
REACTOME_CTLA4_INHIBITORY_SIGNALING	1.04206	0.561793	0.383534	1.52773	0.096163	0.0392647	1.06137	0.527243	0.375231	-1.32131	0.318183	0.119691	-0.742347	0.913035	0.84106	1.06212	0.582658	0.355231
REACTOME_CYTOPROTECTION_BY_HMOX1	1.21793	0.242595	0.108108	-1.63644	0.00679572	0.0013958	-2.02069	5.04433e-05	3.58204e-06	-1.05529	0.556057	0.318533	-0.831356	0.90024	0.817664	0.600113	1	1
REACTOME_CYTOSOLIC_SULFONATION_OF_SMALL_MOLECULES	1.22555	0.344848	0.182731	-0.926723	0.647613	0.559567	-1.75808	0.0370274	0.00896146	-1.0523	0.621855	0.389961	-1.47396	0.193637	0.0529801	-1.50031	0.183567	0.0507614
REACTOME_CYTOSOLIC_TRNA_AMINOACYLATION	-1.97391	0.00337849	0.000422881	-2.62683	4.73272e-09	2.47803e-10	-2.15094	0.00129776	0.00014115	-0.926513	0.773195	0.582353	-0.811128	0.854168	0.7422	-0.628058	0.986919	0.956522
REACTOME_DAG_AND_IP3_SIGNALING	0.756096	0.918254	0.866667	1.40117	0.145031	0.067757	1.51624	0.0956235	0.0312657	-1.28063	0.308776	0.111336	1.72451	0.0604589	0.0092836	1.89681	0.00796232	0.000767949
REACTOME_DAP12_INTERACTIONS	0.636496	0.977601	0.961783	1.36831	0.174103	0.0876777	1.21449	0.33647	0.186004	-1.10195	0.558068	0.320866	-1.15059	0.484946	0.254902	1.03013	0.617267	0.394673
REACTOME_DAP12_SIGNALING	-0.544525	0.986155	0.975472	1.20195	0.346993	0.230233	1.08486	0.48534	0.332103	-1.13049	0.511707	0.272189	-1.29511	0.334331	0.13289	0.838835	0.838776	0.721951
REACTOME_DARPP_32_EVENTS	1.00012	0.614513	0.446316	0.90185	0.680347	0.603139	-1.09877	0.459478	0.305011	-1.22226	0.402466	0.178431	-1.03391	0.603659	0.396694	-0.606127	0.985674	0.952703
REACTOME_DEACTIVATION_OF_THE_BETA_CATENIN_TRANSACTIVATING_COMPLEX	0.497137	0.999055	0.997899	1.67291	0.0254096	0.00722317	1.51594	0.0863472	0.0274371	-0.912023	0.79349	0.614919	1.02584	0.591022	0.37931	1.17698	0.458477	0.224691
REACTOME_DEADENYLATION_OF_MRNA	1.62935	0.0552346	0.0137528	1.76643	0.0212486	0.00579205	0.968789	0.618076	0.485294	-1.21998	0.408785	0.183071	-1.01477	0.641029	0.441558	0.692575	0.955716	0.908654
REACTOME_DEATH_RECEPTOR_SIGNALLING	0.996222	0.606103	0.434896	1.61337	0.00412784	0.000773621	1.37565	0.0840136	0.0264549	-1.1249	0.466079	0.230189	1.35069	0.193503	0.0527261	1.2149	0.257761	0.084375
REACTOME_DECTIN_1_MEDIATED_NONCANONICAL_NF_KB_SIGNALING	1.47544	0.0654763	0.0171121	-1.82299	0.00189194	0.000306962	-2.55634	5.1613e-08	1.72817e-09	-0.8998	0.819622	0.650096	-0.738557	0.94167	0.890226	0.624081	1	0.992228
REACTOME_DEFECTIVE_CFTR_CAUSES_CYSTIC_FIBROSIS	1.202	0.308675	0.154684	-2.10094	3.73591e-05	3.63516e-06	-2.69775	4.08257e-09	1e-10	-0.962753	0.73472	0.531549	-1.0905	0.538987	0.317293	-0.854844	0.836503	0.717532
REACTOME_DEFECTIVE_INTRINSIC_PATHWAY_FOR_APOPTOSIS	-1.01727	0.615085	0.447566	-1.32574	0.207924	0.111111	-1.12467	0.428353	0.271739	-0.773199	0.918369	0.811765	1.64069	0.0808999	0.0137319	1.63452	0.0617932	0.0112439
REACTOME_DEGRADATION_OF_AXIN	1.33041	0.18796	0.0742358	-1.84383	0.00208156	0.000343809	-2.54769	4.86839e-08	1.58633e-09	-1.06545	0.565083	0.328947	-0.914379	0.770616	0.615038	-0.445076	1	0.998374
REACTOME_DEGRADATION_OF_BETA_CATENIN_BY_THE_DESTRUCTION_COMPLEX	1.19682	0.292437	0.141487	-1.48841	0.0464589	0.0152636	-2.07799	6.00552e-05	4.37256e-06	-1.15604	0.441575	0.20904	-0.772674	0.946253	0.900302	0.74271	0.993497	0.968481
REACTOME_DEGRADATION_OF_DVL	1.27586	0.246194	0.110132	-1.8884	0.00222752	0.000376926	-2.52186	5.7895e-08	1.98615e-09	-0.737879	0.96579	0.919325	-0.69222	0.967848	0.937593	0.47614	1	1
REACTOME_DEGRADATION_OF_GLI1_BY_THE_PROTEASOME	1.66425	0.0198678	0.00357621	-1.6261	0.0184726	0.00482364	-2.48551	7.92243e-08	2.7595e-09	-0.952105	0.732746	0.529297	-1.02824	0.627199	0.424471	-0.688967	0.988649	0.959416
REACTOME_DEGRADATION_OF_THE_EXTRACELLULAR_MATRIX	1.22354	0.233538	0.102757	2.00384	3.1611e-05	2.99772e-06	1.39945	0.0801284	0.0249777	1.28084	0.243504	0.075	1.42182	0.110841	0.02163	1.21478	0.264924	0.0876133
REACTOME_DETOXIFICATION_OF_REACTIVE_OXYGEN_SPECIES	0.850141	0.835026	0.739514	-2.17323	0.000137769	1.51701e-05	-2.64074	2.34064e-08	7.10082e-10	0.5489	0.996001	0.989879	-1.04762	0.595927	0.387302	-0.93957	0.726324	0.540171
REACTOME_DEUBIQUITINATION	-1.58715	0.00126597	0.000132287	-1.83707	3.85558e-06	2.94583e-07	-1.53558	0.00256232	0.000316116	-1.35289	0.0571388	0.00980146	-1.23083	0.227229	0.0689223	-0.976	0.712804	0.5166
REACTOME_DISASSEMBLY_OF_THE_DESTRUCTION_COMPLEX_AND_RECRUITMENT_OF_AXIN_TO_THE_MEMBRANE	0.907286	0.752389	0.620172	1.33459	0.200212	0.105747	0.800075	0.842474	0.788707	-1.17963	0.444306	0.211765	-0.740312	0.922369	0.854975	-0.64365	0.981909	0.947635
REACTOME_DISEASES_ASSOCIATED_WITH_GLYCOSAMINOGLYCAN_METABOLISM	-1.1015	0.507835	0.324675	0.977032	0.598849	0.501149	1.15609	0.383911	0.229656	0.887683	0.802784	0.625731	-0.70008	0.959983	0.923077	-0.68528	0.963109	0.919804
REACTOME_DISEASES_ASSOCIATED_WITH_GLYCOSYLATION_PRECURSOR_BIOSYNTHESIS	1.22035	0.384881	0.212679	-1.38569	0.172572	0.0862385	-1.90865	0.0150217	0.00270391	1.15117	0.510748	0.270833	-0.824658	0.830686	0.705	-1.18861	0.475041	0.239016
REACTOME_DISEASES_ASSOCIATED_WITH_N_GLYCOSYLATION_OF_PROTEINS	0.587445	0.981842	0.96728	-1.74772	0.0264358	0.00758025	-1.80125	0.0310713	0.00720575	1.07039	0.601753	0.36875	-1.17823	0.484657	0.253333	-1.6369	0.068317	0.0130165
REACTOME_DISEASES_ASSOCIATED_WITH_O_GLYCOSYLATION_OF_PROTEINS	-0.688855	0.974273	0.955882	0.825455	0.841318	0.809745	0.899736	0.727208	0.627523	1.02012	0.636624	0.408511	0.864248	0.867219	0.759644	0.978808	0.67709	0.470284
REACTOME_DISEASES_OF_CARBOHYDRATE_METABOLISM	-1.53521	0.0658472	0.0172625	-1.54302	0.0741737	0.0283527	-0.873675	0.743437	0.650549	1.15273	0.479124	0.242363	1.0161	0.601987	0.394737	0.849878	0.836437	0.717026
REACTOME_DISEASES_OF_GLYCOSYLATION	-0.820345	0.914776	0.860465	-1.07504	0.428287	0.314815	-1.22462	0.245699	0.116279	1.14636	0.418412	0.189979	-0.823836	0.911156	0.836592	-1.08505	0.535259	0.3
REACTOME_DISEASES_OF_IMMUNE_SYSTEM	1.17719	0.384773	0.212446	1.13072	0.418022	0.304545	0.544307	0.993538	0.990859	-0.687505	0.959041	0.905138	-1.00841	0.646295	0.448105	-1.16917	0.500245	0.264856
REACTOME_DISEASES_OF_METABOLISM	-1.05125	0.508607	0.325509	-1.34654	0.0501823	0.0169028	-1.15171	0.252368	0.120853	0.97939	0.715297	0.503185	-0.873855	0.883611	0.789052	-0.968851	0.719981	0.526389
REACTOME_DISEASES_OF_PROGRAMMED_CELL_DEATH	-3.21498	2.61765e-09	1e-10	-3.20433	2.02273e-09	1e-10	-1.89155	0.000480578	4.4818e-05	-1.2826	0.25736	0.0818713	1.86522	0.00108611	5.95796e-05	2.55878	9.66957e-09	1e-10
REACTOME_DISEASES_OF_SIGNAL_TRANSDUCTION_BY_GROWTH_FACTOR_RECEPTORS_AND_SECOND_MESSENGERS	1.67672	6.83732e-06	3.96411e-07	1.79683	9.00945e-08	5.5069e-09	1.22004	0.125165	0.043771	-1.24847	0.14281	0.0341934	-1.23632	0.165197	0.0383693	-1.04762	0.560839	0.32716
REACTOME_DISORDERS_OF_TRANSMEMBRANE_TRANSPORTERS	-0.776422	0.963558	0.939739	-1.79388	0.000370804	4.72871e-05	-1.95944	1.35781e-05	7.99431e-07	-1.28115	0.213213	0.0610687	-1.54228	0.0331315	0.00402226	-1.34197	0.10541	0.0239091
REACTOME_DNA_DOUBLE_STRAND_BREAK_RESPONSE	-2.49127	4.30644e-09	1.72258e-10	-2.62103	2.02273e-09	1e-10	-1.95068	0.000682154	6.58289e-05	-0.957135	0.731098	0.526627	0.95752	0.719304	0.546784	1.41224	0.0945344	0.0205377
REACTOME_DNA_METHYLATION	-3.40347	2.61765e-09	1e-10	-3.34165	2.02273e-09	1e-10	-2.18359	3.01767e-05	1.9181e-06	-1.67117	0.0244248	0.00304761	2.15678	6.6287e-05	2.44403e-06	2.71439	9.66957e-09	1e-10
REACTOME_DOWNREGULATION_OF_SMAD2_3_SMAD4_TRANSCRIPTIONAL_ACTIVITY	1.67997	0.0348136	0.00751034	1.60113	0.0917335	0.036982	1.07645	0.483088	0.32969	-1.15986	0.472386	0.237255	-0.995651	0.661909	0.467116	-0.777033	0.893489	0.809122
REACTOME_DOWNREGULATION_OF_TGF_BETA_RECEPTOR_SIGNALING	0.856768	0.803618	0.690987	-1.18961	0.327971	0.211744	-0.871556	0.743437	0.650549	-1.0379	0.654262	0.43083	-1.34488	0.291885	0.105437	-1.35348	0.292998	0.105263
REACTOME_DOWNSTREAM_SIGNAL_TRANSDUCTION	1.16695	0.417142	0.23913	1.65075	0.0375703	0.011803	1.5916	0.0553833	0.0151837	-1.22479	0.374722	0.157791	-1.17919	0.451457	0.223491	1.26431	0.362191	0.149877
REACTOME_DOWNSTREAM_SIGNALING_OF_ACTIVATED_FGFR1	1.12114	0.476302	0.292632	1.22539	0.302678	0.188341	0.66521	0.943941	0.926335	-1.43612	0.200991	0.054902	-1.67704	0.0747849	0.012365	-1.37326	0.278661	0.0962838
REACTOME_DOWNSTREAM_SIGNALING_OF_ACTIVATED_FGFR2	0.92011	0.728166	0.589474	1.16241	0.366969	0.248879	0.764251	0.876679	0.834254	-1.13877	0.501753	0.262745	-1.59039	0.108508	0.0208956	-1.34088	0.297565	0.108108
REACTOME_DOWNSTREAM_SIGNALING_OF_ACTIVATED_FGFR3	0.878176	0.771733	0.64898	1.18337	0.33774	0.221239	1.05267	0.549146	0.401802	-1.12819	0.537697	0.298828	-1.54905	0.120779	0.0245196	-1.32937	0.341942	0.136915
REACTOME_DOWNSTREAM_SIGNALING_OF_ACTIVATED_FGFR4	0.875267	0.771733	0.64898	1.10576	0.421198	0.307522	0.890793	0.716706	0.612613	-1.1018	0.560366	0.324219	-1.48241	0.191028	0.0515807	-1.22877	0.448567	0.214905
REACTOME_DUAL_INCISION_IN_GG_NER	1.08005	0.51159	0.329832	-1.62907	0.0338805	0.0103849	-1.90442	0.00474789	0.000671106	-1.26709	0.339482	0.133603	-0.841075	0.861159	0.750804	0.994282	0.647498	0.431034
REACTOME_ECM_PROTEOGLYCANS	0.99923	0.62828	0.461538	1.93197	0.000895649	0.000130423	1.53281	0.0551479	0.0150944	1.02639	0.618677	0.387368	1.17925	0.362918	0.151515	1.10794	0.480484	0.245333
REACTOME_EFFECTS_OF_PIP2_HYDROLYSIS	-0.884003	0.757154	0.628302	1.35585	0.214667	0.116279	1.3168	0.272273	0.134686	-0.888846	0.811218	0.639053	1.39657	0.259136	0.085	1.41263	0.237045	0.0731707
REACTOME_EGFR_DOWNREGULATION	0.969602	0.669524	0.51606	1.12016	0.416713	0.302752	1.06147	0.527243	0.375231	-0.81611	0.895638	0.776031	-0.946508	0.719304	0.546774	-1.01591	0.640222	0.421585
REACTOME_EGR2_AND_SOX10_MEDIATED_INITIATION_OF_SCHWANN_CELL_MYELINATION	1.38563	0.193317	0.0772532	1.60394	0.065846	0.0243112	1.2023	0.355542	0.202925	-0.925312	0.789058	0.604743	-0.727537	0.929402	0.869852	0.790005	0.888964	0.801453
REACTOME_ELASTIC_FIBRE_FORMATION	1.21798	0.317676	0.161765	-0.85079	0.7835	0.736568	-1.05871	0.519978	0.367257	-0.859579	0.860953	0.712551	-1.38202	0.220448	0.0659164	-1.31846	0.299815	0.10906
REACTOME_ENDOGENOUS_STEROLS	1.11127	0.478898	0.294872	1.58625	0.0621267	0.0224075	0.948396	0.652402	0.53321	0.808862	0.891564	0.768293	-1.02983	0.617463	0.412151	-1.12594	0.547549	0.313043
REACTOME_ENDOSOMAL_SORTING_COMPLEX_REQUIRED_FOR_TRANSPORT_ESCRT	1.18363	0.372166	0.202559	-1.09067	0.429546	0.316609	-1.68964	0.0357534	0.00858886	1.25401	0.364332	0.150713	-0.794225	0.898196	0.813505	-0.898276	0.77016	0.603419
REACTOME_ENERGY_DEPENDENT_REGULATION_OF_MTOR_BY_LKB1_AMPK	1.25226	0.320059	0.163482	1.38043	0.161254	0.0781991	1.00907	0.59309	0.45488	0.650457	0.984669	0.95749	-1.10271	0.521657	0.295752	-1.18965	0.450853	0.217317
REACTOME_EPH_EPHRIN_MEDIATED_REPULSION_OF_CELLS	0.863395	0.821799	0.718954	1.21819	0.261996	0.153488	1.18163	0.354569	0.201507	0.876137	0.820446	0.651303	-0.871739	0.808192	0.672282	-1.27696	0.311219	0.117057
REACTOME_EPH_EPHRIN_SIGNALING	1.12669	0.373058	0.20339	1.36613	0.0938272	0.0381213	1.01573	0.552205	0.405217	0.923225	0.790142	0.607884	-0.875339	0.846948	0.727941	-1.11503	0.490101	0.254747
REACTOME_EPHA_MEDIATED_GROWTH_CONE_COLLAPSE	0.924149	0.71667	0.575107	1.21394	0.329983	0.213636	1.12761	0.438207	0.281536	1.1001	0.562655	0.326613	-0.751214	0.912232	0.83855	-1.03441	0.614463	0.39219
REACTOME_EPHB_MEDIATED_FORWARD_SIGNALING	1.20311	0.319433	0.16309	1.58959	0.0403628	0.0128965	1.16175	0.379081	0.224638	0.911828	0.785238	0.598814	-0.85268	0.843125	0.722571	-1.15831	0.488525	0.252931
REACTOME_EPHRIN_SIGNALING	0.741272	0.905213	0.843373	1.23218	0.304255	0.189732	1.30865	0.277015	0.138632	0.630175	0.978194	0.944215	-0.618001	0.97543	0.948675	-0.884918	0.783149	0.629442
REACTOME_EPIGENETIC_REGULATION_OF_GENE_EXPRESSION	-2.64127	2.61765e-09	1e-10	-2.84602	2.02273e-09	1e-10	-1.67234	0.0023597	0.000283694	-1.25364	0.251403	0.0783939	0.920846	0.823335	0.691489	1.54993	0.00792662	0.000762723
REACTOME_ER_QUALITY_CONTROL_COMPARTMENT_ERQC	-1.25614	0.337566	0.177734	-1.79039	0.0149153	0.00373721	-1.5744	0.105334	0.0353165	-1.3035	0.31809	0.119141	-1.35761	0.289138	0.103161	-1.3372	0.331136	0.129983
REACTOME_ER_TO_GOLGI_ANTEROGRADE_TRANSPORT	1.13331	0.331321	0.170918	-1.54378	0.0129273	0.00312288	-1.78111	0.000434008	3.97922e-05	-0.911773	0.835662	0.678639	-1.16004	0.377721	0.165508	-1.0619	0.570758	0.337625
REACTOME_ERCC6_CSB_AND_EHMT2_G9A_POSITIVELY_REGULATE_RRNA_EXPRESSION	-3.30076	2.61765e-09	1e-10	-3.25317	2.02273e-09	1e-10	-2.02668	0.000369946	3.31704e-05	-1.35546	0.212387	0.0607843	1.69871	0.0105075	0.000895308	2.32585	2.77087e-06	6.22946e-08
REACTOME_ERK_MAPK_TARGETS	1.10163	0.501642	0.317895	1.70569	0.0431557	0.0139359	1.34638	0.237909	0.110497	-1.10356	0.540492	0.301961	-0.816716	0.859259	0.74876	1.03901	0.622315	0.4
REACTOME_ESTROGEN_DEPENDENT_NUCLEAR_EVENTS_DOWNSTREAM_OF_ESR_MEMBRANE_SIGNALING	0.801742	0.85684	0.769231	1.37248	0.197277	0.103604	0.897572	0.724189	0.623616	-1.06847	0.608703	0.376471	-0.927344	0.728449	0.558292	-0.734082	0.921135	0.852174
REACTOME_EUKARYOTIC_TRANSLATION_ELONGATION	1.58332	0.0254506	0.00494714	-2.15026	3.21048e-06	2.40245e-07	-2.81558	4.08257e-09	1e-10	2.12864	8.39984e-06	2.6816e-07	1.44889	0.118376	0.0237072	-0.376942	1	1
REACTOME_EXTRA_NUCLEAR_ESTROGEN_SIGNALING	1.16686	0.316869	0.160998	1.50287	0.0501823	0.0168617	-1.03069	0.530147	0.378132	-1.43257	0.148039	0.035978	-1.45277	0.155898	0.0351191	-1.23876	0.337729	0.134165
REACTOME_EXTRACELLULAR_MATRIX_ORGANIZATION	1.33159	0.0735473	0.0200809	1.66861	0.000172644	1.97862e-05	1.17649	0.257279	0.124352	1.1547	0.295087	0.102564	1.07746	0.454011	0.226087	1.07501	0.476429	0.241107
REACTOME_FACTORS_INVOLVED_IN_MEGAKARYOCYTE_DEVELOPMENT_AND_PLATELET_PRODUCTION	-2.1335	3.96948e-07	1.96244e-08	-1.84881	0.000193774	2.26433e-05	0.979393	0.629363	0.498258	-1.19755	0.351572	0.142589	1.16277	0.32111	0.124138	1.63704	0.00394739	0.000313271
REACTOME_FATTY_ACID_METABOLISM	-0.953615	0.702107	0.555375	-1.32056	0.0962428	0.0393406	-1.40907	0.0466788	0.0121155	-1.09469	0.49997	0.26145	-1.20246	0.317562	0.121585	-1.0429	0.596989	0.368195
REACTOME_FCERI_MEDIATED_CA_2_MOBILIZATION	1.09399	0.493047	0.309013	1.72052	0.0366899	0.0114192	1.67506	0.0331943	0.00782469	-1.03238	0.660404	0.438735	0.917999	0.734968	0.567089	1.00478	0.664911	0.455206
REACTOME_FCERI_MEDIATED_MAPK_ACTIVATION	-0.657118	0.966453	0.945386	1.04844	0.519636	0.412322	1.08321	0.483088	0.32965	-1.19055	0.436536	0.204724	-1.03626	0.609779	0.403595	0.901222	0.771417	0.607748
REACTOME_FCERI_MEDIATED_NF_KB_ACTIVATION	1.4484	0.0626866	0.0160872	-1.53689	0.028672	0.00839171	-2.14042	1.78037e-05	1.08022e-06	-1.24656	0.338266	0.132554	-0.941447	0.755918	0.59447	0.547381	1	1
REACTOME_FCGAMMA_RECEPTOR_FCGR_DEPENDENT_PHAGOCYTOSIS	1.00645	0.619937	0.452656	1.81854	0.00212776	0.000354786	1.67656	0.00746577	0.00116432	-0.817679	0.929141	0.836812	1.40188	0.102202	0.0191629	1.53149	0.03658	0.00543118
REACTOME_FCGR3A_MEDIATED_IL10_SYNTHESIS	0.759245	0.914162	0.858696	1.34853	0.194858	0.101852	1.45654	0.135355	0.0484355	-0.980451	0.718915	0.508876	0.971942	0.683811	0.498715	1.05633	0.579678	0.351351
REACTOME_FGFR1_MUTANT_RECEPTOR_ACTIVATION	2.08459	0.00131412	0.000137908	1.77314	0.0200376	0.00536928	0.95704	0.636132	0.509191	-0.76066	0.927662	0.834646	-1.17446	0.464307	0.23539	-1.04974	0.607796	0.382253
REACTOME_FGFR2_ALTERNATIVE_SPLICING	0.798186	0.870244	0.7897	-0.99372	0.582154	0.482206	-1.34135	0.239919	0.112088	-0.605109	0.991489	0.976285	-0.94562	0.717821	0.545305	-0.977817	0.686526	0.483871
REACTOME_FGFR2_MUTANT_RECEPTOR_ACTIVATION	0.848492	0.809975	0.701461	-1.47426	0.109176	0.0460993	-1.68801	0.0405765	0.0101578	1.21687	0.415571	0.188259	-1.14134	0.495277	0.266234	-1.48229	0.142064	0.0361755
REACTOME_FLT3_SIGNALING	0.728776	0.931793	0.892009	1.20341	0.314889	0.199052	1.12424	0.418638	0.261343	-1.94809	0.00450637	0.000391065	-1.39136	0.228178	0.0695103	0.97523	0.679258	0.473945
REACTOME_FLT3_SIGNALING_IN_DISEASE	1.41761	0.168655	0.0622318	1.53303	0.130419	0.0584103	1.00482	0.571953	0.429872	-1.38418	0.220418	0.0647059	-1.4426	0.230964	0.0708263	-1.25466	0.385308	0.165541
REACTOME_FORMATION_OF_ATP_BY_CHEMIOSMOTIC_COUPLING	1.69986	0.0427386	0.00973864	-2.18125	0.00010799	1.15755e-05	-2.25566	0.000119366	9.41519e-06	1.39301	0.29578	0.103004	0.847645	0.81395	0.68	-0.876049	0.795167	0.65233
REACTOME_FORMATION_OF_FIBRIN_CLOT_CLOTTING_CASCADE	0.956964	0.678871	0.526316	-1.13464	0.400684	0.285971	-1.39526	0.188135	0.0784314	-1.05959	0.589912	0.354902	-1.34208	0.292256	0.105785	-1.12881	0.559491	0.326014
REACTOME_FORMATION_OF_RNA_POL_II_ELONGATION_COMPLEX	1.24461	0.275525	0.12959	-1.46644	0.0661501	0.0244978	-1.98949	0.00081592	8.22935e-05	-0.637761	0.992968	0.978764	-0.987211	0.688875	0.50597	-1.01039	0.652347	0.439103
REACTOME_FORMATION_OF_TC_NER_PRE_INCISION_COMPLEX	1.70846	0.0116944	0.00183957	-1.5399	0.0528182	0.0180108	-2.16591	0.000164997	1.34593e-05	-0.974881	0.710245	0.494361	-1.17555	0.428481	0.204511	-1.01522	0.649426	0.435484
REACTOME_FORMATION_OF_THE_BETA_CATENIN_TCF_TRANSACTIVATING_COMPLEX	-3.26824	2.61765e-09	1e-10	-3.13972	2.02273e-09	1e-10	-1.26558	0.215648	0.0951276	-1.50795	0.0571978	0.00982445	1.67754	0.0130848	0.00118846	2.44219	4.88138e-08	6.14562e-10
REACTOME_FORMATION_OF_THE_CORNIFIED_ENVELOPE	1.20285	0.334504	0.174393	1.57942	0.069825	0.0263295	1.09818	0.461671	0.306985	0.993768	0.678589	0.45749	1.56443	0.0994357	0.0183089	1.30995	0.326782	0.127098
REACTOME_FORMATION_OF_THE_EARLY_ELONGATION_COMPLEX	1.37415	0.18202	0.0706402	-1.70804	0.0184563	0.00481523	-2.34071	2.76522e-05	1.73991e-06	1.07753	0.557242	0.319838	-0.767126	0.910736	0.834921	-0.972369	0.697344	0.497436
REACTOME_FORMATION_OF_TUBULIN_FOLDING_INTERMEDIATES_BY_CCT_TRIC	1.00737	0.609771	0.439583	-1.30805	0.226155	0.125224	-1.68822	0.0506767	0.0134493	-0.820762	0.873845	0.738878	-0.380777	1	1	0.722449	0.930215	0.865385
REACTOME_FOXO_MEDIATED_TRANSCRIPTION_OF_CELL_CYCLE_GENES	1.764	0.0292987	0.00594532	1.48376	0.139037	0.0634573	-0.848097	0.76244	0.676087	1.14456	0.51782	0.279167	-0.929599	0.734635	0.566667	-1.27984	0.387597	0.16696
REACTOME_FOXO_MEDIATED_TRANSCRIPTION_OF_CELL_DEATH_GENES	-0.708555	0.912082	0.854962	1.18198	0.363646	0.245614	1.17932	0.399686	0.24408	-0.570872	0.991359	0.975701	-0.94837	0.710756	0.535304	-0.898352	0.77016	0.603291
REACTOME_FOXO_MEDIATED_TRANSCRIPTION_OF_OXIDATIVE_STRESS_METABOLIC_AND_NEURONAL_GENES	0.809215	0.848846	0.758547	0.769612	0.841938	0.810811	0.951783	0.64902	0.527675	-1.29848	0.336604	0.131373	-0.932076	0.721973	0.550082	-0.77258	0.888964	0.801739
REACTOME_FRS_MEDIATED_FGFR1_SIGNALING	0.813945	0.823441	0.721757	-0.538307	0.98551	0.983516	0.547472	0.981055	0.972678	-1.10216	0.56328	0.327103	-1.54634	0.154987	0.0348093	-1.22624	0.45201	0.219378
REACTOME_FRS_MEDIATED_FGFR2_SIGNALING	-0.610223	0.968034	0.947368	-0.410554	0.996561	0.99633	0.622549	0.939453	0.920664	-0.861283	0.823847	0.659004	-1.57432	0.167612	0.0393406	-1.3811	0.278661	0.0966608
REACTOME_FRS_MEDIATED_FGFR3_SIGNALING	-0.966503	0.660406	0.501908	-0.459789	0.996561	0.996337	0.886101	0.739536	0.644809	-0.812593	0.880127	0.749533	-1.55021	0.151653	0.0338218	-1.38441	0.278949	0.0968921
REACTOME_FRS_MEDIATED_FGFR4_SIGNALING	-0.874593	0.7614	0.633588	-0.666772	0.909102	0.891941	0.639701	0.929084	0.905282	-0.785702	0.900876	0.783178	-1.45776	0.230589	0.0706076	-1.18093	0.498703	0.263254
REACTOME_G_ALPHA_12_13_SIGNALLING_EVENTS	-0.920461	0.745184	0.611888	1.53334	0.0242456	0.00681056	1.77248	0.006358	0.0009587	-1.24919	0.344246	0.136986	1.46204	0.0921351	0.0163846	1.82153	0.00510716	0.000423188
REACTOME_G_ALPHA_I_SIGNALLING_EVENTS	-0.910736	0.803808	0.691456	1.14015	0.254903	0.1475	1.25408	0.187719	0.078125	-0.852362	0.939837	0.859551	1.1031	0.440491	0.21371	1.11831	0.400015	0.176895
REACTOME_G_ALPHA_Q_SIGNALLING_EVENTS	-0.691663	0.998784	0.996764	1.26987	0.107213	0.0450297	1.15385	0.326269	0.1777	-1.05073	0.572844	0.33652	-1.18357	0.34549	0.140278	-1.12675	0.458477	0.224784
REACTOME_G_ALPHA_S_SIGNALLING_EVENTS	-0.875552	0.820726	0.716522	-0.967023	0.607847	0.512777	-1.06195	0.510178	0.356322	-0.763739	0.96133	0.907869	1.13423	0.385964	0.172012	1.19696	0.35716	0.145658
REACTOME_G_ALPHA_Z_SIGNALLING_EVENTS	-0.585397	0.991475	0.984791	1.26098	0.229251	0.12766	1.09318	0.471929	0.317518	-1.09912	0.543826	0.306452	1.40118	0.173582	0.0426715	1.4828	0.0932806	0.0201325
REACTOME_G_BETA_GAMMA_SIGNALLING_THROUGH_CDC42	0.703575	0.92832	0.886598	-1.15261	0.392088	0.276753	-1.41517	0.193375	0.0817204	-0.895845	0.77706	0.587687	-0.863241	0.799487	0.657807	-0.811639	0.838868	0.724014
REACTOME_G_BETA_GAMMA_SIGNALLING_THROUGH_PI3KGAMMA	0.610009	0.978883	0.963265	0.987353	0.568351	0.466814	-1.00715	0.582316	0.442953	-1.3236	0.29976	0.105469	0.960469	0.695377	0.513716	1.25938	0.390437	0.169412
REACTOME_G_PROTEIN_ACTIVATION	0.7263	0.913871	0.858012	-1.03921	0.51235	0.404806	-1.21558	0.367723	0.214602	-0.787131	0.895108	0.774566	-1.20577	0.438844	0.212121	-0.955709	0.721527	0.53125
REACTOME_G_PROTEIN_BETA_GAMMA_SIGNALLING	0.752052	0.914776	0.860515	1.37005	0.176965	0.0896552	0.958679	0.642768	0.519126	-1.00645	0.694411	0.476471	1.0498	0.584115	0.371638	1.19328	0.429758	0.2
REACTOME_G_PROTEIN_MEDIATED_EVENTS	1.01606	0.596658	0.423077	1.55959	0.0768664	0.0296756	1.48736	0.0964949	0.0316373	-1.27245	0.336604	0.131313	1.32842	0.243353	0.0769231	1.5099	0.0806527	0.0164279
REACTOME_G1_S_DNA_DAMAGE_CHECKPOINTS	1.27488	0.209739	0.0870536	-1.83915	0.00156706	0.000245095	-2.45722	2.79868e-07	1.13645e-08	-0.859346	0.864682	0.720388	-0.591488	1	0.992424	0.564699	1	1
REACTOME_GAB1_SIGNALOSOME	1.55071	0.0901041	0.0264643	1.45437	0.164659	0.0809628	-0.723446	0.880895	0.841304	-0.930298	0.768063	0.576628	-1.56336	0.174055	0.0428486	-1.68779	0.0467702	0.00765297
REACTOME_GABA_SYNTHESIS_RELEASE_REUPTAKE_AND_DEGRADATION	0.912322	0.702985	0.556701	1.77941	0.0244278	0.00688371	1.27753	0.308098	0.162011	0.871256	0.817437	0.645923	1.58328	0.190304	0.050742	1.71895	0.0665328	0.0124899
REACTOME_GAMMA_CARBOXYLATION_HYPUSINE_FORMATION_AND_ARYLSULFATASE_ACTIVATION	1.16795	0.401379	0.226667	-1.05498	0.462259	0.350174	-1.56242	0.0739731	0.0224912	0.726505	0.955876	0.897638	-0.878414	0.801788	0.661367	-1.05526	0.594801	0.365733
REACTOME_GAP_FILLING_DNA_REPAIR_SYNTHESIS_AND_LIGATION_IN_GG_NER	-1.45939	0.147076	0.0516252	-1.9436	0.00423843	0.000796641	-1.51845	0.117513	0.040377	-1.32526	0.290534	0.100394	1.09379	0.543718	0.321244	1.48987	0.138197	0.0347045
REACTOME_GAP_JUNCTION_ASSEMBLY	0.821757	0.830544	0.732932	1.00961	0.546074	0.441964	0.834678	0.780824	0.698706	0.903704	0.791118	0.609504	-0.620959	0.972346	0.943709	-0.877277	0.785291	0.634518
REACTOME_GAP_JUNCTION_TRAFFICKING_AND_REGULATION	-0.739524	0.919936	0.868668	1.12459	0.422911	0.308962	1.20004	0.351918	0.199269	-0.652406	0.978194	0.943249	0.741551	0.931459	0.873684	0.946913	0.729595	0.544365
REACTOME_GASTRIN_CREB_SIGNALLING_PATHWAY_VIA_PKC_AND_MAPK	-1.04965	0.589319	0.415861	1.10611	0.425052	0.31087	1.48335	0.131536	0.0465549	-1.40333	0.261099	0.0839552	-1.29405	0.369636	0.157807	-0.963049	0.720159	0.526882
REACTOME_GENERATION_OF_SECOND_MESSENGER_MOLECULES	0.790511	0.875984	0.8	0.834393	0.767136	0.715247	-0.732444	0.899909	0.864924	-0.697189	0.96308	0.911765	0.890254	0.795597	0.649874	0.903862	0.777098	0.619512
REACTOME_GLOBAL_GENOME_NUCLEOTIDE_EXCISION_REPAIR_GG_NER	1.81856	0.00242195	0.000285735	-1.25457	0.208188	0.111298	-2.02107	0.000162535	1.32219e-05	-0.951488	0.743578	0.542373	0.957201	0.74151	0.576471	1.1642	0.393769	0.17192
REACTOME_GLUCAGON_SIGNALING_IN_METABOLIC_REGULATION	0.836288	0.827991	0.728601	0.786961	0.824932	0.787671	-0.99992	0.588398	0.449782	-1.13446	0.512883	0.273622	-0.953512	0.703404	0.524351	0.855913	0.838776	0.723558
REACTOME_GLUCAGON_TYPE_LIGAND_RECEPTORS	0.724761	0.920187	0.869388	-1.03005	0.519705	0.412727	-1.22071	0.349168	0.196868	-0.773221	0.900876	0.783203	-1.02111	0.62007	0.414309	-0.773223	0.883385	0.792028
REACTOME_GLUCONEOGENESIS	-1.20908	0.387655	0.215867	-1.37215	0.174108	0.0877193	-0.925429	0.674371	0.563441	0.88019	0.820588	0.652525	1.6187	0.0956866	0.0173174	1.33414	0.30227	0.110565
REACTOME_GLUTAMATE_NEUROTRANSMITTER_RELEASE_CYCLE	-0.760563	0.871362	0.791667	0.868477	0.719856	0.654018	0.900603	0.70625	0.600739	-1.11836	0.540142	0.301158	0.806784	0.861456	0.751256	1.36587	0.279468	0.0973236
REACTOME_GLYCEROPHOSPHOLIPID_BIOSYNTHESIS	0.960548	0.692666	0.54386	-0.856033	0.834819	0.800676	0.861983	0.831473	0.772174	1.01134	0.657504	0.433884	1.15858	0.368823	0.156667	1.27333	0.180173	0.049499
REACTOME_GLYCOGEN_BREAKDOWN_GLYCOGENOLYSIS	0.902703	0.710678	0.566946	-0.938028	0.640858	0.551282	-1.04105	0.547524	0.399558	-1.19176	0.46691	0.231776	-1.04346	0.617463	0.412151	0.974181	0.687387	0.485714
REACTOME_GLYCOGEN_METABOLISM	-0.838876	0.815283	0.708955	-1.3793	0.168395	0.0836299	-1.46001	0.175135	0.0703297	-0.953413	0.760462	0.565217	-1.00755	0.646295	0.448105	-0.652664	0.975993	0.938879
REACTOME_GLYCOGEN_SYNTHESIS	-0.751812	0.880459	0.807252	-1.45518	0.139558	0.0641026	-1.67494	0.0730198	0.0219623	-0.651404	0.967167	0.923364	-1.09249	0.572173	0.356322	-1.12716	0.560839	0.327239
REACTOME_GLYCOSAMINOGLYCAN_METABOLISM	-1.06804	0.493047	0.308581	1.09295	0.376886	0.258454	1.19956	0.281788	0.142857	0.995442	0.690676	0.471579	-1.06944	0.553759	0.335269	-1.22363	0.321704	0.123894
REACTOME_GLYOXYLATE_METABOLISM_AND_GLYCINE_DEGRADATION	1.32609	0.243248	0.108559	-1.30004	0.238712	0.134752	-1.64683	0.0495914	0.0130832	-0.455597	1	1	-0.586907	0.985783	0.964286	-0.768827	0.892438	0.807167
REACTOME_GOLGI_ASSOCIATED_VESICLE_BIOGENESIS	1.15655	0.385777	0.213823	-1.57139	0.0297117	0.00879939	-1.67283	0.02058	0.00407901	-1.60342	0.0313799	0.00425406	-1.55439	0.122596	0.0253571	-1.14685	0.472053	0.235577
REACTOME_GOLGI_TO_ER_RETROGRADE_TRANSPORT	-1.52103	0.0213757	0.00396149	-1.85592	0.000153211	1.71803e-05	-1.61327	0.0119872	0.00201223	-1.4781	0.0658111	0.0119126	-1.27148	0.214907	0.0624113	-0.962411	0.731884	0.546687
REACTOME_GPCR_LIGAND_BINDING	-0.914308	0.797582	0.682515	0.802026	0.969151	0.964578	0.94667	0.718121	0.615652	1.1558	0.309535	0.112527	-0.897518	0.854168	0.742268	-1.13015	0.426367	0.197847
REACTOME_GPVI_MEDIATED_ACTIVATION_CASCADE	0.92004	0.725807	0.586354	1.43012	0.15181	0.0719816	1.324	0.220646	0.0987203	-0.985786	0.70225	0.485323	-1.04248	0.595927	0.38746	-0.923528	0.742255	0.560684
REACTOME_GRB2_EVENTS_IN_ERBB2_SIGNALING	1.12864	0.490688	0.305439	-0.62291	0.941972	0.932234	-0.961973	0.62756	0.496689	-1.07966	0.590087	0.35514	-1.64545	0.082642	0.0141256	-1.58391	0.0894715	0.0190087
REACTOME_GROWTH_HORMONE_RECEPTOR_SIGNALING	0.678612	0.945526	0.913655	0.738805	0.861539	0.834821	0.818723	0.799844	0.722736	-0.701602	0.948139	0.880309	1.1083	0.53334	0.309045	1.23339	0.406754	0.182482
REACTOME_HATS_ACETYLATE_HISTONES	-2.75488	2.61765e-09	1e-10	-2.87769	2.02273e-09	1e-10	-1.29915	0.105153	0.0352323	-1.20761	0.322565	0.121905	1.10571	0.451457	0.223404	1.70895	0.00127018	7.59593e-05
REACTOME_HDACS_DEACETYLATE_HISTONES	-3.36175	2.61765e-09	1e-10	-3.29075	2.02273e-09	1e-10	-1.5685	0.02344	0.00487763	-1.05012	0.587408	0.350575	1.78608	0.00492631	0.000362163	2.36986	9.21989e-08	1.30587e-09
REACTOME_HDMS_DEMETHYLATE_HISTONES	-2.91323	2.61765e-09	1e-10	-2.50967	5.46748e-09	2.88732e-10	1.34681	0.18502	0.0765027	-1.15315	0.466666	0.23092	1.78608	0.0232295	0.00246727	2.2703	5.19996e-05	1.58992e-06
REACTOME_HDR_THROUGH_SINGLE_STRAND_ANNEALING_SSA	-1.71977	0.0277497	0.00553123	-1.53648	0.0676314	0.0251984	-0.786433	0.854369	0.804009	-1.98683	0.00132975	8.78924e-05	-1.42382	0.188063	0.0496795	-0.829728	0.838776	0.723404
REACTOME_HEDGEHOG_LIGAND_BIOGENESIS	1.18621	0.324581	0.166667	-1.92565	0.00104598	0.000156779	-2.39655	5.18055e-07	2.22356e-08	-1.00021	0.653202	0.429104	-0.968296	0.696807	0.515556	-0.728427	0.953871	0.904839
REACTOME_HEDGEHOG_OFF_STATE	1.45966	0.0565333	0.0141651	-1.28062	0.147349	0.0692042	-1.71769	0.00777555	0.00122312	-0.886098	0.864682	0.72093	-1.01118	0.63012	0.429812	-0.653311	1	0.992378
REACTOME_HEDGEHOG_ON_STATE	1.51848	0.06694	0.0177353	-1.36571	0.0904061	0.0363782	-1.91341	0.00089486	9.18991e-05	0.894977	0.831824	0.670807	-0.757212	0.958627	0.919403	-0.750351	0.961401	0.917957
REACTOME_HEME_SIGNALING	1.08398	0.506468	0.322581	2.14077	0.000110413	1.18601e-05	1.76615	0.0106836	0.0017718	-1.4798	0.131456	0.0306044	-1.45181	0.17864	0.0456693	-1.22746	0.386274	0.166102
REACTOME_HEPARAN_SULFATE_HEPARIN_HS_GAG_METABOLISM	-0.969696	0.671663	0.518382	1.10872	0.379748	0.262069	1.54971	0.0430874	0.0109994	1.04892	0.597849	0.36255	0.712414	0.959926	0.921512	-0.770046	0.920322	0.850329
REACTOME_HIV_ELONGATION_ARREST_AND_RECOVERY	-0.810228	0.854725	0.765027	-1.65812	0.0272625	0.00785935	-1.68155	0.0340342	0.00804583	-0.840321	0.874695	0.740157	0.794172	0.901473	0.819892	0.684497	0.975538	0.93765
REACTOME_HIV_INFECTION	1.5329	0.0055586	0.000764464	-1.63153	0.000704908	9.91624e-05	-2.3168	4.08257e-09	1e-10	-1.20262	0.261099	0.0839844	-1.21472	0.265974	0.0883117	-0.923372	0.795543	0.653533
REACTOME_HIV_LIFE_CYCLE	1.43338	0.031409	0.00651011	-1.51102	0.0191487	0.00508624	-2.05111	1.72006e-06	8.50369e-08	-1.29361	0.218319	0.0632184	-1.25187	0.223254	0.0673077	-1.00343	0.668487	0.459885
REACTOME_HIV_TRANSCRIPTION_ELONGATION	1.1787	0.371386	0.201717	-1.87782	0.00268565	0.000466518	-2.23069	0.000118623	9.30327e-06	0.764809	0.939963	0.863636	-0.819772	0.880294	0.782132	-0.830236	0.845031	0.731993
REACTOME_HOMOLOGOUS_DNA_PAIRING_AND_STRAND_EXCHANGE	-1.97092	0.00133785	0.000142203	-1.89634	0.00232074	0.000394787	-0.996894	0.606993	0.471111	-2.05133	0.000677114	3.97317e-05	-1.45985	0.167269	0.039185	-0.835322	0.839694	0.725293
REACTOME_HS_GAG_BIOSYNTHESIS	0.799264	0.8692	0.787554	1.51845	0.112604	0.0481792	1.35204	0.215614	0.095064	0.929527	0.737341	0.534274	-0.608696	0.980879	0.955519	-0.84068	0.821028	0.689304
REACTOME_HS_GAG_DEGRADATION	-0.998307	0.640326	0.478178	1.06601	0.483021	0.372197	1.14027	0.432846	0.276243	1.24463	0.406168	0.180894	0.984986	0.680084	0.493703	0.542368	1	0.982927
REACTOME_HSF1_ACTIVATION	1.19262	0.373254	0.203822	-0.99072	0.56263	0.460345	-1.61301	0.0791246	0.0246086	1.06124	0.59109	0.356275	1.07833	0.559812	0.34359	0.884996	0.788041	0.639225
REACTOME_HYALURONAN_METABOLISM	-0.809337	0.823441	0.721374	1.16517	0.375337	0.256579	1.22408	0.356712	0.204007	-0.84849	0.843557	0.691589	-0.673059	0.924258	0.858785	0.934712	0.732084	0.547253
REACTOME_IMMUNOREGULATORY_INTERACTIONS_BETWEEN_A_LYMPHOID_AND_A_NON_LYMPHOID_CELL	-0.810345	0.894821	0.82852	-1.0299	0.505838	0.396259	-0.887659	0.768385	0.682222	-0.727755	0.978194	0.945631	-0.632254	0.99786	0.984848	-0.779165	0.916462	0.844937
REACTOME_INACTIVATION_OF_CSF3_G_CSF_SIGNALING	-0.492425	0.998561	0.996226	-1.32895	0.222981	0.122378	-1.45151	0.155358	0.0586957	0.592729	0.987896	0.965657	1.01701	0.64605	0.4475	0.947015	0.720159	0.526829
REACTOME_INFECTION_WITH_MYCOBACTERIUM_TUBERCULOSIS	-1.04684	0.567791	0.389925	-0.837357	0.775842	0.725979	0.936521	0.656789	0.539305	-1.34406	0.252349	0.0790514	0.974931	0.675557	0.488608	1.32907	0.303194	0.11138
REACTOME_INFLAMMASOMES	1.91693	0.00589622	0.000818846	1.64986	0.0436419	0.0141283	-1.13538	0.433172	0.276549	0.87621	0.815964	0.643892	0.988728	0.665216	0.473039	0.725307	0.92032	0.849765
REACTOME_INFLUENZA_INFECTION	1.07455	0.443235	0.261658	-2.00914	3.65005e-06	2.7724e-07	-2.32008	4.08257e-09	1e-10	-0.860611	0.907855	0.795802	-0.907681	0.829249	0.699865	-0.737853	0.988762	0.961151
REACTOME_INHIBITION_OF_DNA_RECOMBINATION_AT_TELOMERE	-2.92929	2.61765e-09	1e-10	-3.08239	2.02273e-09	1e-10	-2.25138	1.53984e-05	9.16986e-07	-1.29857	0.301432	0.106667	1.09083	0.518168	0.289086	1.76552	0.00762035	0.000716121
REACTOME_INITIAL_TRIGGERING_OF_COMPLEMENT	1.02805	0.581572	0.405858	-0.82838	0.75455	0.697802	-1.81003	0.0322651	0.00756236	0.664572	0.959041	0.90364	-1.11378	0.557435	0.339901	-1.47393	0.203934	0.0585009
REACTOME_INOSITOL_PHOSPHATE_METABOLISM	0.949623	0.69104	0.542117	1.59747	0.0278499	0.0080796	1.4077	0.141557	0.0516605	-0.800296	0.918169	0.808765	-1.01644	0.638194	0.438185	-0.993247	0.686545	0.484193
REACTOME_INSERTION_OF_TAIL_ANCHORED_PROTEINS_INTO_THE_ENDOPLASMIC_RETICULUM_MEMBRANE	0.744664	0.913281	0.856842	-1.53669	0.137416	0.0625011	-1.48737	0.14656	0.054046	1.29404	0.351386	0.142276	1.25807	0.368823	0.156171	1.23896	0.389067	0.168293
REACTOME_INSULIN_PROCESSING	1.07355	0.524992	0.344017	0.878138	0.724192	0.65991	-1.24004	0.335188	0.184783	-1.47012	0.182376	0.0468726	-1.53357	0.1714	0.0410509	-1.4337	0.201164	0.0573913
REACTOME_INSULIN_RECEPTOR_RECYCLING	-0.903135	0.722093	0.582543	-1.71472	0.051803	0.0176247	-2.20607	0.000380892	3.44087e-05	1.15024	0.493554	0.256098	-1.31888	0.328443	0.128926	-1.64126	0.0802915	0.0163002
REACTOME_INSULIN_RECEPTOR_SIGNALLING_CASCADE	-0.910124	0.734865	0.598131	1.10805	0.388128	0.2723	1.19721	0.350996	0.198529	-1.24212	0.36479	0.151394	-1.44444	0.175184	0.0438185	-1.33523	0.281264	0.0981387
REACTOME_INTEGRIN_SIGNALING	0.617197	0.96532	0.94375	1.72568	0.0288908	0.00848547	1.6061	0.057798	0.0161055	-0.955846	0.733464	0.529981	1.3663	0.283187	0.0992556	1.48908	0.22004	0.0649038
REACTOME_INTERACTION_BETWEEN_L1_AND_ANKYRINS	0.905161	0.752389	0.620172	1.60064	0.0930849	0.0376732	1.23614	0.32125	0.173042	0.991183	0.677293	0.455285	1.23546	0.388599	0.173594	1.17428	0.446051	0.212195
REACTOME_INTERACTIONS_OF_REV_WITH_HOST_CELLULAR_PROTEINS	-1.49894	0.103316	0.0319002	-1.37925	0.131013	0.0588235	0.861342	0.780951	0.699099	-1.97569	0.0022509	0.000168008	-1.3522	0.245018	0.0776699	-0.713809	0.949367	0.895522
REACTOME_INTERACTIONS_OF_VPR_WITH_HOST_CELLULAR_PROTEINS	-0.914339	0.728886	0.590406	-1.07803	0.458676	0.345811	0.892412	0.751943	0.663063	-1.66773	0.0573856	0.0098696	-1.35536	0.245018	0.0776699	-0.620035	0.988649	0.960199
REACTOME_INTERCONVERSION_OF_NUCLEOTIDE_DI_AND_TRIPHOSPHATES	-1.21621	0.37961	0.208487	-1.60535	0.0471797	0.015617	-1.93689	0.00687257	0.00105482	-0.676506	0.971356	0.930966	0.821846	0.847557	0.730077	0.824416	0.859457	0.756757
REACTOME_INTERFERON_GAMMA_SIGNALING	2.39748	2.76701e-07	1.33065e-08	1.73424	0.00657333	0.00133928	-0.989201	0.619816	0.487356	0.84566	0.884101	0.756098	-1.1027	0.503542	0.273846	-0.957894	0.720643	0.527778
REACTOME_INTERFERON_SIGNALING	1.90401	4.36303e-05	3.02961e-06	1.1947	0.184989	0.0952381	-1.6233	0.00454413	0.000634135	-1.40683	0.0766145	0.0145375	-1.76323	0.00113679	6.36379e-05	-1.52404	0.0191362	0.00231312
REACTOME_INTERLEUKIN_1_SIGNALING	1.56334	0.0269801	0.00532327	-1.31881	0.12396	0.0545145	-1.96527	0.000169673	1.39551e-05	0.832453	0.918322	0.809725	-0.887224	0.832118	0.708273	-0.6739	1	0.986301
REACTOME_INTERLEUKIN_17_SIGNALING	-0.856524	0.821979	0.71949	1.41799	0.0631382	0.0229755	1.05769	0.509044	0.355072	-1.25451	0.357832	0.147059	-0.959053	0.717465	0.544228	1.00635	0.660705	0.449036
REACTOME_INTERLEUKIN_2_FAMILY_SIGNALING	1.38343	0.155388	0.0555556	1.94955	0.00365948	0.000666108	1.33546	0.224307	0.101266	-0.750383	0.948139	0.880567	-0.878378	0.801788	0.661367	0.862547	0.821796	0.691139
REACTOME_INTERLEUKIN_20_FAMILY_SIGNALING	1.09878	0.502881	0.319018	0.57569	0.969346	0.964989	-0.935417	0.662163	0.545652	1.36247	0.303939	0.108333	1.41763	0.253742	0.0820896	1.29234	0.315789	0.120092
REACTOME_INTERLEUKIN_4_AND_INTERLEUKIN_13_SIGNALING	1.33081	0.14478	0.0505939	1.47528	0.0384987	0.0121725	-0.966744	0.649899	0.529412	1.10717	0.505856	0.266802	-1.1846	0.380342	0.167905	-1.32723	0.186204	0.0518053
REACTOME_INTERLEUKIN_7_SIGNALING	-2.56936	1.51593e-08	6.47253e-10	-2.22332	5.24203e-05	5.31271e-06	0.757498	0.9066	0.876588	-0.790526	0.92492	0.826693	0.924586	0.736243	0.569106	1.38422	0.239322	0.0744417
REACTOME_INTERLEUKIN_RECEPTOR_SHC_SIGNALING	1.01008	0.608779	0.4375	1.72372	0.0293283	0.00865349	1.33336	0.275134	0.137011	-0.993207	0.69086	0.471954	-0.957068	0.70405	0.525876	-1.03279	0.633522	0.412969
REACTOME_INTRA_GOLGI_AND_RETROGRADE_GOLGI_TO_ER_TRAFFIC	-1.27141	0.165061	0.0601266	-1.69265	0.000970437	0.000143494	-1.49185	0.0142899	0.00253043	-1.42559	0.0519503	0.00857274	-1.45894	0.0495168	0.00705861	-1.16458	0.370625	0.154483
REACTOME_INTRA_GOLGI_TRAFFIC	1.48133	0.112298	0.0358596	1.24477	0.245981	0.140845	0.704765	0.944464	0.927273	-1.13335	0.496199	0.258586	-1.46197	0.175509	0.043956	-1.15801	0.488525	0.252912
REACTOME_INTRACELLULAR_SIGNALING_BY_SECOND_MESSENGERS	1.33665	0.0300612	0.00615409	1.4863	0.00194514	0.000317881	1.05109	0.470713	0.315881	-1.12056	0.380498	0.162362	-1.07142	0.518168	0.289111	-0.975233	0.711498	0.515192
REACTOME_INTRINSIC_PATHWAY_FOR_APOPTOSIS	1.18248	0.33961	0.179039	1.05319	0.459835	0.348028	-1.19523	0.313697	0.166302	0.775715	0.934208	0.848936	1.1258	0.459542	0.231454	1.00672	0.633522	0.413437
REACTOME_INTRINSIC_PATHWAY_OF_FIBRIN_CLOT_FORMATION	0.684494	0.94265	0.907975	-1.12878	0.433633	0.321101	-1.19269	0.382584	0.228261	-1.11691	0.548436	0.310345	-0.976901	0.683514	0.498333	-0.805154	0.840102	0.725835
REACTOME_INWARDLY_RECTIFYING_K_CHANNELS	-0.712189	0.923274	0.877629	-0.865452	0.744539	0.684397	-1.10506	0.444706	0.28821	-1.1742	0.466079	0.230315	0.839241	0.825073	0.694301	1.07535	0.575678	0.34375
REACTOME_ION_CHANNEL_TRANSPORT	-0.987519	0.617262	0.449838	-0.964156	0.625036	0.531773	-1.08243	0.446262	0.28972	-1.13996	0.425031	0.195029	-1.41394	0.106517	0.0202593	-1.49045	0.0298151	0.00413578
REACTOME_ION_HOMEOSTASIS	0.741345	0.933997	0.894958	0.740388	0.926052	0.912941	-0.898219	0.727372	0.628319	-1.2545	0.356119	0.145749	-0.820323	0.877093	0.776527	0.950928	0.721343	0.529557
REACTOME_ION_TRANSPORT_BY_P_TYPE_ATPASES	1.09494	0.491562	0.306867	1.17391	0.315603	0.2	0.98057	0.619816	0.487319	-1.15903	0.466036	0.229839	-1.1788	0.444328	0.217868	-1.11238	0.558506	0.323283
REACTOME_IRE1ALPHA_ACTIVATES_CHAPERONES	-2.07261	0.000348472	2.96006e-05	-2.20006	1.06885e-05	8.98314e-07	-1.80048	0.00821636	0.00130539	0.761486	0.939963	0.86558	1.73046	0.0365441	0.00463374	1.69335	0.0374094	0.00559291
REACTOME_IRON_UPTAKE_AND_TRANSPORT	1.11229	0.430415	0.251092	-1.75953	0.0052729	0.00103562	-2.33937	4.44551e-06	2.3776e-07	-1.06463	0.565083	0.328947	-1.66663	0.054858	0.00811523	-1.69264	0.042991	0.00671745
REACTOME_IRS_MEDIATED_SIGNALLING	-0.857181	0.792624	0.675422	1.13192	0.392155	0.276888	1.24759	0.280288	0.141561	-1.19821	0.420905	0.192	-1.53978	0.108508	0.0209063	-1.43545	0.173564	0.0470588
REACTOME_JNK_C_JUN_KINASES_PHOSPHORYLATION_AND_ACTIVATION_MEDIATED_BY_ACTIVATED_HUMAN_TAK1	0.893282	0.763634	0.635789	1.32329	0.243547	0.139013	-0.846564	0.780951	0.699346	-0.983469	0.710124	0.494118	-0.807761	0.871356	0.766942	-0.677317	0.95058	0.898649
REACTOME_KERATAN_SULFATE_BIOSYNTHESIS	0.543001	0.992981	0.987179	0.942546	0.632668	0.540541	-0.943913	0.660426	0.543478	0.949706	0.718915	0.510163	-0.738997	0.925027	0.860427	-0.816564	0.851339	0.744348
REACTOME_KERATAN_SULFATE_KERATIN_METABOLISM	0.663185	0.964287	0.942184	-1.01294	0.548802	0.44523	-1.31636	0.249958	0.119306	1.11344	0.51807	0.279919	-0.903545	0.776185	0.624194	-1.06502	0.597456	0.369309
REACTOME_KERATINIZATION	1.1798	0.374086	0.204444	1.52923	0.0929232	0.0375869	1.08363	0.481332	0.327306	0.897027	0.803502	0.627953	1.49567	0.189442	0.0503843	1.34621	0.261821	0.0860759
REACTOME_KINESINS	-1.9635	0.00129277	0.000135378	-1.82975	0.0037124	0.000677409	1.01869	0.552977	0.406593	-1.48792	0.0979956	0.0203751	1.34926	0.220431	0.0658617	1.87585	0.0019644	0.000132491
REACTOME_KSRP_KHSRP_BINDS_AND_DESTABILIZES_MRNA	-0.834785	0.798724	0.684211	-1.43848	0.127838	0.0568807	-1.47148	0.173718	0.0695652	-0.780896	0.904679	0.791188	0.928019	0.723522	0.552239	1.21895	0.404824	0.180139
REACTOME_L1CAM_INTERACTIONS	1.32163	0.132539	0.0446462	1.51261	0.0187284	0.00494092	1.19798	0.285981	0.145833	1.07579	0.525137	0.286299	1.06986	0.523197	0.298701	1.05942	0.556671	0.321637
REACTOME_LAMININ_INTERACTIONS	1.71573	0.0274502	0.00543452	2.12042	0.000781694	0.000111194	1.10673	0.454109	0.299814	1.21647	0.406804	0.181818	1.35777	0.291885	0.105398	1.51212	0.10483	0.0237094
REACTOME_LDL_CLEARANCE	-1.24962	0.361689	0.194499	-1.57822	0.0529943	0.0181133	-0.938803	0.666063	0.550885	-0.972223	0.693829	0.475915	0.777345	0.897203	0.811275	1.20588	0.410584	0.185446
REACTOME_LEISHMANIA_INFECTION	1.10065	0.349413	0.18617	1.34489	0.0484739	0.0161217	1.10306	0.391618	0.236111	0.927802	0.830543	0.668094	1.27385	0.190331	0.0509886	1.27719	0.119064	0.0282134
REACTOME_LISTERIA_MONOCYTOGENES_ENTRY_INTO_HOST_CELLS	-0.748447	0.892756	0.825147	0.939244	0.618483	0.524946	1.09608	0.501091	0.347273	-1.32488	0.316267	0.117534	-1.02806	0.634469	0.434343	-0.837026	0.828377	0.701389
REACTOME_LONG_TERM_POTENTIATION	1.98066	0.00688057	0.000984926	1.61386	0.0622634	0.0225414	0.742037	0.871074	0.826248	1.25582	0.384071	0.165289	1.35896	0.284555	0.100503	1.10708	0.541764	0.306569
REACTOME_LYSOSOME_VESICLE_BIOGENESIS	0.899081	0.743585	0.609071	-1.27944	0.227123	0.125862	-1.37856	0.209176	0.0909091	0.76981	0.939071	0.858	-0.868754	0.808819	0.672986	-0.90476	0.772629	0.609349
REACTOME_MAP2K_AND_MAPK_ACTIVATION	0.867019	0.803618	0.691111	1.25843	0.24256	0.13785	1.14081	0.406474	0.249548	0.653883	0.984953	0.958661	0.937891	0.719304	0.546917	0.947259	0.723514	0.534177
REACTOME_MAP3K8_TPL2_DEPENDENT_MAPK1_3_ACTIVATION	-1.14257	0.471506	0.288201	-1.51511	0.118453	0.0516605	-1.22424	0.352755	0.2	-1.22936	0.436555	0.205224	-1.01405	0.63012	0.430233	0.805955	0.847086	0.736486
REACTOME_MAPK_FAMILY_SIGNALING_CASCADES	1.42541	0.00899601	0.00133626	1.41237	0.00538787	0.00106183	1.03473	0.499134	0.344234	-0.804552	0.990619	0.973022	1.02128	0.585226	0.373134	1.11968	0.302332	0.110656
REACTOME_MAPK_TARGETS_NUCLEAR_EVENTS_MEDIATED_BY_MAP_KINASES	1.09743	0.509013	0.326226	1.55493	0.0859939	0.0340497	1.23173	0.313697	0.166362	-1.26021	0.341256	0.135029	-1.05202	0.581124	0.368167	0.854762	0.828561	0.702638
REACTOME_MAPK6_MAPK4_SIGNALING	1.31818	0.187565	0.07393	-1.26417	0.185792	0.0958188	-1.61813	0.0268003	0.00589005	-1.11631	0.483183	0.246154	-0.806764	0.919455	0.849558	0.71462	1	0.983333
REACTOME_MATURATION_OF_SARS_COV_2_NUCLEOPROTEIN	1.70291	0.0411498	0.00926563	1.36598	0.223258	0.122807	-1.13451	0.438956	0.282561	-1.20064	0.45786	0.22243	-1.61653	0.107468	0.0205127	-1.43858	0.229741	0.0694698
REACTOME_MATURATION_OF_SARS_COV_2_SPIKE_PROTEIN	-1.48695	0.138719	0.0478503	-2.09604	0.000748291	0.000106106	-1.7015	0.0470511	0.0122439	0.781617	0.918322	0.809717	-1.11284	0.514008	0.284314	-1.13288	0.529699	0.293718
REACTOME_MECP2_REGULATES_NEURONAL_RECEPTORS_AND_CHANNELS	1.07031	0.558455	0.380753	1.45825	0.171438	0.0855263	1.37208	0.235972	0.10929	-1.0973	0.568098	0.33271	-1.10009	0.56367	0.348112	-1.01289	0.664911	0.45521
REACTOME_MEIOTIC_RECOMBINATION	-3.23058	2.61765e-09	1e-10	-3.3472	2.02273e-09	1e-10	-2.1526	2.80799e-05	1.77313e-06	-1.93567	0.000837896	5.12382e-05	1.36958	0.138147	0.0298779	2.22706	4.65243e-06	1.11918e-07
REACTOME_MET_ACTIVATES_PTK2_SIGNALING	1.26086	0.283317	0.134783	1.65675	0.0358639	0.0111138	0.976147	0.634395	0.506518	1.14355	0.494028	0.256566	-0.742809	0.925611	0.862969	-1.00084	0.663736	0.453782
REACTOME_MET_PROMOTES_CELL_MOTILITY	1.3751	0.19023	0.0756303	1.65898	0.027882	0.0080987	0.991275	0.600813	0.463504	0.91308	0.773397	0.583004	-0.855464	0.849795	0.7344	-1.02928	0.629482	0.40871
REACTOME_METABOLIC_DISORDERS_OF_BIOLOGICAL_OXIDATION_ENZYMES	0.580729	0.990421	0.983299	-1.0893	0.448219	0.335106	-1.27315	0.301666	0.157205	0.819896	0.877513	0.744939	-1.09532	0.557799	0.340909	-0.994915	0.668871	0.460751
REACTOME_METABOLISM_OF_AMINO_ACIDS_AND_DERIVATIVES	-1.18524	0.223061	0.0946746	-2.30365	2.02273e-09	1e-10	-2.54088	4.08257e-09	1e-10	-0.802892	0.996001	0.989011	-0.778985	0.992693	0.975062	-0.677352	1	0.998693
REACTOME_METABOLISM_OF_CARBOHYDRATES	-1.397	0.0244812	0.00470062	-1.28131	0.0801207	0.03113	-0.90761	0.82696	0.764706	-1.01144	0.643452	0.416045	-0.932423	0.795597	0.64981	0.974629	0.734993	0.550607
REACTOME_METABOLISM_OF_COFACTORS	-1.17717	0.424686	0.246032	-1.64132	0.0420501	0.0135033	-1.43072	0.187719	0.0780911	0.732502	0.934238	0.849174	1.04081	0.591022	0.379397	0.926607	0.74148	0.559611
REACTOME_METABOLISM_OF_FAT_SOLUBLE_VITAMINS	-0.839268	0.824757	0.723562	0.861058	0.76043	0.705747	1.09811	0.466179	0.311031	1.09102	0.563721	0.327485	-0.71916	0.945475	0.897436	-0.953221	0.720159	0.527005
REACTOME_METABOLISM_OF_FOLATE_AND_PTERINES	-1.94693	0.00520121	0.000709468	-1.77145	0.0163555	0.00417156	-1.12873	0.44559	0.289183	-0.727826	0.935199	0.850467	0.799347	0.867718	0.760814	0.76953	0.879775	0.786813
REACTOME_METABOLISM_OF_NUCLEOTIDES	-1.15246	0.376678	0.20603	-1.90566	0.000416326	5.41692e-05	-1.61721	0.0155769	0.00285635	-0.718849	0.991359	0.975096	1.1031	0.456164	0.227964	1.37984	0.112986	0.0263161
REACTOME_METABOLISM_OF_POLYAMINES	1.37799	0.111262	0.0352789	-1.9259	0.000671081	9.38005e-05	-2.61345	4.08257e-09	1e-10	-0.802684	0.9221	0.820312	-0.763375	0.925928	0.864048	-0.477299	1	1
REACTOME_METABOLISM_OF_STEROID_HORMONES	-0.882659	0.766498	0.641791	-1.79535	0.0105034	0.00240989	-1.83985	0.0123257	0.00208567	-0.815476	0.883586	0.754941	-0.923072	0.740621	0.574959	-1.02438	0.622719	0.400679
REACTOME_METABOLISM_OF_VITAMINS_AND_COFACTORS	-1.39533	0.0405077	0.00909374	-1.73659	0.00046021	6.03961e-05	-1.42556	0.0557583	0.0153612	-0.830982	0.948507	0.883041	-0.911731	0.815103	0.681879	-0.9126	0.807562	0.670487
REACTOME_METABOLISM_OF_WATER_SOLUBLE_VITAMINS_AND_COFACTORS	-1.4279	0.0603423	0.0153093	-1.89633	0.000239	2.85189e-05	-1.57982	0.020889	0.00416013	-1.03472	0.595339	0.360308	-0.957355	0.735374	0.567568	-0.881958	0.832412	0.70944
REACTOME_METAL_ION_SLC_TRANSPORTERS	-1.25779	0.323781	0.166038	-1.68391	0.0547006	0.0189625	-1.56733	0.0806603	0.0252056	-1.24408	0.390929	0.169625	-1.64877	0.0681685	0.0108192	-1.50358	0.0994812	0.0221126
REACTOME_METALLOPROTEASE_DUBS	-2.16722	8.58836e-05	6.2917e-06	-2.20767	7.52702e-05	7.81457e-06	-1.45245	0.140626	0.0510044	-0.999635	0.688568	0.468127	-0.739703	0.929603	0.870458	1.32504	0.291366	0.104218
REACTOME_MHC_CLASS_II_ANTIGEN_PRESENTATION	-1.16954	0.342013	0.180921	-1.51991	0.0226812	0.006259	-1.47809	0.0504715	0.0133671	-1.02053	0.626566	0.397661	-1.28628	0.210606	0.0605187	-1.32649	0.173379	0.0469697
REACTOME_MICRORNA_MIRNA_BIOGENESIS	-0.942284	0.684833	0.533708	-1.32055	0.207924	0.111111	-1.17438	0.399365	0.243478	0.911209	0.783933	0.595528	-0.855285	0.813934	0.679803	-1.10998	0.566466	0.332174
REACTOME_MISCELLANEOUS_TRANSPORT_AND_BINDING_EVENTS	0.683812	0.94145	0.90625	-0.779535	0.818125	0.779964	0.720344	0.883722	0.845196	1.09246	0.561816	0.325773	-1.39317	0.253561	0.081803	-1.63171	0.0765207	0.0151906
REACTOME_MISMATCH_REPAIR	-1.43219	0.194735	0.0782443	-2.00066	0.00176102	0.000280575	-1.60341	0.107395	0.0361763	-1.29092	0.356119	0.145794	0.772273	0.890249	0.798982	1.15933	0.49027	0.254945
REACTOME_MITOCHONDRIAL_BIOGENESIS	1.05046	0.523367	0.342365	1.31654	0.107649	0.0452852	-1.30847	0.160636	0.0620525	-0.915041	0.808955	0.636015	0.879471	0.876652	0.775076	1.03505	0.579988	0.351801
REACTOME_MITOCHONDRIAL_CALCIUM_ION_TRANSPORT	1.09087	0.50077	0.316667	-1.61484	0.0539939	0.0186006	-1.8729	0.0137735	0.00240804	-1.07514	0.577063	0.340426	-1.00102	0.648004	0.450751	-0.871716	0.803549	0.665529
REACTOME_MITOCHONDRIAL_FATTY_ACID_BETA_OXIDATION	-1.16533	0.406884	0.23133	-1.28881	0.233264	0.13089	-1.16283	0.393557	0.237991	-1.01965	0.658182	0.435039	-0.767323	0.910736	0.834921	0.849604	0.837696	0.719424
REACTOME_MITOCHONDRIAL_PROTEIN_IMPORT	1.15218	0.363634	0.196035	-2.35774	2.33812e-07	1.48169e-08	-2.74911	4.08257e-09	1e-10	1.1754	0.436393	0.204124	0.746221	0.96981	0.93994	-0.641748	0.998464	0.977636
REACTOME_MITOPHAGY	0.720207	0.935674	0.897826	-1.86333	0.00794169	0.0016972	-1.91926	0.00760475	0.00119284	0.640181	0.984669	0.957576	-1.54121	0.170974	0.040783	-1.46311	0.159599	0.0420168
REACTOME_MITOTIC_METAPHASE_AND_ANAPHASE	-2.15287	2.61765e-09	1e-10	-2.61302	2.02273e-09	1e-10	-2.0821	4.15785e-08	1.32677e-09	-2.18907	6.17778e-09	1e-10	-1.41461	0.0472464	0.00659623	0.934345	0.826279	0.698473
REACTOME_MITOTIC_SPINDLE_CHECKPOINT	-2.66715	2.61765e-09	1e-10	-2.68478	2.02273e-09	1e-10	-1.46357	0.0410784	0.0103481	-2.36412	1.19558e-08	2.1772e-10	-1.36798	0.129621	0.0272763	1.09737	0.478763	0.243827
REACTOME_MOLECULES_ASSOCIATED_WITH_ELASTIC_FIBRES	1.19251	0.372168	0.202643	-1.01748	0.515746	0.408772	-1.20851	0.342161	0.190687	0.729975	0.959041	0.904277	-1.44397	0.203985	0.0573248	-1.48574	0.119539	0.0284787
REACTOME_MRNA_CAPPING	1.514	0.109966	0.0347938	-1.61186	0.0460244	0.0150898	-2.21525	0.000336228	2.95427e-05	0.70537	0.967167	0.923077	-1.23066	0.397411	0.181373	-1.34321	0.288355	0.101868
REACTOME_MRNA_DECAY_BY_3_TO_5_EXORIBONUCLEASE	1.27747	0.306265	0.152577	-1.96333	0.00449326	0.000854225	-2.14999	0.000919523	9.48452e-05	0.786878	0.877513	0.744635	0.869609	0.79253	0.645	0.948865	0.718878	0.524775
REACTOME_MRNA_DECAY_BY_5_TO_3_EXORIBONUCLEASE	1.09837	0.536123	0.355649	0.954143	0.613971	0.519737	-1.22544	0.362698	0.209713	-1.27362	0.378911	0.160748	-0.822488	0.829621	0.701149	0.745496	0.894662	0.810989
REACTOME_MRNA_SPLICING	1.95219	1.63168e-05	1.03768e-06	-1.26491	0.110469	0.0467446	-2.13769	4.5908e-08	1.48556e-09	0.775489	0.989503	0.970149	-1.17553	0.313387	0.118577	-1.29324	0.207464	0.0598886
REACTOME_MRNA_SPLICING_MINOR_PATHWAY	1.12118	0.452025	0.26898	-1.73623	0.00894223	0.00195925	-2.00286	0.0011094	0.000117921	0.576573	1	1	-0.907345	0.771631	0.616541	-0.982844	0.692074	0.490323
REACTOME_MTOR_SIGNALLING	1.44564	0.108966	0.0344283	1.41146	0.187891	0.097408	-1.05508	0.524323	0.371681	0.9195	0.765846	0.572835	0.918819	0.75926	0.6	-0.954599	0.70499	0.506711
REACTOME_MTORC1_MEDIATED_SIGNALLING	1.13206	0.452104	0.269231	-0.941638	0.656515	0.571685	-1.48356	0.20772	0.0899965	0.902605	0.792596	0.611789	-0.899058	0.774953	0.622332	-1.17913	0.475897	0.24
REACTOME_MUSCLE_CONTRACTION	1.36616	0.0732278	0.0199608	1.34704	0.0815322	0.0318434	0.996975	0.598622	0.45993	1.05714	0.568098	0.332623	1.24545	0.290291	0.104205	1.16056	0.359095	0.147335
REACTOME_MYD88_INDEPENDENT_TLR4_CASCADE	1.2907	0.183755	0.0716049	1.25474	0.170516	0.0849515	-0.908814	0.746619	0.654846	-1.1966	0.369581	0.154286	-1.09626	0.518405	0.290087	-1.05981	0.582658	0.355385
REACTOME_MYOGENESIS	-0.982103	0.647989	0.486792	1.26992	0.275983	0.165116	1.00845	0.565974	0.422509	-0.958899	0.731098	0.526627	-1.1245	0.512254	0.282392	-1.17857	0.488525	0.253378
REACTOME_N_GLYCAN_ANTENNAE_ELONGATION_IN_THE_MEDIAL_TRANS_GOLGI	1.17641	0.412284	0.235789	0.845194	0.762495	0.70852	-1.28078	0.301269	0.156863	-0.719929	0.948967	0.884314	-1.06141	0.574381	0.358678	-1.22397	0.442891	0.209459
REACTOME_N_GLYCAN_TRIMMING_IN_THE_ER_AND_CALNEXIN_CALRETICULIN_CYCLE	-1.26614	0.306194	0.152134	-2.08474	0.000484208	6.4416e-05	-2.10351	0.000705654	6.91382e-05	-1.01231	0.666185	0.444223	-1.27697	0.334044	0.132701	-1.28971	0.360747	0.148581
REACTOME_NCAM_SIGNALING_FOR_NEURITE_OUT_GROWTH	0.793892	0.897517	0.832976	1.66212	0.0269511	0.00773407	1.61061	0.0352382	0.00841759	0.964548	0.710803	0.495069	1.27714	0.29459	0.107955	1.22128	0.393537	0.171642
REACTOME_NCAM1_INTERACTIONS	-0.699333	0.931327	0.891013	1.41154	0.149907	0.0707763	1.36587	0.216252	0.0955882	0.963135	0.71008	0.493927	1.27338	0.373469	0.160622	1.12208	0.531161	0.295673
REACTOME_NEDDYLATION	1.08744	0.393173	0.22	-1.59826	0.00216389	0.00036262	-1.94059	7.85757e-07	3.54915e-08	-1.48959	0.0214068	0.00259404	-1.36628	0.0830896	0.0142343	-0.877623	0.871986	0.775204
REACTOME_NEF_MEDIATES_DOWN_MODULATION_OF_CELL_SURFACE_RECEPTORS_BY_RECRUITING_THEM_TO_CLATHRIN_ADAPTERS	0.748264	0.898715	0.834694	-1.16432	0.384161	0.267273	-1.18207	0.399677	0.243848	0.535776	0.993154	0.979592	0.779894	0.894136	0.805486	1.00404	0.644538	0.425882
REACTOME_NEGATIVE_EPIGENETIC_REGULATION_OF_RRNA_EXPRESSION	-2.8144	2.61765e-09	1e-10	-3.23051	2.02273e-09	1e-10	-2.29718	2.77072e-07	1.11451e-08	-1.22264	0.337534	0.132039	0.985631	0.665216	0.473016	1.57228	0.019937	0.00246524
REACTOME_NEGATIVE_REGULATION_OF_FGFR1_SIGNALING	-0.792046	0.868613	0.785851	-0.672527	0.927609	0.914894	0.76417	0.881116	0.841912	-1.00296	0.688667	0.468504	-1.05954	0.59239	0.383117	-0.707379	0.947444	0.890785
REACTOME_NEGATIVE_REGULATION_OF_FGFR2_SIGNALING	-0.928036	0.708545	0.563433	-0.575041	0.975036	0.97153	0.872431	0.759458	0.672761	-0.769096	0.924415	0.824111	-0.992457	0.662306	0.467875	-0.903294	0.753852	0.578947
REACTOME_NEGATIVE_REGULATION_OF_FGFR3_SIGNALING	-1.17712	0.427928	0.249064	-0.596867	0.959876	0.953405	0.930409	0.669056	0.557196	-0.725881	0.943102	0.870588	-0.88847	0.784686	0.635468	-0.924336	0.736674	0.553043
REACTOME_NEGATIVE_REGULATION_OF_FGFR4_SIGNALING	-1.10001	0.519756	0.338951	-0.729013	0.878748	0.856631	0.81327	0.822036	0.756458	-0.704127	0.956074	0.898039	-0.814392	0.850999	0.735632	-0.637861	0.975993	0.93913
REACTOME_NEGATIVE_REGULATION_OF_MAPK_PATHWAY	-1.01215	0.613634	0.44486	-0.91073	0.69723	0.625	-0.973182	0.637031	0.510917	-1.0219	0.654094	0.430279	1.15033	0.453831	0.225895	1.16462	0.453633	0.221411
REACTOME_NEGATIVE_REGULATION_OF_MET_ACTIVITY	0.918471	0.718709	0.577551	0.738165	0.871951	0.847345	0.796884	0.82656	0.763964	-1.492	0.130377	0.0302457	-1.51939	0.177668	0.0449251	-1.19865	0.485417	0.249567
REACTOME_NEGATIVE_REGULATION_OF_NMDA_RECEPTOR_MEDIATED_NEURONAL_TRANSMISSION	1.62218	0.063559	0.0163682	1.6204	0.074718	0.0286447	1.04161	0.56306	0.418819	1.28179	0.353065	0.14375	1.52471	0.222646	0.0669451	1.39134	0.242798	0.0762125
REACTOME_NEGATIVE_REGULATION_OF_NOTCH4_SIGNALING	1.44522	0.0986314	0.0298226	-1.84665	0.00320039	0.000573193	-2.54627	3.38761e-08	1.05815e-09	-0.845244	0.883068	0.754221	-0.552395	1	0.994056	0.658378	1	0.98374
REACTOME_NEGATIVE_REGULATION_OF_THE_PI3K_AKT_NETWORK	1.18184	0.293725	0.142506	1.54075	0.022762	0.00629153	1.1526	0.367533	0.214408	0.971639	0.718915	0.509514	-1.29939	0.217498	0.0638607	-1.42904	0.0785652	0.0158261
REACTOME_NEPHRIN_FAMILY_INTERACTIONS	1.6945	0.0449575	0.0104059	2.05332	0.00289642	0.00050964	1.50557	0.120234	0.0414468	-1.37763	0.264889	0.0859375	-1.23537	0.411522	0.193012	-0.816764	0.837696	0.719237
REACTOME_NETRIN_1_SIGNALING	-0.802697	0.870244	0.789572	1.19251	0.29029	0.177305	1.35244	0.19467	0.0824176	-1.05492	0.609815	0.37747	-0.876799	0.805643	0.667717	0.896753	0.775363	0.614078
REACTOME_NEUREXINS_AND_NEUROLIGINS	1.18704	0.341982	0.180828	1.67786	0.0185561	0.00486628	1.35427	0.183078	0.0753296	-0.773894	0.944317	0.872763	1.30518	0.275974	0.0945559	1.49143	0.0670607	0.012621
REACTOME_NEURONAL_SYSTEM	1.0287	0.532851	0.351682	1.70881	2.79299e-05	2.6298e-06	1.49282	0.00367612	0.000480786	-0.962206	0.753362	0.556553	1.33135	0.0563648	0.00840431	1.53908	0.00287459	0.000210683
REACTOME_NEUROTRANSMITTER_RECEPTORS_AND_POSTSYNAPTIC_SIGNAL_TRANSMISSION	1.15554	0.300933	0.148438	1.69019	0.00180018	0.000288029	1.49249	0.0237359	0.00497925	-1.2219	0.302779	0.10728	1.20604	0.282197	0.0985401	1.45907	0.015988	0.00185472
REACTOME_NEUROTRANSMITTER_RELEASE_CYCLE	0.847167	0.828226	0.729211	1.27241	0.209645	0.112128	0.912506	0.712358	0.607985	-1.33924	0.272883	0.09	-0.685706	0.962286	0.928918	1.39838	0.142064	0.0362071
REACTOME_NEUTROPHIL_DEGRANULATION	1.54194	0.000261972	2.17447e-05	-1.39267	0.0112594	0.00262635	-2.00583	4.08257e-09	1e-10	1.09085	0.434307	0.202299	-1.27122	0.117452	0.0233953	-1.44937	0.00647654	0.000575143
REACTOME_NGF_STIMULATED_TRANSCRIPTION	1.0826	0.507278	0.323974	1.13375	0.376395	0.257471	0.746128	0.917904	0.891501	-0.783758	0.926264	0.830266	0.968047	0.70405	0.526455	1.16548	0.455059	0.222506
REACTOME_NICOTINAMIDE_SALVAGING	0.954947	0.652529	0.492843	-1.56009	0.0813218	0.0317246	-1.31631	0.282696	0.143478	-0.844568	0.836905	0.681992	-1.02799	0.623551	0.42	-1.0203	0.646139	0.428822
REACTOME_NICOTINATE_METABOLISM	1.13287	0.439966	0.259023	-1.63768	0.0400739	0.0127696	-1.65729	0.0644265	0.0184158	0.879799	0.815964	0.643725	-0.882256	0.795778	0.650327	-1.06846	0.59699	0.368421
REACTOME_NITRIC_OXIDE_STIMULATES_GUANYLATE_CYCLASE	1.22445	0.344848	0.182731	1.2325	0.304255	0.189732	1.17799	0.422423	0.266174	-1.01123	0.678589	0.457529	1.21128	0.43827	0.211055	1.17825	0.468914	0.233577
REACTOME_NOD1_2_SIGNALING_PATHWAY	0.829839	0.839675	0.74514	1.29528	0.210174	0.112644	1.20206	0.343391	0.191682	-1.23495	0.36479	0.151329	-0.846255	0.844548	0.724359	0.961678	0.692074	0.491049
REACTOME_NON_INTEGRIN_MEMBRANE_ECM_INTERACTIONS	1.13849	0.385777	0.213974	1.71508	0.0153456	0.00386915	1.22475	0.31879	0.170642	0.938884	0.753884	0.557447	0.948877	0.728104	0.557864	1.14042	0.458477	0.224806
REACTOME_NONHOMOLOGOUS_END_JOINING_NHEJ	-2.50386	3.01306e-09	1.17137e-10	-2.65163	2.02273e-09	1e-10	-2.00361	0.000792796	7.92796e-05	-1.25262	0.353065	0.143689	0.824584	0.916307	0.845029	1.40506	0.0878112	0.0184078
REACTOME_NOREPINEPHRINE_NEUROTRANSMITTER_RELEASE_CYCLE	0.90545	0.704292	0.558577	1.76256	0.0191268	0.00507612	1.20855	0.372103	0.218579	-0.973648	0.701639	0.484112	1.43256	0.231826	0.0712468	1.99785	0.00532359	0.000446425
REACTOME_NOTCH2_ACTIVATION_AND_TRANSMISSION_OF_SIGNAL_TO_THE_NUCLEUS	0.878718	0.774663	0.652632	-1.14344	0.384689	0.267986	-1.01399	0.575224	0.433551	-0.931345	0.766703	0.57451	-1.05555	0.579047	0.365289	-1.16178	0.503646	0.268581
REACTOME_NOTCH3_ACTIVATION_AND_TRANSMISSION_OF_SIGNAL_TO_THE_NUCLEUS	-0.943549	0.696512	0.548757	-1.07271	0.473126	0.361702	0.829648	0.803841	0.729779	-1.12607	0.52177	0.283465	-1.15625	0.484657	0.253247	-0.821325	0.847086	0.737201
REACTOME_NOTCH4_INTRACELLULAR_DOMAIN_REGULATES_TRANSCRIPTION	1.83926	0.019705	0.00353361	2.1663	0.000446066	5.83394e-05	1.58957	0.0571686	0.0159011	-0.948387	0.743578	0.542471	1.13466	0.518168	0.288945	1.15999	0.485974	0.250608
REACTOME_NR1H2_AND_NR1H3_MEDIATED_SIGNALING	0.986798	0.648597	0.487395	1.80676	0.00928143	0.00204817	2.03718	0.000885433	9.07321e-05	-0.914072	0.792194	0.610887	0.921131	0.768377	0.612732	1.26749	0.340683	0.135802
REACTOME_NR1H3_NR1H2_REGULATE_GENE_EXPRESSION_LINKED_TO_CHOLESTEROL_TRANSPORT_AND_EFFLUX	1.2252	0.299966	0.147577	1.93995	0.00288492	0.000506967	1.99864	0.00140804	0.000154726	-0.68334	0.967167	0.923679	0.894011	0.793526	0.647059	1.12014	0.493137	0.257212
REACTOME_NRAGE_SIGNALS_DEATH_THROUGH_JNK	-0.957691	0.679446	0.527372	1.69456	0.0259238	0.00739848	1.98497	0.000705654	6.90766e-05	-1.38143	0.199844	0.054409	1.62219	0.0366667	0.00467666	2.02549	0.000701959	3.67483e-05
REACTOME_NS1_MEDIATED_EFFECTS_ON_HOST_PATHWAYS	-1.14641	0.45282	0.269962	-1.28481	0.219323	0.119584	0.83768	0.819182	0.752727	-2.01696	0.00169996	0.000120006	-1.46781	0.169388	0.0401929	-0.72789	0.944082	0.884228
REACTOME_NUCLEAR_EVENTS_KINASE_AND_TRANSCRIPTION_FACTOR_ACTIVATION	1.09289	0.478196	0.294118	1.49416	0.0400502	0.0127531	1.25294	0.28864	0.147748	-1.02652	0.621855	0.390057	1.04959	0.556665	0.338279	1.18646	0.415525	0.189119
REACTOME_NUCLEAR_PORE_COMPLEX_NPC_DISASSEMBLY	-1.7207	0.0272755	0.00539381	-1.544	0.0633023	0.0230875	1.14418	0.396093	0.240506	-2.15942	9.00786e-05	3.76677e-06	-1.42074	0.193637	0.0528846	-0.66397	0.975538	0.937807
REACTOME_NUCLEAR_RECEPTOR_TRANSCRIPTION_PATHWAY	-0.897066	0.756386	0.626866	1.80086	0.00956395	0.00214275	1.54401	0.0737463	0.0223598	-1.01519	0.66598	0.443548	-0.822074	0.877221	0.777429	1.01614	0.63853	0.419753
REACTOME_NUCLEOTIDE_BINDING_DOMAIN_LEUCINE_RICH_REPEAT_CONTAINING_RECEPTOR_NLR_SIGNALING_PATHWAYS	1.41658	0.092842	0.0276022	1.68186	0.0202513	0.00545648	1.01808	0.571877	0.429358	-1.04025	0.59875	0.364662	1.0905	0.519054	0.290801	1.03822	0.575678	0.343669
REACTOME_NUCLEOTIDE_CATABOLISM	-0.987709	0.640326	0.478343	-1.58934	0.0490173	0.0163795	-1.30374	0.266957	0.130719	-0.786978	0.920037	0.814961	0.82063	0.859259	0.748718	0.960525	0.711982	0.515738
REACTOME_NUCLEOTIDE_EXCISION_REPAIR	1.78288	0.000959074	9.50453e-05	-1.37014	0.0855637	0.0338409	-1.97623	9.58979e-05	7.34858e-06	-0.989934	0.689453	0.469349	1.00446	0.627199	0.425325	1.10292	0.475041	0.238671
REACTOME_NUCLEOTIDE_SALVAGE	-1.13792	0.474279	0.290323	-1.65926	0.0680155	0.0254278	-1.21877	0.340574	0.189542	0.840256	0.851469	0.70122	1.70172	0.104764	0.0197845	1.29867	0.337729	0.134146
REACTOME_O_GLYCOSYLATION_OF_TSR_DOMAIN_CONTAINING_PROTEINS	0.864195	0.793132	0.676211	1.14475	0.358893	0.240741	0.901124	0.718932	0.61706	1.19183	0.45253	0.217923	1.16273	0.466908	0.237968	1.24462	0.37657	0.158654
REACTOME_O_LINKED_GLYCOSYLATION	1.05757	0.50935	0.327014	0.923991	0.706122	0.637255	-1.09653	0.44182	0.286041	0.977363	0.717746	0.506198	-1.42504	0.14197	0.0309602	-1.21257	0.329653	0.128882
REACTOME_ONCOGENE_INDUCED_SENESCENCE	1.24943	0.272402	0.127753	1.54536	0.0680304	0.0254541	1.52383	0.0661357	0.0191422	-0.923981	0.790142	0.606654	-0.681293	0.96178	0.926752	0.926979	0.751854	0.574519
REACTOME_ONCOGENIC_MAPK_SIGNALING	1.40389	0.0791934	0.0224589	1.96764	0.000539417	7.27304e-05	1.62739	0.0163306	0.0030386	-0.709816	0.984953	0.958824	1.17503	0.365683	0.153409	1.35737	0.149421	0.0386697
REACTOME_OTHER_INTERLEUKIN_SIGNALING	0.900818	0.756444	0.627083	0.683912	0.920079	0.905192	-0.981041	0.616897	0.484091	1.25262	0.38393	0.164948	1.60117	0.122005	0.0250584	1.48433	0.225404	0.0673077
REACTOME_OTHER_SEMAPHORIN_INTERACTIONS	1.5909	0.0764466	0.0211302	1.4995	0.134627	0.0608696	1.08676	0.508063	0.353818	1.20239	0.458516	0.223176	1.28935	0.367696	0.155	1.35611	0.269664	0.0900901
REACTOME_OVARIAN_TUMOR_DOMAIN_PROTEASES	0.974552	0.634979	0.471739	1.09989	0.408658	0.294785	1.08909	0.459182	0.304505	-1.3273	0.263717	0.0850202	-0.938768	0.733867	0.564725	-0.812006	0.85244	0.746269
REACTOME_OXIDATIVE_STRESS_INDUCED_SENESCENCE	-2.9588	2.61765e-09	1e-10	-2.80318	2.02273e-09	1e-10	-1.13387	0.36395	0.211009	-1.26687	0.254877	0.08	1.32357	0.139567	0.0303735	2.08038	3.36119e-06	7.85891e-08
REACTOME_P75_NTR_RECEPTOR_MEDIATED_SIGNALLING	-0.73493	0.975225	0.957912	1.5763	0.0110771	0.00257886	1.56365	0.0225803	0.00459726	-1.20905	0.354092	0.144487	1.34501	0.216347	0.0633769	1.37616	0.102718	0.0230007
REACTOME_PARASITE_INFECTION	0.966316	0.668887	0.515419	1.81287	0.0084897	0.00183149	1.71045	0.0151403	0.00273546	-0.69003	0.9827	0.953096	1.13604	0.44591	0.218845	1.51328	0.0523298	0.00888241
REACTOME_PCNA_DEPENDENT_LONG_PATCH_BASE_EXCISION_REPAIR	-1.43101	0.195263	0.0785441	-2.22405	0.000105174	1.12028e-05	-1.86578	0.0144347	0.00257555	-1.01768	0.652495	0.427466	1.10373	0.528055	0.30273	1.32347	0.327025	0.127404
REACTOME_PCP_CE_PATHWAY	1.17357	0.31209	0.157518	-1.42068	0.0742366	0.0284018	-1.8871	0.000952727	9.84841e-05	-0.920279	0.794528	0.616438	0.733329	0.994145	0.978723	0.910384	0.818752	0.684932
REACTOME_PEPTIDE_HORMONE_METABOLISM	0.961424	0.69349	0.544662	-1.37219	0.115332	0.0496575	-1.7968	0.0048409	0.000692822	-1.24671	0.370034	0.154876	-1.75021	0.0156963	0.00148917	-1.76307	0.0123413	0.00133179
REACTOME_PERK_REGULATES_GENE_EXPRESSION	-1.49421	0.1312	0.0440906	-2.30522	1.51755e-05	1.31635e-06	-2.08666	0.00089986	9.26148e-05	0.719933	0.952587	0.890688	-1.04464	0.598336	0.390476	-1.09707	0.547549	0.312821
REACTOME_PEROXISOMAL_LIPID_METABOLISM	-0.569773	0.984492	0.972015	-1.14358	0.386267	0.269841	-1.0847	0.45457	0.300221	-1.12393	0.525137	0.286275	-0.833576	0.854168	0.74199	0.664509	0.975993	0.939024
REACTOME_PEROXISOMAL_PROTEIN_IMPORT	0.672509	0.977069	0.960784	-1.12335	0.376886	0.258562	-1.20263	0.323738	0.175166	-1.32333	0.264889	0.0860421	-0.901606	0.798265	0.655589	1.02175	0.613157	0.390501
REACTOME_PHASE_0_RAPID_DEPOLARISATION	1.40162	0.206932	0.0854701	1.53363	0.0862773	0.0342007	0.965486	0.631743	0.501845	1.53102	0.172161	0.0436983	1.54889	0.134147	0.0287414	1.30422	0.305194	0.112412
REACTOME_PHASE_II_CONJUGATION_OF_COMPOUNDS	-0.815851	0.890085	0.821494	-1.86736	0.00221006	0.000372406	-2.10887	0.000113391	8.84196e-06	0.834098	0.881201	0.752033	-1.26106	0.291572	0.104948	-1.44089	0.124658	0.0303517
REACTOME_PI_3K_CASCADE_FGFR2	1.22406	0.383159	0.211297	1.22058	0.337778	0.221491	0.790743	0.819093	0.752277	-0.83366	0.86286	0.717757	-1.77265	0.0335636	0.0041049	-1.65863	0.0541283	0.00932155
REACTOME_PI_METABOLISM	0.857403	0.87438	0.796767	1.37794	0.0696808	0.0262438	1.31673	0.199465	0.0852575	-1.54898	0.0560205	0.00953407	-1.45615	0.089144	0.0156122	-0.984033	0.686526	0.482919
REACTOME_PI3K_AKT_SIGNALING_IN_CANCER	1.5493	0.0289775	0.00587364	1.88043	0.000553276	7.52207e-05	1.24114	0.269187	0.132174	0.967995	0.713278	0.5	-1.27375	0.267843	0.0897059	-1.28708	0.226831	0.068038
REACTOME_PINK1_PRKN_MEDIATED_MITOPHAGY	-0.896378	0.731924	0.593928	-2.07278	0.00189684	0.000308184	-2.04807	0.00249668	0.00030409	-0.733562	0.943102	0.870588	-1.6459	0.0894308	0.0157027	-1.45685	0.193719	0.0546169
REACTOME_PIWI_INTERACTING_RNA_PIRNA_BIOGENESIS	-0.781199	0.872841	0.794776	-1.52124	0.0837687	0.0329051	-1.38047	0.217805	0.0967033	1.15966	0.481078	0.243952	0.560721	1	0.994937	-0.770089	0.903538	0.82343
REACTOME_PKA_MEDIATED_PHOSPHORYLATION_OF_CREB	0.736807	0.909359	0.849485	1.36707	0.224883	0.123913	1.14868	0.429988	0.273743	-1.12025	0.549308	0.311567	0.886661	0.771767	0.6175	1.11082	0.54579	0.310811
REACTOME_PLASMA_LIPOPROTEIN_CLEARANCE	-1.07767	0.527874	0.347092	-1.55545	0.0680998	0.0254953	-1.14633	0.397423	0.241758	-0.837245	0.871845	0.733855	0.980911	0.664343	0.471053	1.33028	0.28938	0.103118
REACTOME_PLASMA_LIPOPROTEIN_REMODELING	-1.1342	0.483435	0.298851	0.738761	0.861745	0.835214	1.03637	0.556293	0.411032	1.43753	0.242231	0.0742268	1.43169	0.243353	0.0769231	1.16496	0.480484	0.245192
REACTOME_PLATELET_AGGREGATION_PLUG_FORMATION	0.806546	0.874689	0.797441	1.78296	0.0207541	0.00563391	1.60288	0.0567128	0.0157267	0.908802	0.792865	0.613035	1.45797	0.222646	0.0668645	1.4653	0.119539	0.0285223
REACTOME_PLATELET_CALCIUM_HOMEOSTASIS	-0.851913	0.782381	0.662239	1.11033	0.429066	0.316143	1.08746	0.511213	0.357274	-0.913809	0.790142	0.607843	-0.800629	0.876652	0.775207	0.808999	0.865977	0.765854
REACTOME_PLATELET_HOMEOSTASIS	0.744341	0.961397	0.936768	1.22852	0.24348	0.138756	1.17785	0.364674	0.211909	-1.02429	0.623648	0.392505	-0.943426	0.750326	0.587879	1.11984	0.460762	0.226891
REACTOME_PLATELET_SENSITIZATION_BY_LDL	-0.778793	0.855689	0.766082	0.967992	0.581338	0.4814	0.988036	0.627437	0.49631	-1.4009	0.268288	0.0881226	-0.977498	0.683514	0.498333	-0.946638	0.72509	0.537786
REACTOME_POLYMERASE_SWITCHING_ON_THE_C_STRAND_OF_THE_TELOMERE	-1.36336	0.22659	0.0975143	-1.83208	0.0135757	0.00331613	-1.46188	0.159375	0.0611354	-1.28601	0.339672	0.133858	1.16316	0.481182	0.248705	1.37003	0.25738	0.0841346
REACTOME_POSITIVE_EPIGENETIC_REGULATION_OF_RRNA_EXPRESSION	-2.94541	2.61765e-09	1e-10	-3.16816	2.02273e-09	1e-10	-1.95096	0.000284588	2.46856e-05	-1.17862	0.368787	0.153551	1.15924	0.380342	0.167742	1.7724	0.00264752	0.000189278
REACTOME_POST_CHAPERONIN_TUBULIN_FOLDING_PATHWAY	1.11444	0.484922	0.300203	-0.670307	0.919377	0.903882	-1.09982	0.468973	0.314159	1.06076	0.601753	0.36853	1.43044	0.231447	0.0710784	1.2117	0.404824	0.180751
REACTOME_POST_TRANSLATIONAL_MODIFICATION_SYNTHESIS_OF_GPI_ANCHORED_PROTEINS	0.816127	0.903977	0.84141	-1.09347	0.397621	0.282534	-1.15954	0.370471	0.217195	-0.95345	0.743279	0.541586	-1.19932	0.385587	0.171642	-1.09736	0.544843	0.309904
REACTOME_POTASSIUM_CHANNELS	0.682957	0.984492	0.971429	1.01504	0.508136	0.4	0.872182	0.772569	0.6875	0.68781	0.984681	0.957895	1.40158	0.162306	0.0374018	1.32235	0.23945	0.0746667
REACTOME_POTENTIAL_THERAPEUTICS_FOR_SARS	1.08094	0.465035	0.281755	-0.887253	0.751096	0.693878	-1.1267	0.396093	0.240826	0.925318	0.785257	0.599182	-1.09963	0.521481	0.295209	-1.19024	0.410867	0.185759
REACTOME_PRC2_METHYLATES_HISTONES_AND_DNA	-3.32778	2.61765e-09	1e-10	-3.30402	2.02273e-09	1e-10	-1.95994	0.000713531	7.00704e-05	-1.85383	0.0036011	0.000296314	1.61695	0.042024	0.00565973	2.51267	7.48637e-08	1.02668e-09
REACTOME_PRE_NOTCH_EXPRESSION_AND_PROCESSING	-3.02122	2.61765e-09	1e-10	-2.87131	2.02273e-09	1e-10	-1.00991	0.576134	0.434884	-1.14453	0.407974	0.182524	1.4651	0.0780932	0.013115	2.1932	2.32752e-06	5.02343e-08
REACTOME_PRESYNAPTIC_FUNCTION_OF_KAINATE_RECEPTORS	0.843796	0.785664	0.666667	1.276	0.28777	0.175055	-1.01007	0.581179	0.441304	-0.69065	0.94816	0.881226	0.818823	0.847346	0.728856	0.963236	0.709993	0.512702
REACTOME_PROCESSING_OF_CAPPED_INTRON_CONTAINING_PRE_MRNA	1.66848	0.0004059	3.58469e-05	-1.39584	0.0182924	0.00476835	-2.04741	3.55958e-08	1.12787e-09	-0.972796	0.728633	0.521576	-1.33881	0.116768	0.0231753	-1.26843	0.194065	0.0548862
REACTOME_PROCESSING_OF_CAPPED_INTRONLESS_PRE_MRNA	1.08948	0.500444	0.316348	-1.13306	0.397811	0.282759	-1.56858	0.0983097	0.0324312	-0.964765	0.743279	0.541339	0.891065	0.770834	0.615385	-0.576249	0.999984	0.981324
REACTOME_PROCESSING_OF_INTRONLESS_PRE_MRNAS	1.12794	0.464478	0.281124	0.559932	0.984355	0.982143	-0.995048	0.620368	0.488069	-1.16115	0.510256	0.27027	0.805826	0.863447	0.753769	0.7682	0.888586	0.800487
REACTOME_PROCESSIVE_SYNTHESIS_ON_THE_C_STRAND_OF_THE_TELOMERE	-1.00785	0.610206	0.440079	-1.27331	0.250621	0.144177	-0.884292	0.740159	0.646018	-1.24332	0.406202	0.181118	-0.778103	0.879657	0.781145	0.771834	0.877251	0.784038
REACTOME_PROCESSIVE_SYNTHESIS_ON_THE_LAGGING_STRAND	-1.76647	0.0261496	0.00512415	-1.6082	0.0501823	0.0168515	-0.814123	0.799664	0.721854	-1.27225	0.378911	0.160748	1.17663	0.472207	0.24173	1.51001	0.200783	0.0571429
REACTOME_PROGRAMMED_CELL_DEATH	1.36072	0.0559576	0.0139957	-1.3358	0.0591063	0.0209063	-1.83962	3.68952e-05	2.49561e-06	-1.22739	0.264889	0.0861423	-0.916844	0.812077	0.676393	0.949515	0.775363	0.615108
REACTOME_PROSTACYCLIN_SIGNALLING_THROUGH_PROSTACYCLIN_RECEPTOR	0.619881	0.969174	0.949791	-1.00835	0.560485	0.457875	-1.20862	0.379253	0.225166	-0.873271	0.819858	0.650467	-0.925932	0.730378	0.559934	0.762633	0.886713	0.797802
REACTOME_PROTEIN_FOLDING	1.42153	0.0764752	0.0212451	-1.22906	0.221709	0.121317	-1.8386	0.0016198	0.000182	-0.709475	0.988921	0.968689	0.825103	0.927795	0.866261	1.00571	0.656603	0.443836
REACTOME_PROTEIN_LOCALIZATION	0.919884	0.808619	0.698454	-2.03625	1.29397e-06	9.2468e-08	-2.33008	4.08257e-09	1e-10	-0.875038	0.894246	0.77264	0.904867	0.876652	0.774319	0.956775	0.752022	0.575563
REACTOME_PROTEIN_METHYLATION	-0.869793	0.758452	0.62963	-1.3422	0.206712	0.110092	-1.49136	0.158868	0.0608696	0.903447	0.785218	0.597917	-0.580825	0.986287	0.965	-0.629334	0.96513	0.922671
REACTOME_PROTEIN_PROTEIN_INTERACTIONS_AT_SYNAPSES	1.09114	0.464478	0.281179	1.9857	0.000244986	2.92883e-05	1.71886	0.00746479	0.00116249	-0.765727	0.953701	0.894231	1.25248	0.275124	0.0940171	1.41439	0.0831323	0.0171386
REACTOME_PTEN_REGULATION	1.25005	0.202793	0.0826667	-1.18671	0.239517	0.135314	-1.51011	0.023357	0.0048478	-1.06781	0.534263	0.295238	-1.0095	0.656935	0.461003	0.815911	0.956607	0.910769
REACTOME_PYRUVATE_METABOLISM	0.834605	0.856292	0.767391	-1.39682	0.162046	0.0789474	-1.63663	0.0518233	0.0138467	-1.10325	0.55114	0.313609	-0.966271	0.696807	0.515498	-0.741311	0.920322	0.85042
REACTOME_PYRUVATE_METABOLISM_AND_CITRIC_ACID_TCA_CYCLE	1.08055	0.493983	0.310044	-1.16158	0.333463	0.217163	-1.491	0.0925667	0.0299542	-0.802234	0.927662	0.834586	-0.787413	0.908928	0.831579	-0.633217	0.997719	0.97561
REACTOME_RAB_REGULATION_OF_TRAFFICKING	1.38723	0.0599227	0.0151664	1.47101	0.0309156	0.00928163	1.02943	0.547524	0.399293	-1.07973	0.51756	0.278095	1.14107	0.404582	0.187919	0.895107	0.859457	0.756839
REACTOME_RAC1_GTPASE_CYCLE	-1.06853	0.493143	0.309295	2.01036	1.34354e-06	9.63121e-08	1.99506	2.6974e-06	1.39416e-07	-1.50259	0.0390014	0.00574324	1.33116	0.100963	0.0187617	1.64448	0.00115003	6.72229e-05
REACTOME_RAF_ACTIVATION	-1.17868	0.393573	0.220401	-0.75359	0.891285	0.870855	0.691464	0.950832	0.935662	-1.1387	0.491948	0.253937	-0.999051	0.656247	0.460317	-0.895717	0.775363	0.613675
REACTOME_RAS_ACTIVATION_UPON_CA2_INFLUX_THROUGH_NMDA_RECEPTOR	1.23937	0.364008	0.196319	1.28452	0.279874	0.16849	0.827913	0.800211	0.723247	-0.754443	0.92492	0.82567	0.921443	0.736573	0.569652	1.01945	0.649418	0.43418
REACTOME_RAS_PROCESSING	0.842279	0.827991	0.728421	-1.35727	0.182538	0.0935252	-1.42048	0.181215	0.0740741	0.662599	0.96579	0.918699	-1.21489	0.411522	0.193388	-1.41307	0.222327	0.0658784
REACTOME_RECOGNITION_AND_ASSOCIATION_OF_DNA_GLYCOSYLASE_WITH_SITE_CONTAINING_AN_AFFECTED_PURINE	-3.18865	2.61765e-09	1e-10	-3.12063	2.02273e-09	1e-10	-2.23939	4.65204e-05	3.23029e-06	-1.43021	0.168379	0.0423977	1.5111	0.108508	0.020881	2.21805	6.64353e-05	2.19559e-06
REACTOME_RECRUITMENT_OF_MITOTIC_CENTROSOME_PROTEINS_AND_COMPLEXES	-1.30278	0.19021	0.0755712	-1.37588	0.0790753	0.0306883	-0.837784	0.849374	0.797267	-1.09334	0.514216	0.275142	1.35375	0.137294	0.0296099	1.51847	0.0378345	0.00574153
REACTOME_RECRUITMENT_OF_NUMA_TO_MITOTIC_CENTROSOMES	-1.3058	0.200358	0.0814941	-1.27695	0.154795	0.0741379	0.75876	0.933389	0.913043	-1.0755	0.545098	0.307692	1.25478	0.245018	0.0776398	1.50648	0.0362	0.00535513
REACTOME_RECYCLING_PATHWAY_OF_L1	0.825217	0.864038	0.778993	1.19454	0.288764	0.176056	1.0741	0.508567	0.354545	-0.635476	0.991359	0.975758	0.849949	0.853389	0.739726	1.04696	0.595448	0.366584
REACTOME_REGULATION_OF_BETA_CELL_DEVELOPMENT	1.35894	0.239675	0.106122	2.00108	0.00449084	0.000852755	1.61436	0.0658635	0.0190042	-1.37023	0.268267	0.0878906	1.05195	0.578741	0.36409	1.33437	0.312042	0.117647
REACTOME_REGULATION_OF_EXPRESSION_OF_SLITS_AND_ROBOS	1.70966	0.00173461	0.000192172	-2.00509	3.39212e-06	2.55362e-07	-2.81213	4.08257e-09	1e-10	1.00753	0.675703	0.453608	-0.497494	1	1	-0.717484	1	0.985673
REACTOME_REGULATION_OF_FZD_BY_UBIQUITINATION	0.777138	0.865675	0.782427	0.907597	0.680347	0.60307	-0.789162	0.824993	0.761589	-1.82809	0.0247139	0.00311702	-1.57818	0.129808	0.0274032	-1.33943	0.348434	0.140768
REACTOME_REGULATION_OF_GLUCOKINASE_BY_GLUCOKINASE_REGULATORY_PROTEIN	-1.23818	0.334829	0.174863	-1.13274	0.375337	0.256545	1.0316	0.547524	0.398897	-1.90529	0.00608843	0.000561209	-1.42995	0.195907	0.0539683	-0.741442	0.922745	0.854701
REACTOME_REGULATION_OF_HMOX1_EXPRESSION_AND_ACTIVITY	1.41916	0.107644	0.0337447	-1.84171	0.00311726	0.000555617	-2.47769	8.97989e-08	3.17396e-09	-1.1697	0.459327	0.223881	-0.87139	0.838649	0.717037	-0.512288	1	1
REACTOME_REGULATION_OF_HSF1_MEDIATED_HEAT_SHOCK_RESPONSE	-0.932452	0.733496	0.596522	-1.49668	0.0669779	0.0248496	-1.12494	0.412316	0.255172	-1.58671	0.0395178	0.00586449	-1.42612	0.145559	0.0321682	-1.12328	0.503474	0.268217
REACTOME_REGULATION_OF_LIPID_METABOLISM_BY_PPARALPHA	0.98399	0.649854	0.488778	1.64396	0.00671922	0.00137857	1.50846	0.039302	0.00970627	-1.16913	0.393101	0.171484	-1.1656	0.422586	0.200569	-0.99461	0.678304	0.471976
REACTOME_REGULATION_OF_MECP2_EXPRESSION_AND_ACTIVITY	1.39889	0.144739	0.0505447	1.99076	0.00339597	0.000612038	2.13638	0.000336718	2.971e-05	-0.969744	0.718021	0.506876	-0.853726	0.825061	0.693548	0.95219	0.722369	0.533007
REACTOME_REGULATION_OF_MRNA_STABILITY_BY_PROTEINS_THAT_BIND_AU_RICH_ELEMENTS	1.56562	0.0350793	0.00759133	-1.46864	0.053214	0.0182602	-2.12775	4.4458e-05	3.07709e-06	-0.944791	0.75181	0.554054	-0.638222	1	0.98963	0.87893	0.861455	0.759777
REACTOME_REGULATION_OF_PTEN_GENE_TRANSCRIPTION	-0.711921	0.955055	0.928705	1.27712	0.188666	0.097852	1.02617	0.552205	0.40531	-1.00081	0.652156	0.426667	-0.970342	0.709576	0.533937	1.07075	0.548397	0.313984
REACTOME_REGULATION_OF_PTEN_STABILITY_AND_ACTIVITY	1.44914	0.108427	0.034185	-1.59323	0.0203611	0.00550436	-2.23887	1.17836e-05	6.83187e-07	-1.23697	0.383767	0.164706	-1.02327	0.620878	0.415292	-0.547753	1	0.998435
REACTOME_REGULATION_OF_RAS_BY_GAPS	1.19813	0.302759	0.14978	-1.54552	0.041585	0.0133352	-1.96792	0.000757104	7.52e-05	-0.919902	0.786719	0.601547	0.768841	0.954995	0.912913	1.0269	0.621376	0.398936
REACTOME_REGULATION_OF_RUNX1_EXPRESSION_AND_ACTIVITY	1.77627	0.0256127	0.00500167	1.87433	0.0124931	0.00298431	1.7633	0.0317929	0.00741595	0.841353	0.83337	0.67382	0.738744	0.910736	0.835	-0.751103	0.884372	0.793907
REACTOME_REGULATION_OF_RUNX2_EXPRESSION_AND_ACTIVITY	1.31103	0.183626	0.0714286	-1.67047	0.0106593	0.00246001	-2.25437	2.01475e-05	1.24055e-06	-0.944869	0.753884	0.557282	-0.633861	0.99786	0.984848	0.835789	0.903538	0.824324
REACTOME_REGULATION_OF_RUNX3_EXPRESSION_AND_ACTIVITY	1.60518	0.0345088	0.00738255	-1.60019	0.023333	0.00647626	-2.40926	9.02781e-07	4.15888e-08	-0.639983	0.992208	0.977486	-0.454924	1	1	0.591893	1	0.99187
REACTOME_REGULATION_OF_TNFR1_SIGNALING	-1.18995	0.403453	0.2282	-1.28308	0.222981	0.122414	-0.967186	0.634066	0.505543	0.830184	0.884101	0.756	1.39203	0.234144	0.0721172	1.2803	0.337729	0.133995
REACTOME_REGULATION_OF_TP53_ACTIVITY_THROUGH_ACETYLATION	0.688465	0.955055	0.929336	1.40857	0.150451	0.0711009	1.29098	0.279074	0.140481	0.832034	0.87087	0.732252	1.33641	0.315981	0.120419	1.46747	0.171175	0.0459495
REACTOME_REGULATION_OF_TP53_ACTIVITY_THROUGH_METHYLATION	0.805595	0.842313	0.748996	0.757597	0.841665	0.810268	0.628485	0.948009	0.931608	0.706806	0.953813	0.894628	0.677873	0.961955	0.927136	-0.459677	1	0.99154
REACTOME_REGULATION_OF_TP53_EXPRESSION_AND_DEGRADATION	-0.812747	0.85443	0.764378	0.850587	0.772995	0.721839	0.815225	0.840647	0.786618	-1.08318	0.568289	0.333333	0.700782	0.965683	0.933862	0.941517	0.727365	0.542199
REACTOME_RESOLUTION_OF_ABASIC_SITES_AP_SITES	-1.33204	0.22659	0.097561	-2.20501	3.28591e-05	3.13822e-06	-1.83691	0.00964332	0.00157544	-0.977477	0.718915	0.51	1.47405	0.172352	0.0420031	1.83253	0.00931955	0.00094704
REACTOME_RESOLUTION_OF_AP_SITES_VIA_THE_MULTIPLE_NUCLEOTIDE_PATCH_REPLACEMENT_PATHWAY	-1.43181	0.16326	0.0592734	-2.25846	4.60882e-05	4.60882e-06	-1.85806	0.0123103	0.00207201	-1.16247	0.471381	0.23622	0.833656	0.830686	0.704663	1.37719	0.250068	0.0793269
REACTOME_RESOLUTION_OF_SISTER_CHROMATID_COHESION	-2.55232	2.61765e-09	1e-10	-2.66269	2.02273e-09	1e-10	-1.07628	0.454776	0.300459	-2.39016	6.17778e-09	1e-10	-1.39166	0.153243	0.0343832	1.16745	0.337729	0.133739
REACTOME_RESPIRATORY_ELECTRON_TRANSPORT	1.47937	0.0445608	0.0102767	-2.48503	2.02273e-09	1e-10	-2.95615	4.08257e-09	1e-10	1.07042	0.549308	0.311579	-0.434342	1	1	-0.748439	0.97824	0.941732
REACTOME_RESPIRATORY_ELECTRON_TRANSPORT_ATP_SYNTHESIS_BY_CHEMIOSMOTIC_COUPLING_AND_HEAT_PRODUCTION_BY_UNCOUPLING_PROTEINS	1.62242	0.00507606	0.000688858	-2.52542	2.02273e-09	1e-10	-3.02531	4.08257e-09	1e-10	1.19082	0.345466	0.13786	-0.422829	1	1	-0.787245	0.947794	0.892537
REACTOME_RESPONSE_OF_EIF2AK1_HRI_TO_HEME_DEFICIENCY	-1.71906	0.0417866	0.0094466	-2.18646	9.12134e-05	9.69526e-06	-1.52168	0.154304	0.0580807	0.743396	0.92045	0.815846	0.667271	0.950427	0.905852	0.668356	0.950621	0.898901
REACTOME_RESPONSE_OF_MTB_TO_PHAGOCYTOSIS	-1.03673	0.594914	0.421252	0.846339	0.759137	0.704036	0.854393	0.753175	0.664825	-1.26768	0.357832	0.147059	1.31869	0.313073	0.118388	1.65944	0.0713127	0.0137072
REACTOME_RET_SIGNALING	1.0632	0.542174	0.362222	1.79273	0.0178209	0.00462944	1.53063	0.0890218	0.028547	-1.26771	0.322059	0.121457	-1.31355	0.298067	0.109698	-0.917692	0.754431	0.579901
REACTOME_RETROGRADE_TRANSPORT_AT_THE_TRANS_GOLGI_NETWORK	1.14112	0.425459	0.246725	-1.11979	0.384697	0.268078	-1.08208	0.454109	0.299569	-1.22771	0.369581	0.154	-1.51787	0.121736	0.0249056	-1.19771	0.437757	0.205592
REACTOME_RHO_GTPASE_CYCLE	1.25584	0.0516672	0.0125627	1.90662	2.02273e-09	1e-10	1.83995	5.31496e-08	1.8035e-09	-1.54	0.000798769	4.8666e-05	-1.24508	0.156886	0.035545	1.3938	0.00759082	0.000711639
REACTOME_RHO_GTPASES_ACTIVATE_CIT	-1.1753	0.424686	0.246032	-1.27645	0.264571	0.155235	0.769669	0.842883	0.789279	0.852849	0.838456	0.683884	1.37356	0.26957	0.0904523	1.37097	0.276588	0.0948905
REACTOME_RHO_GTPASES_ACTIVATE_IQGAPS	-0.873198	0.765927	0.640449	-0.876327	0.73319	0.670251	-0.438137	0.998499	0.997826	-0.603656	0.988921	0.968627	0.773845	0.88668	0.793893	1.04996	0.605675	0.377049
REACTOME_RHO_GTPASES_ACTIVATE_NADPH_OXIDASES	-0.768176	0.870244	0.789683	1.27493	0.273112	0.162946	1.28268	0.298833	0.155268	-0.996608	0.691807	0.472973	1.28949	0.354015	0.145729	1.42945	0.237045	0.0729927
REACTOME_RHO_GTPASES_ACTIVATE_PKNS	-3.1072	2.61765e-09	1e-10	-3.12872	2.02273e-09	1e-10	-1.79279	0.00299662	0.000381817	-1.34985	0.191308	0.0508806	1.62712	0.0182113	0.00179739	2.25001	2.36687e-06	5.16157e-08
REACTOME_RHO_GTPASES_ACTIVATE_ROCKS	1.28681	0.286213	0.136546	1.31753	0.24579	0.140625	0.810469	0.809565	0.737523	1.04991	0.624677	0.394628	0.973884	0.679354	0.492462	-0.824309	0.828025	0.700508
REACTOME_RHO_GTPASES_ACTIVATE_WASPS_AND_WAVES	1.09166	0.497198	0.313333	1.33798	0.182487	0.0934579	1.09468	0.470713	0.316456	-0.678567	0.978194	0.94332	0.941878	0.712942	0.538874	1.24251	0.377556	0.159494
REACTOME_RHOA_GTPASE_CYCLE	-1.05806	0.499689	0.315534	1.6159	0.00194514	0.0003174	1.83437	0.000242817	2.06803e-05	-1.45546	0.0465359	0.00738631	1.56351	0.0159218	0.00151773	1.74794	0.000700336	3.63709e-05
REACTOME_RHOB_GTPASE_CYCLE	1.09394	0.456952	0.274376	1.66074	0.0170779	0.00439036	1.82044	0.00225079	0.000268072	-1.54439	0.0632718	0.0112234	1.40528	0.162154	0.037294	1.69468	0.0137818	0.00153648
REACTOME_RHOBTB_GTPASE_CYCLE	2.04938	0.000735759	6.97731e-05	1.27227	0.244549	0.13981	-1.16146	0.387843	0.232816	-1.2082	0.408975	0.183267	-1.55365	0.110243	0.0213893	-1.5308	0.0888518	0.018857
REACTOME_RHOC_GTPASE_CYCLE	-1.08761	0.491373	0.306087	1.73841	0.00627057	0.00126116	1.89149	0.000733071	7.23186e-05	-1.76333	0.00657384	0.000616297	1.31217	0.24727	0.0786899	1.70773	0.00798212	0.000773029
REACTOME_RHOD_GTPASE_CYCLE	1.18199	0.345338	0.18319	1.29365	0.18727	0.0969977	1.05385	0.515406	0.362637	-1.41619	0.156046	0.0386606	-1.58125	0.0687622	0.0110378	-1.36541	0.234964	0.0716612
REACTOME_RHOQ_GTPASE_CYCLE	-1.13992	0.427659	0.248619	1.65096	0.0119121	0.00281339	1.54461	0.0730198	0.0219694	-1.19733	0.441019	0.208413	-0.9505	0.725452	0.554887	1.26205	0.326761	0.126943
REACTOME_RIP_MEDIATED_NFKB_ACTIVATION_VIA_ZBP1	1.26206	0.319433	0.162887	1.07221	0.459835	0.347826	-0.764463	0.844943	0.791398	0.924014	0.75181	0.553648	1.06723	0.58257	0.37	0.826977	0.832412	0.709459
REACTOME_RMTS_METHYLATE_HISTONE_ARGININES	-3.19154	2.61765e-09	1e-10	-2.93179	2.02273e-09	1e-10	-1.02937	0.55482	0.409195	-1.20566	0.39193	0.170588	1.79199	0.00408	0.000293525	2.26181	6.59491e-06	1.67542e-07
REACTOME_RNA_POLYMERASE_I_TRANSCRIPTION	-2.87658	2.61765e-09	1e-10	-3.13992	2.02273e-09	1e-10	-2.15674	2.14504e-06	1.07493e-07	-1.0466	0.575831	0.339181	1.18567	0.353086	0.145161	1.72409	0.00324707	0.000249663
REACTOME_RNA_POLYMERASE_II_TRANSCRIPTION_TERMINATION	1.08809	0.465035	0.281938	-1.56138	0.0367198	0.0114371	-1.74841	0.0107946	0.00179506	-0.954663	0.737027	0.533849	-1.19916	0.372663	0.15994	-1.22984	0.354201	0.14377
REACTOME_RNA_POLYMERASE_III_CHAIN_ELONGATION	1.07765	0.525868	0.344828	-0.830685	0.757932	0.702403	-1.52738	0.114086	0.0389173	1.25523	0.390953	0.169772	0.677721	0.950678	0.906863	-0.816125	0.838776	0.722222
REACTOME_RNA_POLYMERASE_III_TRANSCRIPTION_INITIATION_FROM_TYPE_1_PROMOTER	0.984666	0.646307	0.484076	-0.921236	0.663656	0.581034	-1.45125	0.169703	0.0675381	1.0355	0.631585	0.402834	0.927665	0.736243	0.569231	-0.618289	0.98589	0.95416
REACTOME_RNA_POLYMERASE_III_TRANSCRIPTION_INITIATION_FROM_TYPE_3_PROMOTER	1.22248	0.347118	0.184713	-0.951308	0.608648	0.513793	-1.40927	0.209618	0.0915033	0.916565	0.783783	0.595142	-0.609866	0.975894	0.949346	-0.811803	0.848389	0.740238
REACTOME_RNA_POLYMERASE_III_TRANSCRIPTION_TERMINATION	1.25456	0.311208	0.15678	1.18667	0.360006	0.24186	-1.01161	0.594882	0.456522	0.911797	0.774043	0.583838	-0.642837	0.96673	0.935216	-0.884677	0.787967	0.638514
REACTOME_RND2_GTPASE_CYCLE	1.09279	0.493047	0.309013	1.30107	0.191645	0.1	1.03225	0.557997	0.413043	-1.25778	0.34742	0.139113	-1.37506	0.237273	0.0736677	-1.48778	0.0878112	0.018419
REACTOME_RND3_GTPASE_CYCLE	1.38438	0.186808	0.0735294	1.7389	0.0160256	0.00407301	1.22096	0.323738	0.175182	-1.50089	0.180952	0.046377	-1.4294	0.180566	0.0464	-1.36209	0.237926	0.0737018
REACTOME_ROLE_OF_PHOSPHOLIPIDS_IN_PHAGOCYTOSIS	-0.693839	0.920187	0.869732	1.25478	0.29404	0.180587	1.36213	0.237736	0.11032	-1.13282	0.508362	0.268859	1.31669	0.325832	0.126551	1.10809	0.542026	0.307692
REACTOME_ROS_AND_RNS_PRODUCTION_IN_PHAGOCYTES	1.03346	0.595649	0.422175	-0.983016	0.596599	0.49827	-1.76788	0.0222871	0.00451751	1.16198	0.467434	0.232179	1.07521	0.548122	0.326316	-1.009	0.664862	0.454701
REACTOME_RRNA_MODIFICATION_IN_THE_NUCLEUS_AND_CYTOSOL	1.11631	0.433937	0.253731	-1.8411	0.00405783	0.00075503	-2.16785	7.67423e-05	5.71187e-06	0.79469	0.926898	0.832285	-1.42968	0.169388	0.0401376	-1.54348	0.061862	0.0112909
REACTOME_RUNX1_REGULATES_GENES_INVOLVED_IN_MEGAKARYOCYTE_DIFFERENTIATION_AND_PLATELET_FUNCTION	-3.10257	2.61765e-09	1e-10	-3.04476	2.02273e-09	1e-10	-1.15692	0.359645	0.207059	-1.35851	0.187435	0.0489237	1.58723	0.0252164	0.00280056	2.30701	7.1859e-07	1.26012e-08
REACTOME_RUNX2_REGULATES_OSTEOBLAST_DIFFERENTIATION	1.30584	0.267023	0.124211	1.46589	0.134161	0.0605381	1.05815	0.538688	0.388582	-1.23947	0.383767	0.164706	-0.973575	0.67757	0.490909	-0.605614	0.985674	0.952703
REACTOME_S_PHASE	-1.66602	0.00316724	0.000390033	-2.47652	2.02273e-09	1e-10	-2.28468	4.08257e-09	1e-10	-1.9861	1.62199e-05	5.43336e-07	-1.24643	0.237609	0.0738255	0.935359	0.784394	0.633441
REACTOME_SARS_COV_2_INFECTION	1.09276	0.466387	0.283186	-1.64074	0.0173154	0.00447087	-1.81247	0.00408444	0.000548408	-1.02013	0.626096	0.396518	-1.55257	0.0792884	0.013386	-1.61367	0.0331805	0.00475179
REACTOME_SARS_COV_INFECTIONS	1.15493	0.308675	0.154639	-1.38021	0.0609569	0.0218177	-1.58819	0.00686577	0.00105224	-0.894771	0.864871	0.721374	-1.42594	0.101314	0.0189053	-1.50018	0.0258503	0.00347538
REACTOME_SCAVENGING_BY_CLASS_A_RECEPTORS	1.1253	0.493143	0.309278	-0.911926	0.667165	0.586716	-1.26263	0.335239	0.184946	0.881524	0.803058	0.626609	-0.755229	0.897882	0.812292	-0.928533	0.752799	0.577061
REACTOME_SCF_SKP2_MEDIATED_DEGRADATION_OF_P27_P21	1.14309	0.385389	0.21322	-2.08583	9.12006e-05	9.67341e-06	-2.69093	4.08257e-09	1e-10	-1.03974	0.601753	0.369524	-0.677732	0.982281	0.957768	0.581083	1	0.992084
REACTOME_SEALING_OF_THE_NUCLEAR_ENVELOPE_NE_BY_ESCRT_III	1.1674	0.405524	0.229645	-0.733631	0.886362	0.865248	-1.09987	0.452234	0.296943	1.34749	0.312755	0.115385	0.828444	0.837177	0.715026	-0.79602	0.871979	0.774744
REACTOME_SELECTIVE_AUTOPHAGY	1.3851	0.0791934	0.0224412	-1.21945	0.240979	0.136519	-1.57293	0.0439535	0.01126	0.799088	0.93237	0.843177	-1.08402	0.534835	0.312595	-1.33833	0.228209	0.06875
REACTOME_SEMA3A_PAK_DEPENDENT_AXON_REPULSION	0.851009	0.77744	0.65567	1.43136	0.176262	0.0891304	1.25174	0.325442	0.176909	0.892847	0.792865	0.613734	1.31833	0.333726	0.1325	1.10067	0.559048	0.324324
REACTOME_SEMA4D_IN_SEMAPHORIN_SIGNALING	1.06651	0.541046	0.361111	1.26907	0.280212	0.168919	1.01379	0.554379	0.407749	1.10005	0.542215	0.304878	-1.2214	0.411775	0.19376	-1.23726	0.415643	0.189565
REACTOME_SEMA4D_INDUCED_CELL_MIGRATION_AND_GROWTH_CONE_COLLAPSE	1.13986	0.456295	0.273469	1.10037	0.425817	0.311947	0.934726	0.667987	0.553153	1.21548	0.425718	0.195918	-1.03172	0.605605	0.399334	-1.20325	0.476235	0.240901
REACTOME_SEMAPHORIN_INTERACTIONS	1.32405	0.178288	0.0682303	1.82035	0.00709767	0.00147695	1.43284	0.140304	0.0508249	1.00097	0.668534	0.446541	1.19261	0.368823	0.156342	1.17725	0.415643	0.189974
REACTOME_SENESCENCE_ASSOCIATED_SECRETORY_PHENOTYPE_SASP	-3.19557	2.61765e-09	1e-10	-3.04905	2.02273e-09	1e-10	-2.0287	4.97049e-05	3.51844e-06	-1.21365	0.332708	0.128655	1.30673	0.20827	0.0590649	1.99028	6.00741e-05	1.93134e-06
REACTOME_SENSORY_PERCEPTION	-0.876928	0.848201	0.757282	1.43277	0.023912	0.00667924	1.45536	0.0349375	0.00830648	0.995585	0.709302	0.492843	-0.705777	1	0.990604	-0.818436	0.94751	0.891117
REACTOME_SENSORY_PROCESSING_OF_SOUND	-0.6982	0.963996	0.940741	1.67222	0.0159459	0.00403486	1.53552	0.0508893	0.0135399	1.17363	0.43267	0.201258	0.917755	0.779544	0.627628	-1.1139	0.527017	0.290997
REACTOME_SENSORY_PROCESSING_OF_SOUND_BY_OUTER_HAIR_CELLS_OF_THE_COCHLEA	0.751257	0.933997	0.894624	1.621	0.0290422	0.00853646	1.44711	0.097928	0.0322172	1.0369	0.616792	0.385081	-0.771618	0.914031	0.84252	-1.18163	0.45201	0.218644
REACTOME_SEPARATION_OF_SISTER_CHROMATIDS	-2.20886	3.18082e-09	1.25089e-10	-2.5947	2.02273e-09	1e-10	-2.0491	7.06987e-07	3.16378e-08	-2.22891	6.17778e-09	1e-10	-1.36996	0.114562	0.0225621	0.974985	0.735234	0.551095
REACTOME_SEROTONIN_NEUROTRANSMITTER_RELEASE_CYCLE	-0.879264	0.751324	0.618956	1.40709	0.195154	0.102174	1.33249	0.271945	0.134078	-1.09003	0.583718	0.347015	1.43067	0.219196	0.065	2.20349	0.00124249	7.40242e-05
REACTOME_SHC1_EVENTS_IN_ERBB2_SIGNALING	1.11526	0.468673	0.285417	1.12417	0.411661	0.297968	0.7816	0.835199	0.77758	-1.21604	0.43267	0.201161	-1.38905	0.259214	0.0851419	-1.20527	0.4643	0.230375
REACTOME_SIALIC_ACID_METABOLISM	-0.546141	0.994062	0.988701	-1.04539	0.499414	0.389655	-1.40297	0.209618	0.0915033	0.781257	0.918322	0.809717	-1.13461	0.492853	0.263072	-0.993727	0.685679	0.480475
REACTOME_SIGNAL_AMPLIFICATION	0.636282	0.980874	0.965665	-0.976864	0.604686	0.507937	-0.955229	0.64902	0.527594	-1.16675	0.4641	0.227451	-1.45698	0.220431	0.0657673	-1.1942	0.44841	0.214527
REACTOME_SIGNAL_TRANSDUCTION_BY_L1	0.971777	0.662865	0.50625	0.927021	0.662969	0.580135	1.0745	0.514034	0.36121	0.850067	0.840046	0.686598	0.744121	0.913035	0.841191	0.83823	0.822207	0.692308
REACTOME_SIGNALING_BY_ACTIVIN	1.04138	0.575042	0.39749	1.28976	0.282443	0.171053	1.06915	0.5348	0.384335	-1.41522	0.258345	0.082243	-1.34047	0.332368	0.131363	-1.23516	0.449219	0.215722
REACTOME_SIGNALING_BY_ALK	1.12946	0.448191	0.266094	1.67084	0.0489552	0.0163252	1.27419	0.298833	0.155393	-1.13653	0.503604	0.264822	-0.885998	0.779544	0.627677	-0.842613	0.821028	0.689304
REACTOME_SIGNALING_BY_BMP	0.831618	0.827677	0.726496	1.60862	0.0534469	0.0183641	1.48201	0.130655	0.0461255	-1.4893	0.163613	0.0409768	-1.62018	0.075944	0.0126516	-1.15602	0.503291	0.267826
REACTOME_SIGNALING_BY_BRAF_AND_RAF1_FUSIONS	1.33909	0.169677	0.0631808	1.75036	0.00473161	0.000909107	1.39563	0.142739	0.0522523	-0.769031	0.939963	0.862333	0.92908	0.767441	0.611276	1.12964	0.485983	0.251295
REACTOME_SIGNALING_BY_CSF3_G_CSF	0.758687	0.909334	0.849257	-1.02815	0.515746	0.408621	-1.30606	0.266957	0.130719	-0.677804	0.970155	0.929134	-0.829391	0.854168	0.74183	0.822783	0.850407	0.743341
REACTOME_SIGNALING_BY_CTNNB1_PHOSPHO_SITE_MUTANTS	0.756964	0.886414	0.8159	1.41697	0.189777	0.0986842	1.1726	0.412316	0.255009	-1.34663	0.308951	0.11215	-0.787237	0.856604	0.745484	0.739598	0.901544	0.81978
REACTOME_SIGNALING_BY_CYTOSOLIC_FGFR1_FUSION_MUTANTS	1.91528	0.00605689	0.000846603	1.89283	0.00726408	0.00152138	1.27475	0.325111	0.176364	0.661234	0.96497	0.915114	-0.931115	0.727732	0.557239	-0.843247	0.821796	0.690972
REACTOME_SIGNALING_BY_EGFR_IN_CANCER	1.03663	0.568105	0.390397	0.911549	0.681781	0.605023	-0.975891	0.612097	0.478166	-1.16907	0.469137	0.234252	-1.52261	0.175184	0.0438312	-1.37079	0.26388	0.0870307
REACTOME_SIGNALING_BY_ERBB2	1.36158	0.173606	0.0655022	1.2705	0.210174	0.112644	-0.733277	0.933941	0.913793	-1.56396	0.0813426	0.0157089	-1.553	0.0985717	0.0180757	-1.20536	0.420899	0.194079
REACTOME_SIGNALING_BY_ERBB2_ECD_MUTANTS	1.33969	0.269657	0.125773	1.52798	0.11584	0.0500065	1.14035	0.441523	0.284916	-1.586	0.12489	0.0283304	-1.65506	0.101639	0.0190116	-1.36969	0.307116	0.114695
REACTOME_SIGNALING_BY_ERBB2_IN_CANCER	1.56866	0.0824872	0.0235811	1.39852	0.149907	0.0707763	0.860587	0.769604	0.683824	-1.33426	0.277871	0.0925197	-1.70444	0.0433353	0.00592201	-1.58553	0.0905352	0.0192754
REACTOME_SIGNALING_BY_ERBB4	1.06869	0.512212	0.331155	0.857667	0.780998	0.732558	-1.03461	0.5348	0.384289	-1.26634	0.339283	0.133201	-1.82221	0.0130848	0.00118637	-1.459	0.106894	0.0243925
REACTOME_SIGNALING_BY_FGFR	-0.585576	0.9969	0.993092	0.854968	0.799924	0.755344	0.828187	0.828445	0.767196	-1.11489	0.492489	0.254902	-1.15418	0.417499	0.196923	-0.965701	0.712804	0.516975
REACTOME_SIGNALING_BY_FGFR1_IN_DISEASE	1.78845	0.0206093	0.0037626	1.71392	0.0296296	0.00876238	1.02686	0.551527	0.404412	-1.09115	0.560623	0.324803	-1.38887	0.232247	0.0714286	-1.167	0.485983	0.251282
REACTOME_SIGNALING_BY_FGFR2	0.645701	0.987542	0.977778	0.753248	0.92232	0.908434	-0.791768	0.879787	0.838269	-1.03602	0.617688	0.386194	-1.24261	0.319474	0.122963	-1.10606	0.542252	0.308065
REACTOME_SIGNALING_BY_FGFR2_IIIA_TM	0.965299	0.66501	0.51004	-1.61026	0.0475972	0.015798	-1.94607	0.00683265	0.00104409	0.914968	0.773195	0.582645	-1.30479	0.34844	0.142384	-1.50483	0.179196	0.0490694
REACTOME_SIGNALING_BY_FGFR2_IN_DISEASE	0.870713	0.793713	0.677778	-0.885728	0.717194	0.649826	-1.16951	0.389172	0.233853	-0.69225	0.970155	0.92915	-1.59212	0.113179	0.0222389	-1.54479	0.120709	0.0289796
REACTOME_SIGNALING_BY_FGFR3	-0.917875	0.716034	0.574275	0.999902	0.568774	0.46729	1.06258	0.504864	0.350814	-1.21714	0.40223	0.178138	-1.40922	0.21043	0.0604134	-1.11265	0.530831	0.294893
REACTOME_SIGNALING_BY_FGFR4	-0.861497	0.801409	0.688312	0.981854	0.599663	0.50237	0.931722	0.683622	0.575318	-1.20034	0.425237	0.195219	-1.30301	0.307899	0.115324	-0.970291	0.695941	0.495826
REACTOME_SIGNALING_BY_FLT3_FUSION_PROTEINS	1.43583	0.18796	0.0742972	1.6393	0.0531435	0.0182001	1.21423	0.371596	0.218115	-1.47495	0.190537	0.0501931	-1.47657	0.193637	0.0529801	-1.33104	0.357139	0.145516
REACTOME_SIGNALING_BY_FLT3_ITD_AND_TKD_MUTANTS	1.38583	0.21875	0.0920502	1.35474	0.225842	0.125	0.969512	0.634395	0.506375	-1.2274	0.430799	0.2	-1.40268	0.287696	0.101806	-1.0955	0.582658	0.354662
REACTOME_SIGNALING_BY_GPCR	-0.881288	0.918254	0.866373	1.39593	0.0037163	0.000678956	1.43849	0.00362451	0.000468335	-1.03504	0.565083	0.32872	1.27805	0.0640506	0.00993591	1.23291	0.087998	0.0185176
REACTOME_SIGNALING_BY_HEDGEHOG	1.31226	0.114806	0.0369186	-1.29619	0.118665	0.0518395	-1.49354	0.02267	0.00465117	-0.922702	0.822105	0.655238	-1.04633	0.589932	0.377593	-0.827559	0.908394	0.829971
REACTOME_SIGNALING_BY_INSULIN_RECEPTOR	-0.947615	0.710276	0.565693	-0.972034	0.608648	0.513699	-1.23894	0.270864	0.133484	-1.11917	0.517719	0.27853	-1.62316	0.0397974	0.00527889	-1.69278	0.0186867	0.00225181
REACTOME_SIGNALING_BY_MET	1.182	0.281657	0.133803	1.46533	0.0674551	0.0251102	1.05122	0.527243	0.375218	-1.2834	0.282286	0.0957031	-1.28325	0.258017	0.0842266	-1.15796	0.45201	0.218462
REACTOME_SIGNALING_BY_MODERATE_KINASE_ACTIVITY_BRAF_MUTANTS	1.18433	0.336905	0.176972	1.46683	0.113021	0.04851	1.29912	0.235544	0.108893	-0.643911	0.987896	0.966	1.14078	0.477131	0.245431	1.31402	0.30227	0.110565
REACTOME_SIGNALING_BY_NOTCH	-2.29778	2.61765e-09	1e-10	-2.29009	2.02273e-09	1e-10	-1.27933	0.0938178	0.0304433	-1.0019	0.659338	0.437137	1.06753	0.511298	0.281513	1.61779	0.000996313	5.62218e-05
REACTOME_SIGNALING_BY_NOTCH2	1.41632	0.134042	0.0453937	1.60443	0.0602875	0.0214461	1.0227	0.566564	0.42329	-1.26509	0.33435	0.129666	-1.1207	0.493505	0.264516	-1.0118	0.643586	0.424958
REACTOME_SIGNALING_BY_NOTCH3	1.00658	0.607309	0.435897	1.57011	0.0695512	0.0261638	1.50264	0.0836839	0.0263275	-1.30123	0.308696	0.111111	-1.04069	0.606771	0.400922	-0.727938	0.953871	0.905158
REACTOME_SIGNALING_BY_NOTCH4	1.78918	0.00490211	0.00065545	-1.29366	0.160234	0.0774527	-2.01283	0.000366651	3.27926e-05	-0.760845	0.96286	0.911321	-0.711132	0.982539	0.958333	0.642753	1	0.991525
REACTOME_SIGNALING_BY_NTRK2_TRKB	0.85073	0.813566	0.705508	1.17863	0.369196	0.251163	0.950926	0.640539	0.516605	-1.23645	0.40162	0.177515	-1.23823	0.390879	0.17608	-1.00643	0.673726	0.466216
REACTOME_SIGNALING_BY_NTRK3_TRKC	0.761841	0.879039	0.805439	1.23225	0.326653	0.210526	0.91045	0.712631	0.608379	-1.33296	0.318183	0.119626	-1.22294	0.452973	0.224959	-0.88078	0.783999	0.632541
REACTOME_SIGNALING_BY_NTRKS	0.903315	0.805675	0.694872	1.61322	0.00534063	0.00105132	1.35814	0.0721322	0.0215424	-1.1476	0.399868	0.176471	1.10556	0.421811	0.2	1.25684	0.157786	0.0413267
REACTOME_SIGNALING_BY_PDGF	0.839259	0.864038	0.778742	1.86326	0.00464469	0.000890174	1.66961	0.0273485	0.00605968	-0.990103	0.688568	0.468045	-1.06746	0.57387	0.357895	1.4116	0.11419	0.0268276
REACTOME_SIGNALING_BY_PDGFR_IN_DISEASE	1.4766	0.161054	0.0582329	1.77206	0.0226544	0.00624143	1.26427	0.320072	0.171904	-2.00697	0.00482208	0.000422799	-1.81154	0.0188811	0.00187623	-1.42827	0.236743	0.072758
REACTOME_SIGNALING_BY_PTK6	0.711168	0.966981	0.946121	0.840385	0.813526	0.773672	0.919997	0.699782	0.593407	-0.966035	0.737885	0.535238	-1.02713	0.625273	0.421759	-0.818995	0.85826	0.754072
REACTOME_SIGNALING_BY_RECEPTOR_TYROSINE_KINASES	1.29912	0.021384	0.00396926	1.67839	7.57832e-07	5.14304e-08	1.266	0.0544801	0.0148382	-1.16009	0.252349	0.0790861	-1.06138	0.507495	0.277251	-1.03813	0.592221	0.363747
REACTOME_SIGNALING_BY_ROBO_RECEPTORS	1.77936	0.000116938	8.77689e-06	-1.6443	0.00134773	0.000207156	-2.43919	4.08257e-09	1e-10	0.676247	1	1	-0.765206	0.985085	0.962716	-0.642598	1	1
REACTOME_SIGNALING_BY_SCF_KIT	1.19948	0.333911	0.17382	1.64542	0.030871	0.00926131	1.29837	0.230118	0.105072	-1.88559	0.00460169	0.000400371	-1.41931	0.205707	0.0579937	1.00747	0.648533	0.432099
REACTOME_SIGNALING_BY_TGF_BETA_RECEPTOR_COMPLEX	1.05927	0.512212	0.330969	1.28767	0.177727	0.0902613	1.07811	0.470637	0.315697	-1.27089	0.324547	0.123529	-1.22311	0.33162	0.130769	-1.01842	0.635792	0.416667
REACTOME_SIGNALING_BY_TGFB_FAMILY_MEMBERS	0.995179	0.629244	0.464198	1.37378	0.0679022	0.0253603	1.24778	0.247924	0.117747	-1.48876	0.0731972	0.0136586	-1.50487	0.0796066	0.0134945	-1.22886	0.319203	0.122356
REACTOME_SIGNALING_BY_TYPE_1_INSULIN_LIKE_GROWTH_FACTOR_1_RECEPTOR_IGF1R	-0.94241	0.690961	0.541899	1.44303	0.0855468	0.0337766	1.54588	0.0502976	0.0132921	-1.13327	0.512069	0.272727	-1.41256	0.195054	0.0535433	-1.36397	0.258361	0.0847458
REACTOME_SIGNALING_BY_VEGF	1.02183	0.577134	0.400498	1.81199	0.000848248	0.000122567	1.73514	0.0048409	0.000691013	-1.20139	0.353011	0.143411	-1.03488	0.601056	0.393632	1.30077	0.152363	0.0395638
REACTOME_SIGNALLING_TO_ERKS	-1.14034	0.451306	0.268248	0.863021	0.748363	0.689815	1.21285	0.328356	0.179673	-0.84377	0.87087	0.731898	-0.847713	0.831508	0.707006	0.854885	0.822207	0.692308
REACTOME_SIGNALLING_TO_RAS	-1.13895	0.466938	0.28373	1.0063	0.551835	0.448661	1.24946	0.335188	0.184843	0.961815	0.71008	0.493802	1.01535	0.617463	0.41206	1.01047	0.645674	0.428224
REACTOME_SIRT1_NEGATIVELY_REGULATES_RRNA_EXPRESSION	-3.3367	2.61765e-09	1e-10	-3.42208	2.02273e-09	1e-10	-2.48321	1.22329e-07	4.45331e-09	-1.70821	0.0160192	0.00180072	1.63247	0.0389805	0.00510919	2.31826	2.03828e-06	4.26169e-08
REACTOME_SLC_MEDIATED_TRANSMEMBRANE_TRANSPORT	-1.53954	0.0117774	0.00186321	-1.48981	0.0172085	0.00443554	-1.05458	0.464487	0.309693	-0.969031	0.731925	0.527881	-1.30713	0.183431	0.0477547	-1.35152	0.115045	0.0270541
REACTOME_SLC_TRANSPORTER_DISORDERS	-1.16977	0.389606	0.217391	-1.2397	0.214667	0.116438	-0.948427	0.676129	0.566125	-1.50484	0.0840208	0.0163773	-1.66716	0.0250635	0.00277794	-1.53915	0.0613821	0.0111365
REACTOME_SMAD2_SMAD3_SMAD4_HETEROTRIMER_REGULATES_TRANSCRIPTION	0.968445	0.674519	0.520971	1.12723	0.416713	0.30303	-0.813686	0.823684	0.759825	-1.20147	0.403437	0.179134	-1.05168	0.591022	0.379365	-0.68291	0.965825	0.924786
REACTOME_SNRNP_ASSEMBLY	-0.848927	0.833606	0.737132	-1.5658	0.028672	0.00840831	-1.53045	0.0726308	0.0217701	-1.84994	0.00414314	0.000351949	-1.46633	0.17123	0.0409212	-0.951549	0.726324	0.539837
REACTOME_SPHINGOLIPID_DE_NOVO_BIOSYNTHESIS	0.854052	0.827731	0.726891	-0.840445	0.804505	0.761658	-0.981674	0.633172	0.504405	-1.49864	0.184228	0.0475894	-1.97974	0.00190861	0.000120146	-1.87628	0.00348981	0.000271813
REACTOME_SPRY_REGULATION_OF_FGF_SIGNALING	-0.873836	0.753758	0.622824	0.734942	0.864983	0.83913	0.883673	0.748908	0.657356	-1.23723	0.430799	0.199627	-0.704177	0.924258	0.858804	0.80956	0.845862	0.734234
REACTOME_STABILIZATION_OF_P53	1.56717	0.030313	0.00622609	-1.68668	0.0132798	0.00322064	-2.52623	1.17204e-07	4.22785e-09	-0.729073	0.971356	0.930902	-0.779409	0.905557	0.826866	-0.594113	1	0.990431
REACTOME_STIMULI_SENSING_CHANNELS	-1.04209	0.550069	0.37108	-0.826532	0.872456	0.848537	1.0215	0.554692	0.408526	-0.985459	0.689811	0.469811	-1.25825	0.295891	0.108631	-1.23841	0.309384	0.115741
REACTOME_STRIATED_MUSCLE_CONTRACTION	1.17643	0.412284	0.235789	0.686112	0.909337	0.892377	-0.807194	0.822634	0.75817	-0.957753	0.744262	0.543137	-0.407484	1	0.998347	0.530082	1	0.985366
REACTOME_SULFUR_AMINO_ACID_METABOLISM	-1.40491	0.182467	0.0708955	-1.60137	0.0514198	0.0174365	-1.37018	0.224049	0.101099	-0.619404	0.991297	0.974308	0.908287	0.748585	0.58481	0.79694	0.883385	0.791768
REACTOME_SUMOYLATION_OF_DNA_METHYLATION_PROTEINS	1.16116	0.445588	0.263918	1.27698	0.28621	0.173913	1.22047	0.355542	0.20298	-0.853338	0.830543	0.66791	-0.836704	0.826226	0.696013	0.821289	0.834702	0.713964
REACTOME_SUMOYLATION_OF_INTRACELLULAR_RECEPTORS	1.50401	0.105002	0.0325861	2.22135	0.000370804	4.73296e-05	1.41979	0.167269	0.0658135	-1.11604	0.540574	0.302372	-1.05743	0.591296	0.38056	-0.869213	0.78238	0.628183
REACTOME_SUMOYLATION_OF_RNA_BINDING_PROTEINS	0.881522	0.804307	0.692308	-1.08902	0.444594	0.331597	0.974108	0.606993	0.471136	-1.62104	0.054921	0.00924817	-1.50511	0.118486	0.0237877	-1.14946	0.490088	0.254576
REACTOME_SUMOYLATION_OF_SUMOYLATION_PROTEINS	0.802561	0.882028	0.808889	-1.09029	0.429861	0.317073	-0.862996	0.773156	0.688196	-1.827	0.0153521	0.00169812	-1.63203	0.092594	0.0165306	-1.06789	0.576779	0.345964
REACTOME_SUMOYLATION_OF_TRANSCRIPTION_COFACTORS	1.62196	0.0504191	0.0121346	1.75809	0.0103151	0.00235741	1.53387	0.0779662	0.0240732	-1.0756	0.595046	0.359596	-1.00717	0.63012	0.430141	0.938937	0.721527	0.531172
REACTOME_SUMOYLATION_OF_TRANSCRIPTION_FACTORS	2.00392	0.00245443	0.000292325	1.71453	0.0297117	0.0088	-0.863242	0.76322	0.676991	1.27643	0.357832	0.146998	1.13197	0.504137	0.27451	-0.951526	0.724436	0.536458
REACTOME_SUMOYLATION_OF_UBIQUITINYLATION_PROTEINS	1.11913	0.487054	0.302521	1.00246	0.56524	0.463357	1.04773	0.534407	0.383212	-1.64385	0.0770218	0.0146321	-1.47144	0.142151	0.0310316	-0.986282	0.686545	0.484087
REACTOME_SURFACTANT_METABOLISM	0.853939	0.797625	0.682731	1.34699	0.225842	0.125	1.37002	0.224852	0.101664	0.607713	0.985602	0.960744	0.580243	0.992693	0.974874	-0.7007	0.928016	0.861252
REACTOME_SWITCHING_OF_ORIGINS_TO_A_POST_REPLICATIVE_STATE	-1.36025	0.134197	0.0456853	-2.45087	2.70207e-09	1.37836e-10	-2.64092	4.08257e-09	1e-10	-1.65039	0.0179662	0.00210036	-1.34132	0.181433	0.0469897	-0.682558	0.999984	0.981191
REACTOME_SYNDECAN_INTERACTIONS	1.47167	0.123869	0.0409743	1.8068	0.0201663	0.00542904	1.25395	0.320072	0.171846	0.982194	0.691939	0.47379	-1.09748	0.54569	0.3229	-1.17171	0.493708	0.258065
REACTOME_SYNTHESIS_OF_ACTIVE_UBIQUITIN_ROLES_OF_E1_AND_E2_ENZYMES	-0.824672	0.823441	0.721495	-1.46716	0.106302	0.0443601	-1.75428	0.0203599	0.00401707	-1.33386	0.281138	0.0943026	-1.27935	0.348221	0.141935	-1.16458	0.495126	0.259696
REACTOME_SYNTHESIS_OF_BILE_ACIDS_AND_BILE_SALTS	-0.789246	0.865675	0.782288	-0.789967	0.839432	0.807018	0.795528	0.860042	0.811918	-0.855035	0.861842	0.714004	-1.19893	0.422586	0.200653	-1.13475	0.528549	0.292437
REACTOME_SYNTHESIS_OF_BILE_ACIDS_AND_BILE_SALTS_VIA_7ALPHA_HYDROXYCHOLESTEROL	0.765334	0.876903	0.802041	0.973531	0.588365	0.488938	0.764946	0.854285	0.803604	-0.747719	0.92492	0.826172	-0.999904	0.650716	0.454243	-0.951095	0.710182	0.512998
REACTOME_SYNTHESIS_OF_GLYCOSYLPHOSPHATIDYLINOSITOL_GPI	-1.30313	0.278401	0.131631	-1.86857	0.00655369	0.0013303	-1.4098	0.186865	0.0774336	-0.916908	0.766494	0.574181	-1.44582	0.210606	0.0606061	-1.67377	0.0665099	0.0124706
REACTOME_SYNTHESIS_OF_IP3_AND_IP4_IN_THE_CYTOSOL	0.932735	0.702107	0.555324	1.78108	0.0192268	0.00511562	1.55157	0.075249	0.0229636	1.22435	0.415571	0.188259	1.44924	0.223254	0.0673575	1.60737	0.0674248	0.0127937
REACTOME_SYNTHESIS_OF_PA	1.07196	0.52101	0.340471	-1.08143	0.446903	0.333922	-1.02743	0.5442	0.394794	-0.886072	0.821335	0.654224	-1.23585	0.382187	0.169355	-1.35965	0.275984	0.0944351
REACTOME_SYNTHESIS_OF_PC	1.24574	0.306265	0.152361	0.718353	0.894968	0.875862	-1.02439	0.542864	0.392936	1.15346	0.475774	0.239837	0.647694	0.965683	0.933985	-0.887586	0.783618	0.631757
REACTOME_SYNTHESIS_OF_PIPS_AT_THE_EARLY_ENDOSOME_MEMBRANE	0.755475	0.894821	0.828866	1.02029	0.519809	0.413043	1.22677	0.351918	0.199255	-1.77789	0.0283006	0.00369664	-1.55467	0.171622	0.0412078	-0.839875	0.830654	0.706093
REACTOME_SYNTHESIS_OF_PIPS_AT_THE_GOLGI_MEMBRANE	-0.827305	0.809953	0.700382	0.81184	0.772995	0.721491	1.28681	0.300987	0.156648	-1.14396	0.530465	0.291589	-0.836889	0.815022	0.681445	0.53004	0.997719	0.975824
REACTOME_SYNTHESIS_OF_PIPS_AT_THE_PLASMA_MEMBRANE	1.15094	0.406291	0.230603	1.82486	0.00795886	0.00170445	1.39929	0.144648	0.0531136	-1.49945	0.0914497	0.0183804	-1.73218	0.0215163	0.00221064	-1.23303	0.390437	0.169381
REACTOME_SYNTHESIS_OF_SUBSTRATES_IN_N_GLYCAN_BIOSYTHESIS	-1.1276	0.452104	0.269231	-1.64961	0.0148718	0.00372297	-1.65715	0.0252806	0.00543675	1.12935	0.492489	0.255102	-0.929378	0.758477	0.598187	-0.873064	0.822864	0.693182
REACTOME_TAK1_ACTIVATES_NFKB_BY_PHOSPHORYLATION_AND_ACTIVATION_OF_IKKS_COMPLEX	1.40056	0.134967	0.0460845	1.70287	0.027882	0.00810143	0.768814	0.880624	0.839851	0.783059	0.92045	0.816162	1.16844	0.46846	0.239075	0.943986	0.720761	0.528256
REACTOME_TELOMERE_EXTENSION_BY_TELOMERASE	-1.29347	0.316855	0.16092	-1.82129	0.0123737	0.00295023	-1.37475	0.216059	0.0954545	-1.30976	0.316521	0.117988	-1.01758	0.627199	0.42571	1.19164	0.44544	0.211538
REACTOME_TERMINATION_OF_TRANSLESION_DNA_SYNTHESIS	-1.31951	0.266599	0.123862	-2.0039	0.00127215	0.00019411	-1.68816	0.0314642	0.00731808	-1.18148	0.436536	0.204724	0.691818	0.960998	0.924731	1.06622	0.561747	0.328537
REACTOME_TGF_BETA_RECEPTOR_SIGNALING_ACTIVATES_SMADS	-0.777086	0.887884	0.817851	-0.999079	0.556339	0.453752	-0.768103	0.880892	0.840611	-0.988211	0.705479	0.488189	-1.37247	0.248778	0.0793651	-1.31561	0.344914	0.138462
REACTOME_TGF_BETA_RECEPTOR_SIGNALING_IN_EMT_EPITHELIAL_TO_MESENCHYMAL_TRANSITION	-0.661185	0.945334	0.912959	0.874281	0.701359	0.630435	1.22132	0.355542	0.20298	0.736503	0.921925	0.819742	1.11561	0.545424	0.3225	1.09303	0.568858	0.335586
REACTOME_THE_CITRIC_ACID_TCA_CYCLE_AND_RESPIRATORY_ELECTRON_TRANSPORT	1.6264	0.00260727	0.000315216	-2.28828	2.02273e-09	1e-10	-2.74466	4.08257e-09	1e-10	0.860472	0.924061	0.82268	0.608432	1	1	-0.678657	1	0.998567
REACTOME_THE_ROLE_OF_GTSE1_IN_G2_M_PROGRESSION_AFTER_G2_CHECKPOINT	0.971044	0.677602	0.52381	-2.01442	0.000183256	2.13318e-05	-2.3807	8.70608e-07	3.9911e-08	-0.794364	0.934916	0.85	0.430386	1	1	0.954845	0.738267	0.555858
REACTOME_THE_ROLE_OF_NEF_IN_HIV_1_REPLICATION_AND_DISEASE_PATHOGENESIS	0.789902	0.87856	0.804721	-0.915048	0.686431	0.610229	-0.77545	0.876679	0.834437	-0.782661	0.919342	0.813725	0.69142	0.952806	0.909535	0.896448	0.772925	0.609756
REACTOME_THROMBIN_SIGNALLING_THROUGH_PROTEINASE_ACTIVATED_RECEPTORS_PARS	0.682877	0.953402	0.92569	0.860073	0.744725	0.684834	-0.98563	0.606991	0.470588	-0.817335	0.891128	0.767717	-1.19025	0.443558	0.21732	-0.914077	0.762413	0.59253
REACTOME_THROMBOXANE_SIGNALLING_THROUGH_TP_RECEPTOR	0.665464	0.948198	0.918367	-1.04998	0.50225	0.392727	-1.14961	0.434	0.277405	-1.09304	0.574517	0.337891	-1.23705	0.411522	0.193012	-0.936707	0.724436	0.535529
REACTOME_TICAM1_RIP1_MEDIATED_IKK_COMPLEX_RECRUITMENT	0.868617	0.782381	0.662651	-1.20212	0.330979	0.214801	-1.50199	0.153542	0.057725	-1.24019	0.406428	0.181467	-0.986484	0.669291	0.478477	-0.894582	0.775363	0.614213
REACTOME_TIGHT_JUNCTION_INTERACTIONS	0.7364	0.912082	0.855102	-0.796451	0.797722	0.752727	-1.05047	0.531531	0.380313	-0.660676	0.966186	0.919922	-1.07811	0.559488	0.342762	-1.1545	0.525245	0.289428
REACTOME_TNF_RECEPTOR_SUPERFAMILY_TNFSF_MEMBERS_MEDIATING_NON_CANONICAL_NF_KB_PATHWAY	0.717165	0.920331	0.870293	-0.878413	0.699403	0.628205	-1.02247	0.566564	0.423841	1.06869	0.598369	0.364026	1.1159	0.533908	0.310433	1.00957	0.65281	0.43956
REACTOME_TNF_SIGNALING	-0.881239	0.771728	0.648598	-0.930402	0.667165	0.586806	-0.832633	0.816624	0.748908	-0.891732	0.830058	0.667331	1.0939	0.524392	0.300275	0.881236	0.800018	0.659367
REACTOME_TNFR1_INDUCED_NFKAPPAB_SIGNALING_PATHWAY	-0.887356	0.755586	0.625461	-1.04268	0.507065	0.398246	-0.946074	0.643263	0.52043	0.946396	0.743279	0.541414	1.44159	0.218944	0.0645445	1.11286	0.528549	0.292383
REACTOME_TNFR2_NON_CANONICAL_NF_KB_PATHWAY	1.44563	0.0664177	0.0175522	-1.68125	0.00716461	0.0014941	-2.43196	1.51803e-08	4.36612e-10	0.747713	0.972696	0.933333	0.821409	0.943687	0.893617	0.676504	1	0.99723
REACTOME_TNFS_BIND_THEIR_PHYSIOLOGICAL_RECEPTORS	1.16662	0.427484	0.248421	-0.765955	0.841107	0.809353	-1.33511	0.238631	0.111111	1.23727	0.413801	0.186992	1.03196	0.62314	0.418136	-0.672527	0.953871	0.905405
REACTOME_TOLL_LIKE_RECEPTOR_9_TLR9_CASCADE	1.20335	0.259188	0.118519	1.46809	0.0401213	0.0127937	0.882483	0.781289	0.699825	-1.16511	0.412447	0.185824	-1.04025	0.587968	0.375929	-1.00235	0.672915	0.464899
REACTOME_TOLL_LIKE_RECEPTOR_CASCADES	1.28672	0.142729	0.0495949	1.37565	0.0546148	0.0188881	0.964246	0.649557	0.528696	-1.06324	0.543239	0.305816	-1.15615	0.386572	0.172462	-1.14439	0.432284	0.20205
REACTOME_TOLL_LIKE_RECEPTOR_TLR1_TLR2_CASCADE	1.17192	0.292437	0.141439	1.51711	0.0293283	0.00865348	0.887695	0.751943	0.66323	-1.05945	0.56464	0.328273	-1.06529	0.550181	0.328467	-1.03645	0.61207	0.388976
REACTOME_TP53_REGULATES_TRANSCRIPTION_OF_CELL_CYCLE_GENES	-1.2982	0.22435	0.0955882	-1.43715	0.10073	0.0416303	-0.865584	0.788623	0.709052	-1.32094	0.282457	0.096	0.877536	0.829435	0.700581	1.15941	0.462047	0.228426
REACTOME_TP53_REGULATES_TRANSCRIPTION_OF_DNA_REPAIR_GENES	-1.22141	0.317143	0.161351	-1.52466	0.0608029	0.0216841	-1.53835	0.0732218	0.0220817	-0.986468	0.678469	0.457143	-0.910275	0.793526	0.647059	-0.746757	0.940737	0.879615
REACTOME_TP53_REGULATES_TRANSCRIPTION_OF_GENES_INVOLVED_IN_CYTOCHROME_C_RELEASE	-0.734396	0.900433	0.837302	-0.933948	0.63952	0.548736	-0.789446	0.828799	0.767896	0.671024	0.967167	0.923554	1.01635	0.617463	0.41206	0.778818	0.885616	0.79562
REACTOME_TRAF6_MEDIATED_INDUCTION_OF_TAK1_COMPLEX_WITHIN_TLR4_COMPLEX	-0.838929	0.786069	0.667311	0.878713	0.694029	0.619565	-0.74507	0.85755	0.808602	-1.14247	0.526137	0.287313	-0.939825	0.717682	0.54485	-0.957217	0.721343	0.530466
REACTOME_TRAF6_MEDIATED_IRF7_ACTIVATION	1.29323	0.307371	0.153374	1.15943	0.384082	0.266958	0.940015	0.669056	0.557196	-0.756287	0.924415	0.823755	-0.967396	0.697461	0.516667	-1.16251	0.510526	0.275923
REACTOME_TRAF6_MEDIATED_NF_KB_ACTIVATION	1.74768	0.0339259	0.0072121	1.66228	0.0540069	0.0186172	-0.70694	0.926957	0.901961	-0.876842	0.835662	0.678431	1.03174	0.62314	0.418136	-0.904348	0.773796	0.611486
REACTOME_TRAFFICKING_OF_AMPA_RECEPTORS	1.32845	0.260528	0.119658	1.65328	0.0398063	0.0126575	1.3532	0.222346	0.099631	-1.19651	0.440022	0.207843	1.0902	0.557799	0.340967	1.18682	0.431943	0.201405
REACTOME_TRANS_GOLGI_NETWORK_VESICLE_BUDDING	1.3281	0.16326	0.0593607	-1.51387	0.0444271	0.0144656	-1.77796	0.00741426	0.00115129	-1.33891	0.225329	0.0666667	-1.4206	0.119746	0.0241753	-1.11258	0.509558	0.274725
REACTOME_TRANSCRIPTION_COUPLED_NUCLEOTIDE_EXCISION_REPAIR_TC_NER	1.43154	0.0764752	0.0212492	-1.72442	0.00473627	0.00091213	-2.03094	0.000343193	3.04632e-05	-1.2642	0.312501	0.11501	-0.922592	0.789006	0.641422	0.899069	0.819024	0.685393
REACTOME_TRANSCRIPTION_OF_E2F_TARGETS_UNDER_NEGATIVE_CONTROL_BY_DREAM_COMPLEX	-1.63021	0.0568056	0.0142521	-1.96893	0.00276219	0.000481676	-1.5961	0.088033	0.0280716	-1.36232	0.287168	0.0984556	-1.00163	0.652992	0.456954	-0.576097	0.988762	0.961083
REACTOME_TRANSCRIPTION_OF_THE_HIV_GENOME	1.63369	0.0209322	0.00385246	-1.36889	0.112352	0.0479452	-2.15405	3.38652e-05	2.21341e-06	-0.855153	0.872958	0.736944	-1.09499	0.519145	0.291729	-1.06467	0.587701	0.359253
REACTOME_TRANSCRIPTIONAL_ACTIVATION_OF_MITOCHONDRIAL_BIOGENESIS	0.818229	0.886062	0.814978	1.77458	0.0126713	0.00304273	1.6097	0.0287673	0.00650981	-1.20127	0.399868	0.17636	-0.848768	0.849584	0.734027	0.982622	0.65721	0.444444
REACTOME_TRANSCRIPTIONAL_REGULATION_BY_E2F6	-1.57381	0.0485474	0.0115314	-1.62181	0.0403628	0.012898	0.838408	0.804775	0.731397	-1.80762	0.0200266	0.00240428	-1.54409	0.117138	0.0232801	-1.36993	0.274482	0.0934891
REACTOME_TRANSCRIPTIONAL_REGULATION_BY_MECP2	1.52988	0.0461218	0.0107376	1.99084	0.00108255	0.00016299	2.01777	0.000880893	8.98708e-05	-1.29204	0.316998	0.118421	-1.0574	0.587968	0.37594	-0.733358	0.947794	0.893548
REACTOME_TRANSCRIPTIONAL_REGULATION_BY_RUNX2	1.27868	0.175001	0.0663265	-1.3549	0.0736632	0.0281244	-1.68359	0.00298625	0.000379153	-1.27767	0.264889	0.0856031	-0.760685	0.958666	0.919656	0.948568	0.766226	0.597633
REACTOME_TRANSCRIPTIONAL_REGULATION_BY_THE_AP_2_TFAP2_FAMILY_OF_TRANSCRIPTION_FACTORS	1.09411	0.515139	0.334755	-1.47889	0.1072	0.0449998	-1.47507	0.141966	0.0518777	-0.888526	0.810531	0.637965	-0.727974	0.945351	0.897106	-0.765796	0.906357	0.82735
REACTOME_TRANSCRIPTIONAL_REGULATION_BY_TP53	1.26626	0.0526431	0.0129405	-1.30358	0.0471554	0.0155984	-1.40937	0.0162249	0.00300434	-1.14182	0.318183	0.119643	-0.977429	0.697928	0.517327	-0.926826	0.817313	0.683544
REACTOME_TRANSCRIPTIONAL_REGULATION_BY_VENTX	-1.19278	0.385777	0.213884	1.03425	0.502867	0.393593	0.826231	0.81927	0.753176	-0.929354	0.777243	0.588	-0.91667	0.759056	0.599354	-0.883778	0.793709	0.65042
REACTOME_TRANSCRIPTIONAL_REGULATION_OF_GRANULOPOIESIS	-3.19082	2.61765e-09	1e-10	-3.17533	2.02273e-09	1e-10	-1.71192	0.012886	0.00220366	-1.37564	0.187759	0.0490566	1.6897	0.0122499	0.00108508	2.2602	2.14811e-06	4.58791e-08
REACTOME_TRANSCRIPTIONAL_REGULATION_OF_PLURIPOTENT_STEM_CELLS	-0.866874	0.757154	0.628352	1.07959	0.462017	0.349887	1.1274	0.476009	0.322064	0.702621	0.952587	0.890722	-1.37099	0.274608	0.0934891	-1.68505	0.0571556	0.0099714
REACTOME_TRANSCRIPTIONAL_REGULATION_OF_WHITE_ADIPOCYTE_DIFFERENTIATION	0.926767	0.762752	0.634884	1.66493	0.00956268	0.00213847	1.48622	0.0525632	0.0140917	-1.06112	0.568098	0.332689	-0.966841	0.703404	0.52439	-0.668771	0.998464	0.978261
REACTOME_TRANSFERRIN_ENDOCYTOSIS_AND_RECYCLING	0.953463	0.693975	0.545648	-1.65097	0.0371033	0.0116146	-2.16018	0.000680862	6.54852e-05	0.97211	0.713278	0.5	-1.45701	0.219908	0.0653595	-1.64695	0.066487	0.0124481
REACTOME_TRANSLATION_OF_SARS_COV_1_STRUCTURAL_PROTEINS	1.09532	0.50135	0.317391	-1.0126	0.537004	0.431579	-1.4077	0.208365	0.0903226	0.962006	0.729463	0.523232	-1.47354	0.199153	0.0554649	-1.52997	0.0965438	0.0212468
REACTOME_TRANSLATION_OF_SARS_COV_2_STRUCTURAL_PROTEINS	-0.84072	0.833482	0.736648	-1.72563	0.0128805	0.00310868	-1.82437	0.00857679	0.00137229	-0.780533	0.939304	0.858847	-1.53271	0.128288	0.0269381	-1.4953	0.0838825	0.0173875
REACTOME_TRANSLESION_SYNTHESIS_BY_Y_FAMILY_DNA_POLYMERASES_BYPASSES_LESIONS_ON_DNA_TEMPLATE	-1.25372	0.310447	0.155894	-1.8453	0.00486938	0.000942142	-1.28381	0.243522	0.114537	-1.14777	0.475774	0.239919	-0.628085	0.991298	0.9728	0.962255	0.706791	0.508642
REACTOME_TRANSLOCATION_OF_SLC2A4_GLUT4_TO_THE_PLASMA_MEMBRANE	1.64004	0.0277497	0.00550635	1.69304	0.0246022	0.00695517	0.974885	0.636132	0.508929	-1.15066	0.464627	0.22824	-0.983943	0.672908	0.483582	0.975145	0.692567	0.492021
REACTOME_TRANSMISSION_ACROSS_CHEMICAL_SYNAPSES	1.05356	0.475349	0.291553	1.62304	0.00170952	0.000270834	1.39777	0.0381614	0.00930453	-1.19339	0.310619	0.112994	1.16549	0.314444	0.119048	1.53266	0.00681241	0.000614158
REACTOME_TRANSPORT_OF_BILE_SALTS_AND_ORGANIC_ACIDS_METAL_IONS_AND_AMINE_COMPOUNDS	-1.32617	0.200276	0.0813309	-1.65346	0.0179292	0.00466966	-1.60449	0.0371529	0.00902016	-1.30166	0.293249	0.101727	-1.72232	0.023293	0.00248896	-1.81138	0.00740431	0.000687496
REACTOME_TRANSPORT_OF_INORGANIC_CATIONS_ANIONS_AND_AMINO_ACIDS_OLIGOPEPTIDES	-1.75666	0.00388314	0.000493028	-1.23436	0.229149	0.127551	1.1156	0.434	0.277385	0.851492	0.880347	0.750511	0.838532	0.901473	0.819718	0.849781	0.889568	0.803371
REACTOME_TRANSPORT_OF_MATURE_TRANSCRIPT_TO_CYTOPLASM	-0.947221	0.710333	0.566202	-1.48177	0.0354512	0.010954	-1.43356	0.102805	0.0342495	-1.45788	0.0910243	0.018207	-1.35487	0.198303	0.0550595	-1.07186	0.577362	0.347222
REACTOME_TRANSPORT_OF_THE_SLBP_DEPENDANT_MATURE_MRNA	-1.03538	0.585741	0.410019	-1.11254	0.403488	0.289242	0.857513	0.797072	0.717902	-1.91151	0.00305301	0.000243664	-1.4231	0.190808	0.0512821	-0.691945	0.955716	0.908347
REACTOME_TRANSPORT_OF_VITAMINS_NUCLEOSIDES_AND_RELATED_MOLECULES	0.849117	0.810075	0.701944	-0.944718	0.635167	0.543103	-1.00396	0.581179	0.441242	0.859565	0.839661	0.686	-1.26319	0.365683	0.153239	-1.29908	0.356729	0.145242
REACTOME_TRANSPORT_TO_THE_GOLGI_AND_SUBSEQUENT_MODIFICATION	1.23783	0.147046	0.0515817	-1.51524	0.0168873	0.00432999	-1.90904	4.9063e-05	3.46197e-06	-0.997556	0.6671	0.445283	-1.34723	0.171891	0.0417219	-1.23574	0.276829	0.0950355
REACTOME_TRISTETRAPROLIN_TTP_ZFP36_BINDS_AND_DESTABILIZES_MRNA	0.942476	0.663051	0.507157	-1.2378	0.290862	0.177982	-1.56644	0.151303	0.0565432	-1.26863	0.36479	0.151341	-0.909737	0.751523	0.59	0.565666	0.998455	0.976905
REACTOME_TRNA_AMINOACYLATION	-2.08842	0.000563658	5.20592e-05	-2.40558	3.52028e-07	2.27829e-08	-1.79968	0.0141945	0.00250717	-1.27924	0.315639	0.117172	-0.839316	0.854061	0.740973	1.04967	0.587701	0.359102
REACTOME_TRNA_MODIFICATION_IN_THE_NUCLEUS_AND_CYTOSOL	-1.45067	0.136178	0.046729	-1.6983	0.0144363	0.00356852	-1.17441	0.357884	0.20524	-1.08065	0.568098	0.332669	-1.15469	0.482178	0.250391	-0.891039	0.780248	0.626058
REACTOME_TRNA_PROCESSING_IN_THE_NUCLEUS	-1.11296	0.455461	0.27256	-1.6107	0.0163555	0.0041689	-1.31618	0.195305	0.082774	-1.50596	0.107718	0.0233136	-1.45878	0.160703	0.0368518	-1.087	0.560999	0.327922
REACTOME_TRP_CHANNELS	-1.10175	0.519775	0.33908	-1.22443	0.322237	0.205725	-0.536064	0.98508	0.979545	1.18071	0.460458	0.224742	-0.673063	0.944012	0.894825	-0.846134	0.821028	0.68942
REACTOME_UB_SPECIFIC_PROCESSING_PROTEASES	-1.77643	0.000403313	3.51653e-05	-2.1441	4.88807e-09	2.57036e-10	-1.84332	4.82694e-05	3.37343e-06	-1.37144	0.0715005	0.0131974	-1.34475	0.104772	0.0198096	-1.03095	0.616792	0.39415
REACTOME_UCH_PROTEINASES	-1.56538	0.021806	0.004077	-2.18683	2.2732e-06	1.68063e-07	-1.94937	0.000174477	1.45463e-05	-0.984854	0.693645	0.475634	0.821041	0.946386	0.900641	1.33861	0.155071	0.0405457
REACTOME_UNBLOCKING_OF_NMDA_RECEPTORS_GLUTAMATE_BINDING_AND_ACTIVATION	1.8405	0.0162151	0.00279483	1.61205	0.0501823	0.0168966	0.797727	0.809966	0.739526	1.01699	0.656199	0.432548	1.39186	0.27084	0.0916031	1.35696	0.293458	0.105495
REACTOME_UNFOLDED_PROTEIN_RESPONSE_UPR	-1.98521	0.000171173	1.34631e-05	-2.49668	2.02273e-09	1e-10	-2.15851	6.05622e-06	3.2935e-07	-0.744057	0.98304	0.954373	1.19843	0.315089	0.12	1.24203	0.275427	0.0941828
REACTOME_UPTAKE_AND_ACTIONS_OF_BACTERIAL_TOXINS	0.832335	0.838224	0.7431	0.931173	0.660083	0.575829	0.741189	0.903154	0.871087	-0.77982	0.92492	0.826772	1.04477	0.591022	0.379487	1.3887	0.254026	0.0823245
REACTOME_VASOPRESSIN_REGULATES_RENAL_WATER_HOMEOSTASIS_VIA_AQUAPORINS	0.858186	0.821979	0.719647	0.92508	0.643932	0.554779	-0.895644	0.734814	0.637555	-1.04689	0.630405	0.401575	-0.897627	0.779667	0.628571	0.89232	0.780248	0.625899
REACTOME_VEGFR2_MEDIATED_CELL_PROLIFERATION	-1.20759	0.406078	0.230159	0.958158	0.614126	0.520089	1.22328	0.36199	0.208872	-1.18777	0.477473	0.241313	-1.03061	0.612437	0.405629	1.04623	0.606954	0.379562
REACTOME_VEGFR2_MEDIATED_VASCULAR_PERMEABILITY	1.05962	0.544265	0.364807	1.68035	0.0609569	0.0218393	1.54161	0.0856731	0.0271146	-1.04132	0.647605	0.421569	1.13076	0.493505	0.264059	1.28819	0.322805	0.12439
REACTOME_VIRAL_MESSENGER_RNA_SYNTHESIS	-0.99062	0.637876	0.47486	-1.41444	0.0970325	0.0397288	-1.24795	0.276316	0.138158	-1.52582	0.10568	0.0226185	-1.4505	0.17864	0.0456693	-1.03253	0.632587	0.411864
REACTOME_VISUAL_PHOTOTRANSDUCTION	1.00103	0.620775	0.453515	0.802059	0.892804	0.872941	-0.798754	0.887677	0.849776	1.23951	0.332708	0.128631	-0.748446	0.954727	0.912442	-1.08032	0.559048	0.324409
REACTOME_VITAMIN_B5_PANTOTHENATE_METABOLISM	0.841491	0.789634	0.672165	-1.64048	0.0595105	0.0211162	-1.40836	0.19709	0.083871	-1.13884	0.527724	0.289179	-1.07743	0.57865	0.363787	0.938907	0.726601	0.540541
REACTOME_VOLTAGE_GATED_POTASSIUM_CHANNELS	0.574292	0.989004	0.98125	1.14776	0.385231	0.268623	1.25207	0.351918	0.199288	0.507541	0.996907	0.991753	1.82666	0.0356643	0.00445804	1.70352	0.0653455	0.012078
REACTOME_VXPX_CARGO_TARGETING_TO_CILIUM	1.20005	0.377641	0.206897	1.26478	0.290794	0.177874	-0.692012	0.915007	0.887168	1.19088	0.471381	0.236025	0.920072	0.747743	0.583333	-0.934652	0.742255	0.560764
REACTOME_WNT5A_DEPENDENT_INTERNALIZATION_OF_FZD4	-0.928453	0.708297	0.562977	0.925945	0.653106	0.567982	1.11615	0.474582	0.320583	-1.36065	0.301271	0.106542	0.99668	0.667316	0.475827	1.67117	0.0775255	0.0154598
REACTOME_ZINC_TRANSPORTERS	-0.852201	0.786451	0.667939	-1.56335	0.0604276	0.0215095	-1.5584	0.134772	0.0481241	-1.33955	0.313234	0.115888	-1.87514	0.0138961	0.00128714	-1.74111	0.0303586	0.00423164
REACTOME_2_LTR_CIRCLE_FORMATION	#N/A	#N/A	#N/A	#N/A	#N/A	#N/A	#N/A	#N/A	#N/A	#N/A	#N/A	#N/A	#N/A	#N/A	#N/A	#N/A	#N/A	#N/A
REACTOME_ABACAVIR_METABOLISM	#N/A	#N/A	#N/A	#N/A	#N/A	#N/A	#N/A	#N/A	#N/A	#N/A	#N/A	#N/A	#N/A	#N/A	#N/A	#N/A	#N/A	#N/A
REACTOME_ABACAVIR_TRANSMEMBRANE_TRANSPORT	#N/A	#N/A	#N/A	#N/A	#N/A	#N/A	#N/A	#N/A	#N/A	#N/A	#N/A	#N/A	#N/A	#N/A	#N/A	#N/A	#N/A	#N/A
REACTOME_ABACAVIR_TRANSPORT_AND_METABOLISM	#N/A	#N/A	#N/A	#N/A	#N/A	#N/A	#N/A	#N/A	#N/A	#N/A	#N/A	#N/A	#N/A	#N/A	#N/A	#N/A	#N/A	#N/A
REACTOME_ACETYLCHOLINE_BINDING_AND_DOWNSTREAM_EVENTS	#N/A	#N/A	#N/A	#N/A	#N/A	#N/A	#N/A	#N/A	#N/A	#N/A	#N/A	#N/A	#N/A	#N/A	#N/A	#N/A	#N/A	#N/A
REACTOME_ACETYLCHOLINE_INHIBITS_CONTRACTION_OF_OUTER_HAIR_CELLS	#N/A	#N/A	#N/A	#N/A	#N/A	#N/A	#N/A	#N/A	#N/A	#N/A	#N/A	#N/A	#N/A	#N/A	#N/A	#N/A	#N/A	#N/A
REACTOME_ACETYLCHOLINE_NEUROTRANSMITTER_RELEASE_CYCLE	#N/A	#N/A	#N/A	#N/A	#N/A	#N/A	#N/A	#N/A	#N/A	#N/A	#N/A	#N/A	#N/A	#N/A	#N/A	#N/A	#N/A	#N/A
REACTOME_ACETYLCHOLINE_REGULATES_INSULIN_SECRETION	#N/A	#N/A	#N/A	#N/A	#N/A	#N/A	#N/A	#N/A	#N/A	#N/A	#N/A	#N/A	#N/A	#N/A	#N/A	#N/A	#N/A	#N/A
REACTOME_ACROSOME_REACTION_AND_SPERM_OOCYTE_MEMBRANE_BINDING	#N/A	#N/A	#N/A	#N/A	#N/A	#N/A	#N/A	#N/A	#N/A	#N/A	#N/A	#N/A	#N/A	#N/A	#N/A	#N/A	#N/A	#N/A
REACTOME_ACTIVATED_NTRK2_SIGNALS_THROUGH_CDK5	#N/A	#N/A	#N/A	#N/A	#N/A	#N/A	#N/A	#N/A	#N/A	#N/A	#N/A	#N/A	#N/A	#N/A	#N/A	#N/A	#N/A	#N/A
REACTOME_ACTIVATED_NTRK2_SIGNALS_THROUGH_FRS2_AND_FRS3	#N/A	#N/A	#N/A	#N/A	#N/A	#N/A	#N/A	#N/A	#N/A	#N/A	#N/A	#N/A	#N/A	#N/A	#N/A	#N/A	#N/A	#N/A
REACTOME_ACTIVATED_NTRK2_SIGNALS_THROUGH_FYN	#N/A	#N/A	#N/A	#N/A	#N/A	#N/A	#N/A	#N/A	#N/A	#N/A	#N/A	#N/A	#N/A	#N/A	#N/A	#N/A	#N/A	#N/A
REACTOME_ACTIVATED_NTRK2_SIGNALS_THROUGH_PI3K	#N/A	#N/A	#N/A	#N/A	#N/A	#N/A	#N/A	#N/A	#N/A	#N/A	#N/A	#N/A	#N/A	#N/A	#N/A	#N/A	#N/A	#N/A
REACTOME_ACTIVATED_NTRK2_SIGNALS_THROUGH_RAS	#N/A	#N/A	#N/A	#N/A	#N/A	#N/A	#N/A	#N/A	#N/A	#N/A	#N/A	#N/A	#N/A	#N/A	#N/A	#N/A	#N/A	#N/A
REACTOME_ACTIVATED_NTRK3_SIGNALS_THROUGH_PI3K	#N/A	#N/A	#N/A	#N/A	#N/A	#N/A	#N/A	#N/A	#N/A	#N/A	#N/A	#N/A	#N/A	#N/A	#N/A	#N/A	#N/A	#N/A
REACTOME_ACTIVATED_NTRK3_SIGNALS_THROUGH_RAS	#N/A	#N/A	#N/A	#N/A	#N/A	#N/A	#N/A	#N/A	#N/A	#N/A	#N/A	#N/A	#N/A	#N/A	#N/A	#N/A	#N/A	#N/A
REACTOME_ACTIVATION_OF_C3_AND_C5	#N/A	#N/A	#N/A	#N/A	#N/A	#N/A	#N/A	#N/A	#N/A	#N/A	#N/A	#N/A	#N/A	#N/A	#N/A	#N/A	#N/A	#N/A
REACTOME_ACTIVATION_OF_CASPASES_THROUGH_APOPTOSOME_MEDIATED_CLEAVAGE	#N/A	#N/A	#N/A	#N/A	#N/A	#N/A	#N/A	#N/A	#N/A	#N/A	#N/A	#N/A	#N/A	#N/A	#N/A	#N/A	#N/A	#N/A
REACTOME_ACTIVATION_OF_NIMA_KINASES_NEK9_NEK6_NEK7	#N/A	#N/A	#N/A	#N/A	#N/A	#N/A	#N/A	#N/A	#N/A	#N/A	#N/A	#N/A	#N/A	#N/A	#N/A	#N/A	#N/A	#N/A
REACTOME_ACTIVATION_OF_NOXA_AND_TRANSLOCATION_TO_MITOCHONDRIA	#N/A	#N/A	#N/A	#N/A	#N/A	#N/A	#N/A	#N/A	#N/A	#N/A	#N/A	#N/A	#N/A	#N/A	#N/A	#N/A	#N/A	#N/A
REACTOME_ACTIVATION_OF_PPARGC1A_PGC_1ALPHA_BY_PHOSPHORYLATION	#N/A	#N/A	#N/A	#N/A	#N/A	#N/A	#N/A	#N/A	#N/A	#N/A	#N/A	#N/A	#N/A	#N/A	#N/A	#N/A	#N/A	#N/A
REACTOME_ACTIVATION_OF_PUMA_AND_TRANSLOCATION_TO_MITOCHONDRIA	#N/A	#N/A	#N/A	#N/A	#N/A	#N/A	#N/A	#N/A	#N/A	#N/A	#N/A	#N/A	#N/A	#N/A	#N/A	#N/A	#N/A	#N/A
REACTOME_ACTIVATION_OF_RAC1	#N/A	#N/A	#N/A	#N/A	#N/A	#N/A	#N/A	#N/A	#N/A	#N/A	#N/A	#N/A	#N/A	#N/A	#N/A	#N/A	#N/A	#N/A
REACTOME_ACTIVATION_OF_RAC1_DOWNSTREAM_OF_NMDARS	#N/A	#N/A	#N/A	#N/A	#N/A	#N/A	#N/A	#N/A	#N/A	#N/A	#N/A	#N/A	#N/A	#N/A	#N/A	#N/A	#N/A	#N/A
REACTOME_ACTIVATION_OF_RAS_IN_B_CELLS	#N/A	#N/A	#N/A	#N/A	#N/A	#N/A	#N/A	#N/A	#N/A	#N/A	#N/A	#N/A	#N/A	#N/A	#N/A	#N/A	#N/A	#N/A
REACTOME_ACTIVATION_OF_THE_AP_1_FAMILY_OF_TRANSCRIPTION_FACTORS	#N/A	#N/A	#N/A	#N/A	#N/A	#N/A	#N/A	#N/A	#N/A	#N/A	#N/A	#N/A	#N/A	#N/A	#N/A	#N/A	#N/A	#N/A
REACTOME_ACTIVATION_OF_THE_PHOTOTRANSDUCTION_CASCADE	#N/A	#N/A	#N/A	#N/A	#N/A	#N/A	#N/A	#N/A	#N/A	#N/A	#N/A	#N/A	#N/A	#N/A	#N/A	#N/A	#N/A	#N/A
REACTOME_ACTIVATION_OF_THE_TFAP2_AP_2_FAMILY_OF_TRANSCRIPTION_FACTORS	#N/A	#N/A	#N/A	#N/A	#N/A	#N/A	#N/A	#N/A	#N/A	#N/A	#N/A	#N/A	#N/A	#N/A	#N/A	#N/A	#N/A	#N/A
REACTOME_ACTIVATION_OF_TRKA_RECEPTORS	#N/A	#N/A	#N/A	#N/A	#N/A	#N/A	#N/A	#N/A	#N/A	#N/A	#N/A	#N/A	#N/A	#N/A	#N/A	#N/A	#N/A	#N/A
REACTOME_ACYL_CHAIN_REMODELING_OF_CL	#N/A	#N/A	#N/A	#N/A	#N/A	#N/A	#N/A	#N/A	#N/A	#N/A	#N/A	#N/A	#N/A	#N/A	#N/A	#N/A	#N/A	#N/A
REACTOME_ACYL_CHAIN_REMODELING_OF_DAG_AND_TAG	#N/A	#N/A	#N/A	#N/A	#N/A	#N/A	#N/A	#N/A	#N/A	#N/A	#N/A	#N/A	#N/A	#N/A	#N/A	#N/A	#N/A	#N/A
REACTOME_ACYL_CHAIN_REMODELLING_OF_PG	#N/A	#N/A	#N/A	#N/A	#N/A	#N/A	#N/A	#N/A	#N/A	#N/A	#N/A	#N/A	#N/A	#N/A	#N/A	#N/A	#N/A	#N/A
REACTOME_ACYL_CHAIN_REMODELLING_OF_PI	#N/A	#N/A	#N/A	#N/A	#N/A	#N/A	#N/A	#N/A	#N/A	#N/A	#N/A	#N/A	#N/A	#N/A	#N/A	#N/A	#N/A	#N/A
REACTOME_ACYL_CHAIN_REMODELLING_OF_PS	#N/A	#N/A	#N/A	#N/A	#N/A	#N/A	#N/A	#N/A	#N/A	#N/A	#N/A	#N/A	#N/A	#N/A	#N/A	#N/A	#N/A	#N/A
REACTOME_ADAPTIVE_IMMUNE_SYSTEM	#N/A	#N/A	#N/A	#N/A	#N/A	#N/A	#N/A	#N/A	#N/A	#N/A	#N/A	#N/A	#N/A	#N/A	#N/A	#N/A	#N/A	#N/A
REACTOME_ADENYLATE_CYCLASE_ACTIVATING_PATHWAY	#N/A	#N/A	#N/A	#N/A	#N/A	#N/A	#N/A	#N/A	#N/A	#N/A	#N/A	#N/A	#N/A	#N/A	#N/A	#N/A	#N/A	#N/A
REACTOME_ADENYLATE_CYCLASE_INHIBITORY_PATHWAY	#N/A	#N/A	#N/A	#N/A	#N/A	#N/A	#N/A	#N/A	#N/A	#N/A	#N/A	#N/A	#N/A	#N/A	#N/A	#N/A	#N/A	#N/A
REACTOME_ADRENOCEPTORS	#N/A	#N/A	#N/A	#N/A	#N/A	#N/A	#N/A	#N/A	#N/A	#N/A	#N/A	#N/A	#N/A	#N/A	#N/A	#N/A	#N/A	#N/A
REACTOME_ADVANCED_GLYCOSYLATION_ENDPRODUCT_RECEPTOR_SIGNALING	#N/A	#N/A	#N/A	#N/A	#N/A	#N/A	#N/A	#N/A	#N/A	#N/A	#N/A	#N/A	#N/A	#N/A	#N/A	#N/A	#N/A	#N/A
REACTOME_AFLATOXIN_ACTIVATION_AND_DETOXIFICATION	#N/A	#N/A	#N/A	#N/A	#N/A	#N/A	#N/A	#N/A	#N/A	#N/A	#N/A	#N/A	#N/A	#N/A	#N/A	#N/A	#N/A	#N/A
REACTOME_AKT_PHOSPHORYLATES_TARGETS_IN_THE_CYTOSOL	#N/A	#N/A	#N/A	#N/A	#N/A	#N/A	#N/A	#N/A	#N/A	#N/A	#N/A	#N/A	#N/A	#N/A	#N/A	#N/A	#N/A	#N/A
REACTOME_AKT_PHOSPHORYLATES_TARGETS_IN_THE_NUCLEUS	#N/A	#N/A	#N/A	#N/A	#N/A	#N/A	#N/A	#N/A	#N/A	#N/A	#N/A	#N/A	#N/A	#N/A	#N/A	#N/A	#N/A	#N/A
REACTOME_ALK_MUTANTS_BIND_TKIS	#N/A	#N/A	#N/A	#N/A	#N/A	#N/A	#N/A	#N/A	#N/A	#N/A	#N/A	#N/A	#N/A	#N/A	#N/A	#N/A	#N/A	#N/A
REACTOME_ALPHA_DEFENSINS	#N/A	#N/A	#N/A	#N/A	#N/A	#N/A	#N/A	#N/A	#N/A	#N/A	#N/A	#N/A	#N/A	#N/A	#N/A	#N/A	#N/A	#N/A
REACTOME_ALPHA_LINOLENIC_OMEGA3_AND_LINOLEIC_OMEGA6_ACID_METABOLISM	#N/A	#N/A	#N/A	#N/A	#N/A	#N/A	#N/A	#N/A	#N/A	#N/A	#N/A	#N/A	#N/A	#N/A	#N/A	#N/A	#N/A	#N/A
REACTOME_ALPHA_OXIDATION_OF_PHYTANATE	#N/A	#N/A	#N/A	#N/A	#N/A	#N/A	#N/A	#N/A	#N/A	#N/A	#N/A	#N/A	#N/A	#N/A	#N/A	#N/A	#N/A	#N/A
REACTOME_ALPHA_PROTEIN_KINASE_1_SIGNALING_PATHWAY	#N/A	#N/A	#N/A	#N/A	#N/A	#N/A	#N/A	#N/A	#N/A	#N/A	#N/A	#N/A	#N/A	#N/A	#N/A	#N/A	#N/A	#N/A
REACTOME_ALTERNATIVE_COMPLEMENT_ACTIVATION	#N/A	#N/A	#N/A	#N/A	#N/A	#N/A	#N/A	#N/A	#N/A	#N/A	#N/A	#N/A	#N/A	#N/A	#N/A	#N/A	#N/A	#N/A
REACTOME_AMINO_ACID_CONJUGATION	#N/A	#N/A	#N/A	#N/A	#N/A	#N/A	#N/A	#N/A	#N/A	#N/A	#N/A	#N/A	#N/A	#N/A	#N/A	#N/A	#N/A	#N/A
REACTOME_AMPK_INHIBITS_CHREBP_TRANSCRIPTIONAL_ACTIVATION_ACTIVITY	#N/A	#N/A	#N/A	#N/A	#N/A	#N/A	#N/A	#N/A	#N/A	#N/A	#N/A	#N/A	#N/A	#N/A	#N/A	#N/A	#N/A	#N/A
REACTOME_ANCHORING_FIBRIL_FORMATION	#N/A	#N/A	#N/A	#N/A	#N/A	#N/A	#N/A	#N/A	#N/A	#N/A	#N/A	#N/A	#N/A	#N/A	#N/A	#N/A	#N/A	#N/A
REACTOME_ANDROGEN_BIOSYNTHESIS	#N/A	#N/A	#N/A	#N/A	#N/A	#N/A	#N/A	#N/A	#N/A	#N/A	#N/A	#N/A	#N/A	#N/A	#N/A	#N/A	#N/A	#N/A
REACTOME_APEX1_INDEPENDENT_RESOLUTION_OF_AP_SITES_VIA_THE_SINGLE_NUCLEOTIDE_REPLACEMENT_PATHWAY	#N/A	#N/A	#N/A	#N/A	#N/A	#N/A	#N/A	#N/A	#N/A	#N/A	#N/A	#N/A	#N/A	#N/A	#N/A	#N/A	#N/A	#N/A
REACTOME_APOBEC3G_MEDIATED_RESISTANCE_TO_HIV_1_INFECTION	#N/A	#N/A	#N/A	#N/A	#N/A	#N/A	#N/A	#N/A	#N/A	#N/A	#N/A	#N/A	#N/A	#N/A	#N/A	#N/A	#N/A	#N/A
REACTOME_APOPTOSIS_INDUCED_DNA_FRAGMENTATION	#N/A	#N/A	#N/A	#N/A	#N/A	#N/A	#N/A	#N/A	#N/A	#N/A	#N/A	#N/A	#N/A	#N/A	#N/A	#N/A	#N/A	#N/A
REACTOME_APOPTOTIC_CLEAVAGE_OF_CELL_ADHESION_PROTEINS	#N/A	#N/A	#N/A	#N/A	#N/A	#N/A	#N/A	#N/A	#N/A	#N/A	#N/A	#N/A	#N/A	#N/A	#N/A	#N/A	#N/A	#N/A
REACTOME_ARACHIDONATE_PRODUCTION_FROM_DAG	#N/A	#N/A	#N/A	#N/A	#N/A	#N/A	#N/A	#N/A	#N/A	#N/A	#N/A	#N/A	#N/A	#N/A	#N/A	#N/A	#N/A	#N/A
REACTOME_ARMS_MEDIATED_ACTIVATION	#N/A	#N/A	#N/A	#N/A	#N/A	#N/A	#N/A	#N/A	#N/A	#N/A	#N/A	#N/A	#N/A	#N/A	#N/A	#N/A	#N/A	#N/A
REACTOME_ARYL_HYDROCARBON_RECEPTOR_SIGNALLING	#N/A	#N/A	#N/A	#N/A	#N/A	#N/A	#N/A	#N/A	#N/A	#N/A	#N/A	#N/A	#N/A	#N/A	#N/A	#N/A	#N/A	#N/A
REACTOME_ASPARTATE_AND_ASPARAGINE_METABOLISM	#N/A	#N/A	#N/A	#N/A	#N/A	#N/A	#N/A	#N/A	#N/A	#N/A	#N/A	#N/A	#N/A	#N/A	#N/A	#N/A	#N/A	#N/A
REACTOME_ASSEMBLY_OF_ACTIVE_LPL_AND_LIPC_LIPASE_COMPLEXES	#N/A	#N/A	#N/A	#N/A	#N/A	#N/A	#N/A	#N/A	#N/A	#N/A	#N/A	#N/A	#N/A	#N/A	#N/A	#N/A	#N/A	#N/A
REACTOME_ATF6_ATF6_ALPHA_ACTIVATES_CHAPERONE_GENES	#N/A	#N/A	#N/A	#N/A	#N/A	#N/A	#N/A	#N/A	#N/A	#N/A	#N/A	#N/A	#N/A	#N/A	#N/A	#N/A	#N/A	#N/A
REACTOME_ATF6_ATF6_ALPHA_ACTIVATES_CHAPERONES	#N/A	#N/A	#N/A	#N/A	#N/A	#N/A	#N/A	#N/A	#N/A	#N/A	#N/A	#N/A	#N/A	#N/A	#N/A	#N/A	#N/A	#N/A
REACTOME_ATTACHMENT_AND_ENTRY	#N/A	#N/A	#N/A	#N/A	#N/A	#N/A	#N/A	#N/A	#N/A	#N/A	#N/A	#N/A	#N/A	#N/A	#N/A	#N/A	#N/A	#N/A
REACTOME_ATTACHMENT_OF_GPI_ANCHOR_TO_UPAR	#N/A	#N/A	#N/A	#N/A	#N/A	#N/A	#N/A	#N/A	#N/A	#N/A	#N/A	#N/A	#N/A	#N/A	#N/A	#N/A	#N/A	#N/A
REACTOME_BETA_DEFENSINS	#N/A	#N/A	#N/A	#N/A	#N/A	#N/A	#N/A	#N/A	#N/A	#N/A	#N/A	#N/A	#N/A	#N/A	#N/A	#N/A	#N/A	#N/A
REACTOME_BETA_OXIDATION_OF_BUTANOYL_COA_TO_ACETYL_COA	#N/A	#N/A	#N/A	#N/A	#N/A	#N/A	#N/A	#N/A	#N/A	#N/A	#N/A	#N/A	#N/A	#N/A	#N/A	#N/A	#N/A	#N/A
REACTOME_BETA_OXIDATION_OF_DECANOYL_COA_TO_OCTANOYL_COA_COA	#N/A	#N/A	#N/A	#N/A	#N/A	#N/A	#N/A	#N/A	#N/A	#N/A	#N/A	#N/A	#N/A	#N/A	#N/A	#N/A	#N/A	#N/A
REACTOME_BETA_OXIDATION_OF_HEXANOYL_COA_TO_BUTANOYL_COA	#N/A	#N/A	#N/A	#N/A	#N/A	#N/A	#N/A	#N/A	#N/A	#N/A	#N/A	#N/A	#N/A	#N/A	#N/A	#N/A	#N/A	#N/A
REACTOME_BETA_OXIDATION_OF_LAUROYL_COA_TO_DECANOYL_COA_COA	#N/A	#N/A	#N/A	#N/A	#N/A	#N/A	#N/A	#N/A	#N/A	#N/A	#N/A	#N/A	#N/A	#N/A	#N/A	#N/A	#N/A	#N/A
REACTOME_BETA_OXIDATION_OF_OCTANOYL_COA_TO_HEXANOYL_COA	#N/A	#N/A	#N/A	#N/A	#N/A	#N/A	#N/A	#N/A	#N/A	#N/A	#N/A	#N/A	#N/A	#N/A	#N/A	#N/A	#N/A	#N/A
REACTOME_BETA_OXIDATION_OF_PRISTANOYL_COA	#N/A	#N/A	#N/A	#N/A	#N/A	#N/A	#N/A	#N/A	#N/A	#N/A	#N/A	#N/A	#N/A	#N/A	#N/A	#N/A	#N/A	#N/A
REACTOME_BETA_OXIDATION_OF_VERY_LONG_CHAIN_FATTY_ACIDS	#N/A	#N/A	#N/A	#N/A	#N/A	#N/A	#N/A	#N/A	#N/A	#N/A	#N/A	#N/A	#N/A	#N/A	#N/A	#N/A	#N/A	#N/A
REACTOME_BH3_ONLY_PROTEINS_ASSOCIATE_WITH_AND_INACTIVATE_ANTI_APOPTOTIC_BCL_2_MEMBERS	#N/A	#N/A	#N/A	#N/A	#N/A	#N/A	#N/A	#N/A	#N/A	#N/A	#N/A	#N/A	#N/A	#N/A	#N/A	#N/A	#N/A	#N/A
REACTOME_BICARBONATE_TRANSPORTERS	#N/A	#N/A	#N/A	#N/A	#N/A	#N/A	#N/A	#N/A	#N/A	#N/A	#N/A	#N/A	#N/A	#N/A	#N/A	#N/A	#N/A	#N/A
REACTOME_BINDING_OF_TCF_LEF_CTNNB1_TO_TARGET_GENE_PROMOTERS	#N/A	#N/A	#N/A	#N/A	#N/A	#N/A	#N/A	#N/A	#N/A	#N/A	#N/A	#N/A	#N/A	#N/A	#N/A	#N/A	#N/A	#N/A
REACTOME_BIOSYNTHESIS_OF_EPA_DERIVED_SPMS	#N/A	#N/A	#N/A	#N/A	#N/A	#N/A	#N/A	#N/A	#N/A	#N/A	#N/A	#N/A	#N/A	#N/A	#N/A	#N/A	#N/A	#N/A
REACTOME_BIOSYNTHESIS_OF_MARESIN_LIKE_SPMS	#N/A	#N/A	#N/A	#N/A	#N/A	#N/A	#N/A	#N/A	#N/A	#N/A	#N/A	#N/A	#N/A	#N/A	#N/A	#N/A	#N/A	#N/A
REACTOME_BIOSYNTHESIS_OF_MARESINS	#N/A	#N/A	#N/A	#N/A	#N/A	#N/A	#N/A	#N/A	#N/A	#N/A	#N/A	#N/A	#N/A	#N/A	#N/A	#N/A	#N/A	#N/A
REACTOME_BIOSYNTHESIS_OF_SPECIALIZED_PRORESOLVING_MEDIATORS_SPMS	#N/A	#N/A	#N/A	#N/A	#N/A	#N/A	#N/A	#N/A	#N/A	#N/A	#N/A	#N/A	#N/A	#N/A	#N/A	#N/A	#N/A	#N/A
REACTOME_BIOTIN_TRANSPORT_AND_METABOLISM	#N/A	#N/A	#N/A	#N/A	#N/A	#N/A	#N/A	#N/A	#N/A	#N/A	#N/A	#N/A	#N/A	#N/A	#N/A	#N/A	#N/A	#N/A
REACTOME_BLOOD_GROUP_SYSTEMS_BIOSYNTHESIS	#N/A	#N/A	#N/A	#N/A	#N/A	#N/A	#N/A	#N/A	#N/A	#N/A	#N/A	#N/A	#N/A	#N/A	#N/A	#N/A	#N/A	#N/A
REACTOME_BUTYROPHILIN_BTN_FAMILY_INTERACTIONS	#N/A	#N/A	#N/A	#N/A	#N/A	#N/A	#N/A	#N/A	#N/A	#N/A	#N/A	#N/A	#N/A	#N/A	#N/A	#N/A	#N/A	#N/A
REACTOME_CA2_ACTIVATED_K_CHANNELS	#N/A	#N/A	#N/A	#N/A	#N/A	#N/A	#N/A	#N/A	#N/A	#N/A	#N/A	#N/A	#N/A	#N/A	#N/A	#N/A	#N/A	#N/A
REACTOME_CALCINEURIN_ACTIVATES_NFAT	#N/A	#N/A	#N/A	#N/A	#N/A	#N/A	#N/A	#N/A	#N/A	#N/A	#N/A	#N/A	#N/A	#N/A	#N/A	#N/A	#N/A	#N/A
REACTOME_CALCITONIN_LIKE_LIGAND_RECEPTORS	#N/A	#N/A	#N/A	#N/A	#N/A	#N/A	#N/A	#N/A	#N/A	#N/A	#N/A	#N/A	#N/A	#N/A	#N/A	#N/A	#N/A	#N/A
REACTOME_CAMK_IV_MEDIATED_PHOSPHORYLATION_OF_CREB	#N/A	#N/A	#N/A	#N/A	#N/A	#N/A	#N/A	#N/A	#N/A	#N/A	#N/A	#N/A	#N/A	#N/A	#N/A	#N/A	#N/A	#N/A
REACTOME_CARNITINE_METABOLISM	#N/A	#N/A	#N/A	#N/A	#N/A	#N/A	#N/A	#N/A	#N/A	#N/A	#N/A	#N/A	#N/A	#N/A	#N/A	#N/A	#N/A	#N/A
REACTOME_CASPASE_ACTIVATION_VIA_DEPENDENCE_RECEPTORS_IN_THE_ABSENCE_OF_LIGAND	#N/A	#N/A	#N/A	#N/A	#N/A	#N/A	#N/A	#N/A	#N/A	#N/A	#N/A	#N/A	#N/A	#N/A	#N/A	#N/A	#N/A	#N/A
REACTOME_CASPASE_MEDIATED_CLEAVAGE_OF_CYTOSKELETAL_PROTEINS	#N/A	#N/A	#N/A	#N/A	#N/A	#N/A	#N/A	#N/A	#N/A	#N/A	#N/A	#N/A	#N/A	#N/A	#N/A	#N/A	#N/A	#N/A
REACTOME_CATION_COUPLED_CHLORIDE_COTRANSPORTERS	#N/A	#N/A	#N/A	#N/A	#N/A	#N/A	#N/A	#N/A	#N/A	#N/A	#N/A	#N/A	#N/A	#N/A	#N/A	#N/A	#N/A	#N/A
REACTOME_CD163_MEDIATING_AN_ANTI_INFLAMMATORY_RESPONSE	#N/A	#N/A	#N/A	#N/A	#N/A	#N/A	#N/A	#N/A	#N/A	#N/A	#N/A	#N/A	#N/A	#N/A	#N/A	#N/A	#N/A	#N/A
REACTOME_CD22_MEDIATED_BCR_REGULATION	#N/A	#N/A	#N/A	#N/A	#N/A	#N/A	#N/A	#N/A	#N/A	#N/A	#N/A	#N/A	#N/A	#N/A	#N/A	#N/A	#N/A	#N/A
REACTOME_CD28_DEPENDENT_VAV1_PATHWAY	#N/A	#N/A	#N/A	#N/A	#N/A	#N/A	#N/A	#N/A	#N/A	#N/A	#N/A	#N/A	#N/A	#N/A	#N/A	#N/A	#N/A	#N/A
REACTOME_CDC6_ASSOCIATION_WITH_THE_ORC_ORIGIN_COMPLEX	#N/A	#N/A	#N/A	#N/A	#N/A	#N/A	#N/A	#N/A	#N/A	#N/A	#N/A	#N/A	#N/A	#N/A	#N/A	#N/A	#N/A	#N/A
REACTOME_CELL_CYCLE	#N/A	#N/A	#N/A	#N/A	#N/A	#N/A	#N/A	#N/A	#N/A	#N/A	#N/A	#N/A	#N/A	#N/A	#N/A	#N/A	#N/A	#N/A
REACTOME_CELL_CYCLE_MITOTIC	#N/A	#N/A	#N/A	#N/A	#N/A	#N/A	#N/A	#N/A	#N/A	#N/A	#N/A	#N/A	#N/A	#N/A	#N/A	#N/A	#N/A	#N/A
REACTOME_CELLULAR_RESPONSES_TO_STIMULI	#N/A	#N/A	#N/A	#N/A	#N/A	#N/A	#N/A	#N/A	#N/A	#N/A	#N/A	#N/A	#N/A	#N/A	#N/A	#N/A	#N/A	#N/A
REACTOME_CGMP_EFFECTS	#N/A	#N/A	#N/A	#N/A	#N/A	#N/A	#N/A	#N/A	#N/A	#N/A	#N/A	#N/A	#N/A	#N/A	#N/A	#N/A	#N/A	#N/A
REACTOME_CHK1_CHK2_CDS1_MEDIATED_INACTIVATION_OF_CYCLIN_B_CDK1_COMPLEX	#N/A	#N/A	#N/A	#N/A	#N/A	#N/A	#N/A	#N/A	#N/A	#N/A	#N/A	#N/A	#N/A	#N/A	#N/A	#N/A	#N/A	#N/A
REACTOME_CHL1_INTERACTIONS	#N/A	#N/A	#N/A	#N/A	#N/A	#N/A	#N/A	#N/A	#N/A	#N/A	#N/A	#N/A	#N/A	#N/A	#N/A	#N/A	#N/A	#N/A
REACTOME_CHOLINE_CATABOLISM	#N/A	#N/A	#N/A	#N/A	#N/A	#N/A	#N/A	#N/A	#N/A	#N/A	#N/A	#N/A	#N/A	#N/A	#N/A	#N/A	#N/A	#N/A
REACTOME_CHREBP_ACTIVATES_METABOLIC_GENE_EXPRESSION	#N/A	#N/A	#N/A	#N/A	#N/A	#N/A	#N/A	#N/A	#N/A	#N/A	#N/A	#N/A	#N/A	#N/A	#N/A	#N/A	#N/A	#N/A
REACTOME_CHYLOMICRON_ASSEMBLY	#N/A	#N/A	#N/A	#N/A	#N/A	#N/A	#N/A	#N/A	#N/A	#N/A	#N/A	#N/A	#N/A	#N/A	#N/A	#N/A	#N/A	#N/A
REACTOME_CHYLOMICRON_CLEARANCE	#N/A	#N/A	#N/A	#N/A	#N/A	#N/A	#N/A	#N/A	#N/A	#N/A	#N/A	#N/A	#N/A	#N/A	#N/A	#N/A	#N/A	#N/A
REACTOME_CHYLOMICRON_REMODELING	#N/A	#N/A	#N/A	#N/A	#N/A	#N/A	#N/A	#N/A	#N/A	#N/A	#N/A	#N/A	#N/A	#N/A	#N/A	#N/A	#N/A	#N/A
REACTOME_CLEC7A_DECTIN_1_INDUCES_NFAT_ACTIVATION	#N/A	#N/A	#N/A	#N/A	#N/A	#N/A	#N/A	#N/A	#N/A	#N/A	#N/A	#N/A	#N/A	#N/A	#N/A	#N/A	#N/A	#N/A
REACTOME_CLEC7A_INFLAMMASOME_PATHWAY	#N/A	#N/A	#N/A	#N/A	#N/A	#N/A	#N/A	#N/A	#N/A	#N/A	#N/A	#N/A	#N/A	#N/A	#N/A	#N/A	#N/A	#N/A
REACTOME_COENZYME_A_BIOSYNTHESIS	#N/A	#N/A	#N/A	#N/A	#N/A	#N/A	#N/A	#N/A	#N/A	#N/A	#N/A	#N/A	#N/A	#N/A	#N/A	#N/A	#N/A	#N/A
REACTOME_COHESIN_LOADING_ONTO_CHROMATIN	#N/A	#N/A	#N/A	#N/A	#N/A	#N/A	#N/A	#N/A	#N/A	#N/A	#N/A	#N/A	#N/A	#N/A	#N/A	#N/A	#N/A	#N/A
REACTOME_COMMON_PATHWAY_OF_FIBRIN_CLOT_FORMATION	#N/A	#N/A	#N/A	#N/A	#N/A	#N/A	#N/A	#N/A	#N/A	#N/A	#N/A	#N/A	#N/A	#N/A	#N/A	#N/A	#N/A	#N/A
REACTOME_COMPETING_ENDOGENOUS_RNAS_CERNAS_REGULATE_PTEN_TRANSLATION	#N/A	#N/A	#N/A	#N/A	#N/A	#N/A	#N/A	#N/A	#N/A	#N/A	#N/A	#N/A	#N/A	#N/A	#N/A	#N/A	#N/A	#N/A
REACTOME_CONDENSATION_OF_PROMETAPHASE_CHROMOSOMES	#N/A	#N/A	#N/A	#N/A	#N/A	#N/A	#N/A	#N/A	#N/A	#N/A	#N/A	#N/A	#N/A	#N/A	#N/A	#N/A	#N/A	#N/A
REACTOME_CONJUGATION_OF_BENZOATE_WITH_GLYCINE	#N/A	#N/A	#N/A	#N/A	#N/A	#N/A	#N/A	#N/A	#N/A	#N/A	#N/A	#N/A	#N/A	#N/A	#N/A	#N/A	#N/A	#N/A
REACTOME_CONSTITUTIVE_SIGNALING_BY_OVEREXPRESSED_ERBB2	#N/A	#N/A	#N/A	#N/A	#N/A	#N/A	#N/A	#N/A	#N/A	#N/A	#N/A	#N/A	#N/A	#N/A	#N/A	#N/A	#N/A	#N/A
REACTOME_CREATINE_METABOLISM	#N/A	#N/A	#N/A	#N/A	#N/A	#N/A	#N/A	#N/A	#N/A	#N/A	#N/A	#N/A	#N/A	#N/A	#N/A	#N/A	#N/A	#N/A
REACTOME_CREATION_OF_C4_AND_C2_ACTIVATORS	#N/A	#N/A	#N/A	#N/A	#N/A	#N/A	#N/A	#N/A	#N/A	#N/A	#N/A	#N/A	#N/A	#N/A	#N/A	#N/A	#N/A	#N/A
REACTOME_CREB_PHOSPHORYLATION	#N/A	#N/A	#N/A	#N/A	#N/A	#N/A	#N/A	#N/A	#N/A	#N/A	#N/A	#N/A	#N/A	#N/A	#N/A	#N/A	#N/A	#N/A
REACTOME_CREB1_PHOSPHORYLATION_THROUGH_THE_ACTIVATION_OF_ADENYLATE_CYCLASE	#N/A	#N/A	#N/A	#N/A	#N/A	#N/A	#N/A	#N/A	#N/A	#N/A	#N/A	#N/A	#N/A	#N/A	#N/A	#N/A	#N/A	#N/A
REACTOME_CREB1_PHOSPHORYLATION_THROUGH_THE_ACTIVATION_OF_CAMKII_CAMKK_CAMKIV_CASCASDE	#N/A	#N/A	#N/A	#N/A	#N/A	#N/A	#N/A	#N/A	#N/A	#N/A	#N/A	#N/A	#N/A	#N/A	#N/A	#N/A	#N/A	#N/A
REACTOME_CREB3_FACTORS_ACTIVATE_GENES	#N/A	#N/A	#N/A	#N/A	#N/A	#N/A	#N/A	#N/A	#N/A	#N/A	#N/A	#N/A	#N/A	#N/A	#N/A	#N/A	#N/A	#N/A
REACTOME_CROSS_PRESENTATION_OF_PARTICULATE_EXOGENOUS_ANTIGENS_PHAGOSOMES	#N/A	#N/A	#N/A	#N/A	#N/A	#N/A	#N/A	#N/A	#N/A	#N/A	#N/A	#N/A	#N/A	#N/A	#N/A	#N/A	#N/A	#N/A
REACTOME_CS_DS_DEGRADATION	#N/A	#N/A	#N/A	#N/A	#N/A	#N/A	#N/A	#N/A	#N/A	#N/A	#N/A	#N/A	#N/A	#N/A	#N/A	#N/A	#N/A	#N/A
REACTOME_CYP2E1_REACTIONS	#N/A	#N/A	#N/A	#N/A	#N/A	#N/A	#N/A	#N/A	#N/A	#N/A	#N/A	#N/A	#N/A	#N/A	#N/A	#N/A	#N/A	#N/A
REACTOME_CYTOCHROME_C_MEDIATED_APOPTOTIC_RESPONSE	#N/A	#N/A	#N/A	#N/A	#N/A	#N/A	#N/A	#N/A	#N/A	#N/A	#N/A	#N/A	#N/A	#N/A	#N/A	#N/A	#N/A	#N/A
REACTOME_CYTOKINE_SIGNALING_IN_IMMUNE_SYSTEM	#N/A	#N/A	#N/A	#N/A	#N/A	#N/A	#N/A	#N/A	#N/A	#N/A	#N/A	#N/A	#N/A	#N/A	#N/A	#N/A	#N/A	#N/A
REACTOME_CYTOSOLIC_IRON_SULFUR_CLUSTER_ASSEMBLY	#N/A	#N/A	#N/A	#N/A	#N/A	#N/A	#N/A	#N/A	#N/A	#N/A	#N/A	#N/A	#N/A	#N/A	#N/A	#N/A	#N/A	#N/A
REACTOME_DCC_MEDIATED_ATTRACTIVE_SIGNALING	#N/A	#N/A	#N/A	#N/A	#N/A	#N/A	#N/A	#N/A	#N/A	#N/A	#N/A	#N/A	#N/A	#N/A	#N/A	#N/A	#N/A	#N/A
REACTOME_DECTIN_2_FAMILY	#N/A	#N/A	#N/A	#N/A	#N/A	#N/A	#N/A	#N/A	#N/A	#N/A	#N/A	#N/A	#N/A	#N/A	#N/A	#N/A	#N/A	#N/A
REACTOME_DEFECTIVE_B4GALT1_CAUSES_B4GALT1_CDG_CDG_2D	#N/A	#N/A	#N/A	#N/A	#N/A	#N/A	#N/A	#N/A	#N/A	#N/A	#N/A	#N/A	#N/A	#N/A	#N/A	#N/A	#N/A	#N/A
REACTOME_DEFECTIVE_C1GALT1C1_CAUSES_TNPS	#N/A	#N/A	#N/A	#N/A	#N/A	#N/A	#N/A	#N/A	#N/A	#N/A	#N/A	#N/A	#N/A	#N/A	#N/A	#N/A	#N/A	#N/A
REACTOME_DEFECTIVE_CHST14_CAUSES_EDS_MUSCULOCONTRACTURAL_TYPE	#N/A	#N/A	#N/A	#N/A	#N/A	#N/A	#N/A	#N/A	#N/A	#N/A	#N/A	#N/A	#N/A	#N/A	#N/A	#N/A	#N/A	#N/A
REACTOME_DEFECTIVE_CHST3_CAUSES_SEDCJD	#N/A	#N/A	#N/A	#N/A	#N/A	#N/A	#N/A	#N/A	#N/A	#N/A	#N/A	#N/A	#N/A	#N/A	#N/A	#N/A	#N/A	#N/A
REACTOME_DEFECTIVE_CHST6_CAUSES_MCDC1	#N/A	#N/A	#N/A	#N/A	#N/A	#N/A	#N/A	#N/A	#N/A	#N/A	#N/A	#N/A	#N/A	#N/A	#N/A	#N/A	#N/A	#N/A
REACTOME_DEFECTIVE_CHSY1_CAUSES_TPBS	#N/A	#N/A	#N/A	#N/A	#N/A	#N/A	#N/A	#N/A	#N/A	#N/A	#N/A	#N/A	#N/A	#N/A	#N/A	#N/A	#N/A	#N/A
REACTOME_DEFECTIVE_CSF2RB_CAUSES_SMDP5	#N/A	#N/A	#N/A	#N/A	#N/A	#N/A	#N/A	#N/A	#N/A	#N/A	#N/A	#N/A	#N/A	#N/A	#N/A	#N/A	#N/A	#N/A
REACTOME_DEFECTIVE_EXT2_CAUSES_EXOSTOSES_2	#N/A	#N/A	#N/A	#N/A	#N/A	#N/A	#N/A	#N/A	#N/A	#N/A	#N/A	#N/A	#N/A	#N/A	#N/A	#N/A	#N/A	#N/A
REACTOME_DEFECTIVE_F9_ACTIVATION	#N/A	#N/A	#N/A	#N/A	#N/A	#N/A	#N/A	#N/A	#N/A	#N/A	#N/A	#N/A	#N/A	#N/A	#N/A	#N/A	#N/A	#N/A
REACTOME_DEFECTIVE_FACTOR_IX_CAUSES_HEMOPHILIA_B	#N/A	#N/A	#N/A	#N/A	#N/A	#N/A	#N/A	#N/A	#N/A	#N/A	#N/A	#N/A	#N/A	#N/A	#N/A	#N/A	#N/A	#N/A
REACTOME_DEFECTIVE_FACTOR_VIII_CAUSES_HEMOPHILIA_A	#N/A	#N/A	#N/A	#N/A	#N/A	#N/A	#N/A	#N/A	#N/A	#N/A	#N/A	#N/A	#N/A	#N/A	#N/A	#N/A	#N/A	#N/A
REACTOME_DEFECTIVE_GALNT3_CAUSES_HFTC	#N/A	#N/A	#N/A	#N/A	#N/A	#N/A	#N/A	#N/A	#N/A	#N/A	#N/A	#N/A	#N/A	#N/A	#N/A	#N/A	#N/A	#N/A
REACTOME_DEFECTIVE_LFNG_CAUSES_SCDO3	#N/A	#N/A	#N/A	#N/A	#N/A	#N/A	#N/A	#N/A	#N/A	#N/A	#N/A	#N/A	#N/A	#N/A	#N/A	#N/A	#N/A	#N/A
REACTOME_DEFECTIVE_RIPK1_MEDIATED_REGULATED_NECROSIS	#N/A	#N/A	#N/A	#N/A	#N/A	#N/A	#N/A	#N/A	#N/A	#N/A	#N/A	#N/A	#N/A	#N/A	#N/A	#N/A	#N/A	#N/A
REACTOME_DEFECTIVE_ST3GAL3_CAUSES_MCT12_AND_EIEE15	#N/A	#N/A	#N/A	#N/A	#N/A	#N/A	#N/A	#N/A	#N/A	#N/A	#N/A	#N/A	#N/A	#N/A	#N/A	#N/A	#N/A	#N/A
REACTOME_DEFECTS_IN_BIOTIN_BTN_METABOLISM	#N/A	#N/A	#N/A	#N/A	#N/A	#N/A	#N/A	#N/A	#N/A	#N/A	#N/A	#N/A	#N/A	#N/A	#N/A	#N/A	#N/A	#N/A
REACTOME_DEFECTS_IN_COBALAMIN_B12_METABOLISM	#N/A	#N/A	#N/A	#N/A	#N/A	#N/A	#N/A	#N/A	#N/A	#N/A	#N/A	#N/A	#N/A	#N/A	#N/A	#N/A	#N/A	#N/A
REACTOME_DEFECTS_OF_CONTACT_ACTIVATION_SYSTEM_CAS_AND_KALLIKREIN_KININ_SYSTEM_KKS	#N/A	#N/A	#N/A	#N/A	#N/A	#N/A	#N/A	#N/A	#N/A	#N/A	#N/A	#N/A	#N/A	#N/A	#N/A	#N/A	#N/A	#N/A
REACTOME_DEFENSINS	#N/A	#N/A	#N/A	#N/A	#N/A	#N/A	#N/A	#N/A	#N/A	#N/A	#N/A	#N/A	#N/A	#N/A	#N/A	#N/A	#N/A	#N/A
REACTOME_DEGRADATION_OF_CYSTEINE_AND_HOMOCYSTEINE	#N/A	#N/A	#N/A	#N/A	#N/A	#N/A	#N/A	#N/A	#N/A	#N/A	#N/A	#N/A	#N/A	#N/A	#N/A	#N/A	#N/A	#N/A
REACTOME_DERMATAN_SULFATE_BIOSYNTHESIS	#N/A	#N/A	#N/A	#N/A	#N/A	#N/A	#N/A	#N/A	#N/A	#N/A	#N/A	#N/A	#N/A	#N/A	#N/A	#N/A	#N/A	#N/A
REACTOME_DEVELOPMENTAL_BIOLOGY	#N/A	#N/A	#N/A	#N/A	#N/A	#N/A	#N/A	#N/A	#N/A	#N/A	#N/A	#N/A	#N/A	#N/A	#N/A	#N/A	#N/A	#N/A
REACTOME_DEX_H_BOX_HELICASES_ACTIVATE_TYPE_I_IFN_AND_INFLAMMATORY_CYTOKINES_PRODUCTION	#N/A	#N/A	#N/A	#N/A	#N/A	#N/A	#N/A	#N/A	#N/A	#N/A	#N/A	#N/A	#N/A	#N/A	#N/A	#N/A	#N/A	#N/A
REACTOME_DIGESTION	#N/A	#N/A	#N/A	#N/A	#N/A	#N/A	#N/A	#N/A	#N/A	#N/A	#N/A	#N/A	#N/A	#N/A	#N/A	#N/A	#N/A	#N/A
REACTOME_DIGESTION_AND_ABSORPTION	#N/A	#N/A	#N/A	#N/A	#N/A	#N/A	#N/A	#N/A	#N/A	#N/A	#N/A	#N/A	#N/A	#N/A	#N/A	#N/A	#N/A	#N/A
REACTOME_DIGESTION_OF_DIETARY_CARBOHYDRATE	#N/A	#N/A	#N/A	#N/A	#N/A	#N/A	#N/A	#N/A	#N/A	#N/A	#N/A	#N/A	#N/A	#N/A	#N/A	#N/A	#N/A	#N/A
REACTOME_DIGESTION_OF_DIETARY_LIPID	#N/A	#N/A	#N/A	#N/A	#N/A	#N/A	#N/A	#N/A	#N/A	#N/A	#N/A	#N/A	#N/A	#N/A	#N/A	#N/A	#N/A	#N/A
REACTOME_DISEASES_ASSOCIATED_WITH_SURFACTANT_METABOLISM	#N/A	#N/A	#N/A	#N/A	#N/A	#N/A	#N/A	#N/A	#N/A	#N/A	#N/A	#N/A	#N/A	#N/A	#N/A	#N/A	#N/A	#N/A
REACTOME_DISEASES_OF_BASE_EXCISION_REPAIR	#N/A	#N/A	#N/A	#N/A	#N/A	#N/A	#N/A	#N/A	#N/A	#N/A	#N/A	#N/A	#N/A	#N/A	#N/A	#N/A	#N/A	#N/A
REACTOME_DISEASES_OF_MISMATCH_REPAIR_MMR	#N/A	#N/A	#N/A	#N/A	#N/A	#N/A	#N/A	#N/A	#N/A	#N/A	#N/A	#N/A	#N/A	#N/A	#N/A	#N/A	#N/A	#N/A
REACTOME_DISINHIBITION_OF_SNARE_FORMATION	#N/A	#N/A	#N/A	#N/A	#N/A	#N/A	#N/A	#N/A	#N/A	#N/A	#N/A	#N/A	#N/A	#N/A	#N/A	#N/A	#N/A	#N/A
REACTOME_DISPLACEMENT_OF_DNA_GLYCOSYLASE_BY_APEX1	#N/A	#N/A	#N/A	#N/A	#N/A	#N/A	#N/A	#N/A	#N/A	#N/A	#N/A	#N/A	#N/A	#N/A	#N/A	#N/A	#N/A	#N/A
REACTOME_DISSOLUTION_OF_FIBRIN_CLOT	#N/A	#N/A	#N/A	#N/A	#N/A	#N/A	#N/A	#N/A	#N/A	#N/A	#N/A	#N/A	#N/A	#N/A	#N/A	#N/A	#N/A	#N/A
REACTOME_DNA_DAMAGE_REVERSAL	#N/A	#N/A	#N/A	#N/A	#N/A	#N/A	#N/A	#N/A	#N/A	#N/A	#N/A	#N/A	#N/A	#N/A	#N/A	#N/A	#N/A	#N/A
REACTOME_DNA_REPLICATION_INITIATION	#N/A	#N/A	#N/A	#N/A	#N/A	#N/A	#N/A	#N/A	#N/A	#N/A	#N/A	#N/A	#N/A	#N/A	#N/A	#N/A	#N/A	#N/A
REACTOME_DOPAMINE_CLEARANCE_FROM_THE_SYNAPTIC_CLEFT	#N/A	#N/A	#N/A	#N/A	#N/A	#N/A	#N/A	#N/A	#N/A	#N/A	#N/A	#N/A	#N/A	#N/A	#N/A	#N/A	#N/A	#N/A
REACTOME_DOPAMINE_RECEPTORS	#N/A	#N/A	#N/A	#N/A	#N/A	#N/A	#N/A	#N/A	#N/A	#N/A	#N/A	#N/A	#N/A	#N/A	#N/A	#N/A	#N/A	#N/A
REACTOME_DOWNREGULATION_OF_ERBB2_ERBB3_SIGNALING	#N/A	#N/A	#N/A	#N/A	#N/A	#N/A	#N/A	#N/A	#N/A	#N/A	#N/A	#N/A	#N/A	#N/A	#N/A	#N/A	#N/A	#N/A
REACTOME_DOWNREGULATION_OF_ERBB4_SIGNALING	#N/A	#N/A	#N/A	#N/A	#N/A	#N/A	#N/A	#N/A	#N/A	#N/A	#N/A	#N/A	#N/A	#N/A	#N/A	#N/A	#N/A	#N/A
REACTOME_DSCAM_INTERACTIONS	#N/A	#N/A	#N/A	#N/A	#N/A	#N/A	#N/A	#N/A	#N/A	#N/A	#N/A	#N/A	#N/A	#N/A	#N/A	#N/A	#N/A	#N/A
REACTOME_E2F_ENABLED_INHIBITION_OF_PRE_REPLICATION_COMPLEX_FORMATION	#N/A	#N/A	#N/A	#N/A	#N/A	#N/A	#N/A	#N/A	#N/A	#N/A	#N/A	#N/A	#N/A	#N/A	#N/A	#N/A	#N/A	#N/A
REACTOME_EARLY_PHASE_OF_HIV_LIFE_CYCLE	#N/A	#N/A	#N/A	#N/A	#N/A	#N/A	#N/A	#N/A	#N/A	#N/A	#N/A	#N/A	#N/A	#N/A	#N/A	#N/A	#N/A	#N/A
REACTOME_EGFR_INTERACTS_WITH_PHOSPHOLIPASE_C_GAMMA	#N/A	#N/A	#N/A	#N/A	#N/A	#N/A	#N/A	#N/A	#N/A	#N/A	#N/A	#N/A	#N/A	#N/A	#N/A	#N/A	#N/A	#N/A
REACTOME_EGFR_TRANSACTIVATION_BY_GASTRIN	#N/A	#N/A	#N/A	#N/A	#N/A	#N/A	#N/A	#N/A	#N/A	#N/A	#N/A	#N/A	#N/A	#N/A	#N/A	#N/A	#N/A	#N/A
REACTOME_EICOSANOID_LIGAND_BINDING_RECEPTORS	#N/A	#N/A	#N/A	#N/A	#N/A	#N/A	#N/A	#N/A	#N/A	#N/A	#N/A	#N/A	#N/A	#N/A	#N/A	#N/A	#N/A	#N/A
REACTOME_EICOSANOIDS	#N/A	#N/A	#N/A	#N/A	#N/A	#N/A	#N/A	#N/A	#N/A	#N/A	#N/A	#N/A	#N/A	#N/A	#N/A	#N/A	#N/A	#N/A
REACTOME_ELECTRIC_TRANSMISSION_ACROSS_GAP_JUNCTIONS	#N/A	#N/A	#N/A	#N/A	#N/A	#N/A	#N/A	#N/A	#N/A	#N/A	#N/A	#N/A	#N/A	#N/A	#N/A	#N/A	#N/A	#N/A
REACTOME_ELEVATION_OF_CYTOSOLIC_CA2_LEVELS	#N/A	#N/A	#N/A	#N/A	#N/A	#N/A	#N/A	#N/A	#N/A	#N/A	#N/A	#N/A	#N/A	#N/A	#N/A	#N/A	#N/A	#N/A
REACTOME_ENDOSOMAL_VACUOLAR_PATHWAY	#N/A	#N/A	#N/A	#N/A	#N/A	#N/A	#N/A	#N/A	#N/A	#N/A	#N/A	#N/A	#N/A	#N/A	#N/A	#N/A	#N/A	#N/A
REACTOME_ENOS_ACTIVATION	#N/A	#N/A	#N/A	#N/A	#N/A	#N/A	#N/A	#N/A	#N/A	#N/A	#N/A	#N/A	#N/A	#N/A	#N/A	#N/A	#N/A	#N/A
REACTOME_ERBB2_ACTIVATES_PTK6_SIGNALING	#N/A	#N/A	#N/A	#N/A	#N/A	#N/A	#N/A	#N/A	#N/A	#N/A	#N/A	#N/A	#N/A	#N/A	#N/A	#N/A	#N/A	#N/A
REACTOME_ERBB2_REGULATES_CELL_MOTILITY	#N/A	#N/A	#N/A	#N/A	#N/A	#N/A	#N/A	#N/A	#N/A	#N/A	#N/A	#N/A	#N/A	#N/A	#N/A	#N/A	#N/A	#N/A
REACTOME_ERKS_ARE_INACTIVATED	#N/A	#N/A	#N/A	#N/A	#N/A	#N/A	#N/A	#N/A	#N/A	#N/A	#N/A	#N/A	#N/A	#N/A	#N/A	#N/A	#N/A	#N/A
REACTOME_ERYTHROCYTES_TAKE_UP_CARBON_DIOXIDE_AND_RELEASE_OXYGEN	#N/A	#N/A	#N/A	#N/A	#N/A	#N/A	#N/A	#N/A	#N/A	#N/A	#N/A	#N/A	#N/A	#N/A	#N/A	#N/A	#N/A	#N/A
REACTOME_ERYTHROCYTES_TAKE_UP_OXYGEN_AND_RELEASE_CARBON_DIOXIDE	#N/A	#N/A	#N/A	#N/A	#N/A	#N/A	#N/A	#N/A	#N/A	#N/A	#N/A	#N/A	#N/A	#N/A	#N/A	#N/A	#N/A	#N/A
REACTOME_ERYTHROPOIETIN_ACTIVATES_PHOSPHOINOSITIDE_3_KINASE_PI3K	#N/A	#N/A	#N/A	#N/A	#N/A	#N/A	#N/A	#N/A	#N/A	#N/A	#N/A	#N/A	#N/A	#N/A	#N/A	#N/A	#N/A	#N/A
REACTOME_ERYTHROPOIETIN_ACTIVATES_PHOSPHOLIPASE_C_GAMMA_PLCG	#N/A	#N/A	#N/A	#N/A	#N/A	#N/A	#N/A	#N/A	#N/A	#N/A	#N/A	#N/A	#N/A	#N/A	#N/A	#N/A	#N/A	#N/A
REACTOME_ERYTHROPOIETIN_ACTIVATES_RAS	#N/A	#N/A	#N/A	#N/A	#N/A	#N/A	#N/A	#N/A	#N/A	#N/A	#N/A	#N/A	#N/A	#N/A	#N/A	#N/A	#N/A	#N/A
REACTOME_ERYTHROPOIETIN_ACTIVATES_STAT5	#N/A	#N/A	#N/A	#N/A	#N/A	#N/A	#N/A	#N/A	#N/A	#N/A	#N/A	#N/A	#N/A	#N/A	#N/A	#N/A	#N/A	#N/A
REACTOME_ESTABLISHMENT_OF_SISTER_CHROMATID_COHESION	#N/A	#N/A	#N/A	#N/A	#N/A	#N/A	#N/A	#N/A	#N/A	#N/A	#N/A	#N/A	#N/A	#N/A	#N/A	#N/A	#N/A	#N/A
REACTOME_ESTROGEN_BIOSYNTHESIS	#N/A	#N/A	#N/A	#N/A	#N/A	#N/A	#N/A	#N/A	#N/A	#N/A	#N/A	#N/A	#N/A	#N/A	#N/A	#N/A	#N/A	#N/A
REACTOME_ESTROGEN_STIMULATED_SIGNALING_THROUGH_PRKCZ	#N/A	#N/A	#N/A	#N/A	#N/A	#N/A	#N/A	#N/A	#N/A	#N/A	#N/A	#N/A	#N/A	#N/A	#N/A	#N/A	#N/A	#N/A
REACTOME_ETHANOL_OXIDATION	#N/A	#N/A	#N/A	#N/A	#N/A	#N/A	#N/A	#N/A	#N/A	#N/A	#N/A	#N/A	#N/A	#N/A	#N/A	#N/A	#N/A	#N/A
REACTOME_EXTRINSIC_PATHWAY_OF_FIBRIN_CLOT_FORMATION	#N/A	#N/A	#N/A	#N/A	#N/A	#N/A	#N/A	#N/A	#N/A	#N/A	#N/A	#N/A	#N/A	#N/A	#N/A	#N/A	#N/A	#N/A
REACTOME_FASL_CD95L_SIGNALING	#N/A	#N/A	#N/A	#N/A	#N/A	#N/A	#N/A	#N/A	#N/A	#N/A	#N/A	#N/A	#N/A	#N/A	#N/A	#N/A	#N/A	#N/A
REACTOME_FATTY_ACIDS	#N/A	#N/A	#N/A	#N/A	#N/A	#N/A	#N/A	#N/A	#N/A	#N/A	#N/A	#N/A	#N/A	#N/A	#N/A	#N/A	#N/A	#N/A
REACTOME_FATTY_ACIDS_BOUND_TO_GPR40_FFAR1_REGULATE_INSULIN_SECRETION	#N/A	#N/A	#N/A	#N/A	#N/A	#N/A	#N/A	#N/A	#N/A	#N/A	#N/A	#N/A	#N/A	#N/A	#N/A	#N/A	#N/A	#N/A
REACTOME_FBXW7_MUTANTS_AND_NOTCH1_IN_CANCER	#N/A	#N/A	#N/A	#N/A	#N/A	#N/A	#N/A	#N/A	#N/A	#N/A	#N/A	#N/A	#N/A	#N/A	#N/A	#N/A	#N/A	#N/A
REACTOME_FCGR_ACTIVATION	#N/A	#N/A	#N/A	#N/A	#N/A	#N/A	#N/A	#N/A	#N/A	#N/A	#N/A	#N/A	#N/A	#N/A	#N/A	#N/A	#N/A	#N/A
REACTOME_FGFR1_LIGAND_BINDING_AND_ACTIVATION	#N/A	#N/A	#N/A	#N/A	#N/A	#N/A	#N/A	#N/A	#N/A	#N/A	#N/A	#N/A	#N/A	#N/A	#N/A	#N/A	#N/A	#N/A
REACTOME_FGFR1B_LIGAND_BINDING_AND_ACTIVATION	#N/A	#N/A	#N/A	#N/A	#N/A	#N/A	#N/A	#N/A	#N/A	#N/A	#N/A	#N/A	#N/A	#N/A	#N/A	#N/A	#N/A	#N/A
REACTOME_FGFR1C_LIGAND_BINDING_AND_ACTIVATION	#N/A	#N/A	#N/A	#N/A	#N/A	#N/A	#N/A	#N/A	#N/A	#N/A	#N/A	#N/A	#N/A	#N/A	#N/A	#N/A	#N/A	#N/A
REACTOME_FGFR2_LIGAND_BINDING_AND_ACTIVATION	#N/A	#N/A	#N/A	#N/A	#N/A	#N/A	#N/A	#N/A	#N/A	#N/A	#N/A	#N/A	#N/A	#N/A	#N/A	#N/A	#N/A	#N/A
REACTOME_FGFR2B_LIGAND_BINDING_AND_ACTIVATION	#N/A	#N/A	#N/A	#N/A	#N/A	#N/A	#N/A	#N/A	#N/A	#N/A	#N/A	#N/A	#N/A	#N/A	#N/A	#N/A	#N/A	#N/A
REACTOME_FGFR2C_LIGAND_BINDING_AND_ACTIVATION	#N/A	#N/A	#N/A	#N/A	#N/A	#N/A	#N/A	#N/A	#N/A	#N/A	#N/A	#N/A	#N/A	#N/A	#N/A	#N/A	#N/A	#N/A
REACTOME_FGFR3_LIGAND_BINDING_AND_ACTIVATION	#N/A	#N/A	#N/A	#N/A	#N/A	#N/A	#N/A	#N/A	#N/A	#N/A	#N/A	#N/A	#N/A	#N/A	#N/A	#N/A	#N/A	#N/A
REACTOME_FGFR3B_LIGAND_BINDING_AND_ACTIVATION	#N/A	#N/A	#N/A	#N/A	#N/A	#N/A	#N/A	#N/A	#N/A	#N/A	#N/A	#N/A	#N/A	#N/A	#N/A	#N/A	#N/A	#N/A
REACTOME_FGFRL1_MODULATION_OF_FGFR1_SIGNALING	#N/A	#N/A	#N/A	#N/A	#N/A	#N/A	#N/A	#N/A	#N/A	#N/A	#N/A	#N/A	#N/A	#N/A	#N/A	#N/A	#N/A	#N/A
REACTOME_FIBRONECTIN_MATRIX_FORMATION	#N/A	#N/A	#N/A	#N/A	#N/A	#N/A	#N/A	#N/A	#N/A	#N/A	#N/A	#N/A	#N/A	#N/A	#N/A	#N/A	#N/A	#N/A
REACTOME_FICOLINS_BIND_TO_REPETITIVE_CARBOHYDRATE_STRUCTURES_ON_THE_TARGET_CELL_SURFACE	#N/A	#N/A	#N/A	#N/A	#N/A	#N/A	#N/A	#N/A	#N/A	#N/A	#N/A	#N/A	#N/A	#N/A	#N/A	#N/A	#N/A	#N/A
REACTOME_FLT3_SIGNALING_BY_CBL_MUTANTS	#N/A	#N/A	#N/A	#N/A	#N/A	#N/A	#N/A	#N/A	#N/A	#N/A	#N/A	#N/A	#N/A	#N/A	#N/A	#N/A	#N/A	#N/A
REACTOME_FLT3_SIGNALING_THROUGH_SRC_FAMILY_KINASES	#N/A	#N/A	#N/A	#N/A	#N/A	#N/A	#N/A	#N/A	#N/A	#N/A	#N/A	#N/A	#N/A	#N/A	#N/A	#N/A	#N/A	#N/A
REACTOME_FOLDING_OF_ACTIN_BY_CCT_TRIC	#N/A	#N/A	#N/A	#N/A	#N/A	#N/A	#N/A	#N/A	#N/A	#N/A	#N/A	#N/A	#N/A	#N/A	#N/A	#N/A	#N/A	#N/A
REACTOME_FORMATION_OF_APOPTOSOME	#N/A	#N/A	#N/A	#N/A	#N/A	#N/A	#N/A	#N/A	#N/A	#N/A	#N/A	#N/A	#N/A	#N/A	#N/A	#N/A	#N/A	#N/A
REACTOME_FORMATION_OF_XYLULOSE_5_PHOSPHATE	#N/A	#N/A	#N/A	#N/A	#N/A	#N/A	#N/A	#N/A	#N/A	#N/A	#N/A	#N/A	#N/A	#N/A	#N/A	#N/A	#N/A	#N/A
REACTOME_FORMYL_PEPTIDE_RECEPTORS_BIND_FORMYL_PEPTIDES_AND_MANY_OTHER_LIGANDS	#N/A	#N/A	#N/A	#N/A	#N/A	#N/A	#N/A	#N/A	#N/A	#N/A	#N/A	#N/A	#N/A	#N/A	#N/A	#N/A	#N/A	#N/A
REACTOME_FREE_FATTY_ACID_RECEPTORS	#N/A	#N/A	#N/A	#N/A	#N/A	#N/A	#N/A	#N/A	#N/A	#N/A	#N/A	#N/A	#N/A	#N/A	#N/A	#N/A	#N/A	#N/A
REACTOME_FREE_FATTY_ACIDS_REGULATE_INSULIN_SECRETION	#N/A	#N/A	#N/A	#N/A	#N/A	#N/A	#N/A	#N/A	#N/A	#N/A	#N/A	#N/A	#N/A	#N/A	#N/A	#N/A	#N/A	#N/A
REACTOME_FRUCTOSE_CATABOLISM	#N/A	#N/A	#N/A	#N/A	#N/A	#N/A	#N/A	#N/A	#N/A	#N/A	#N/A	#N/A	#N/A	#N/A	#N/A	#N/A	#N/A	#N/A
REACTOME_FRUCTOSE_METABOLISM	#N/A	#N/A	#N/A	#N/A	#N/A	#N/A	#N/A	#N/A	#N/A	#N/A	#N/A	#N/A	#N/A	#N/A	#N/A	#N/A	#N/A	#N/A
REACTOME_G2_M_DNA_REPLICATION_CHECKPOINT	#N/A	#N/A	#N/A	#N/A	#N/A	#N/A	#N/A	#N/A	#N/A	#N/A	#N/A	#N/A	#N/A	#N/A	#N/A	#N/A	#N/A	#N/A
REACTOME_G2_PHASE	#N/A	#N/A	#N/A	#N/A	#N/A	#N/A	#N/A	#N/A	#N/A	#N/A	#N/A	#N/A	#N/A	#N/A	#N/A	#N/A	#N/A	#N/A
REACTOME_GALACTOSE_CATABOLISM	#N/A	#N/A	#N/A	#N/A	#N/A	#N/A	#N/A	#N/A	#N/A	#N/A	#N/A	#N/A	#N/A	#N/A	#N/A	#N/A	#N/A	#N/A
REACTOME_GAMMA_CARBOXYLATION_TRANSPORT_AND_AMINO_TERMINAL_CLEAVAGE_OF_PROTEINS	#N/A	#N/A	#N/A	#N/A	#N/A	#N/A	#N/A	#N/A	#N/A	#N/A	#N/A	#N/A	#N/A	#N/A	#N/A	#N/A	#N/A	#N/A
REACTOME_GAP_JUNCTION_DEGRADATION	#N/A	#N/A	#N/A	#N/A	#N/A	#N/A	#N/A	#N/A	#N/A	#N/A	#N/A	#N/A	#N/A	#N/A	#N/A	#N/A	#N/A	#N/A
REACTOME_GDP_FUCOSE_BIOSYNTHESIS	#N/A	#N/A	#N/A	#N/A	#N/A	#N/A	#N/A	#N/A	#N/A	#N/A	#N/A	#N/A	#N/A	#N/A	#N/A	#N/A	#N/A	#N/A
REACTOME_GLI_PROTEINS_BIND_PROMOTERS_OF_HH_RESPONSIVE_GENES_TO_PROMOTE_TRANSCRIPTION	#N/A	#N/A	#N/A	#N/A	#N/A	#N/A	#N/A	#N/A	#N/A	#N/A	#N/A	#N/A	#N/A	#N/A	#N/A	#N/A	#N/A	#N/A
REACTOME_GLUCOCORTICOID_BIOSYNTHESIS	#N/A	#N/A	#N/A	#N/A	#N/A	#N/A	#N/A	#N/A	#N/A	#N/A	#N/A	#N/A	#N/A	#N/A	#N/A	#N/A	#N/A	#N/A
REACTOME_GLUCURONIDATION	#N/A	#N/A	#N/A	#N/A	#N/A	#N/A	#N/A	#N/A	#N/A	#N/A	#N/A	#N/A	#N/A	#N/A	#N/A	#N/A	#N/A	#N/A
REACTOME_GLUTAMATE_AND_GLUTAMINE_METABOLISM	#N/A	#N/A	#N/A	#N/A	#N/A	#N/A	#N/A	#N/A	#N/A	#N/A	#N/A	#N/A	#N/A	#N/A	#N/A	#N/A	#N/A	#N/A
REACTOME_GLUTATHIONE_SYNTHESIS_AND_RECYCLING	#N/A	#N/A	#N/A	#N/A	#N/A	#N/A	#N/A	#N/A	#N/A	#N/A	#N/A	#N/A	#N/A	#N/A	#N/A	#N/A	#N/A	#N/A
REACTOME_GLYCEROPHOSPHOLIPID_CATABOLISM	#N/A	#N/A	#N/A	#N/A	#N/A	#N/A	#N/A	#N/A	#N/A	#N/A	#N/A	#N/A	#N/A	#N/A	#N/A	#N/A	#N/A	#N/A
REACTOME_GLYCOGEN_STORAGE_DISEASES	#N/A	#N/A	#N/A	#N/A	#N/A	#N/A	#N/A	#N/A	#N/A	#N/A	#N/A	#N/A	#N/A	#N/A	#N/A	#N/A	#N/A	#N/A
REACTOME_GOLGI_CISTERNAE_PERICENTRIOLAR_STACK_REORGANIZATION	#N/A	#N/A	#N/A	#N/A	#N/A	#N/A	#N/A	#N/A	#N/A	#N/A	#N/A	#N/A	#N/A	#N/A	#N/A	#N/A	#N/A	#N/A
REACTOME_GP1B_IX_V_ACTIVATION_SIGNALLING	#N/A	#N/A	#N/A	#N/A	#N/A	#N/A	#N/A	#N/A	#N/A	#N/A	#N/A	#N/A	#N/A	#N/A	#N/A	#N/A	#N/A	#N/A
REACTOME_GRB2_SOS_PROVIDES_LINKAGE_TO_MAPK_SIGNALING_FOR_INTEGRINS	#N/A	#N/A	#N/A	#N/A	#N/A	#N/A	#N/A	#N/A	#N/A	#N/A	#N/A	#N/A	#N/A	#N/A	#N/A	#N/A	#N/A	#N/A
REACTOME_GRB7_EVENTS_IN_ERBB2_SIGNALING	#N/A	#N/A	#N/A	#N/A	#N/A	#N/A	#N/A	#N/A	#N/A	#N/A	#N/A	#N/A	#N/A	#N/A	#N/A	#N/A	#N/A	#N/A
REACTOME_HDL_ASSEMBLY	#N/A	#N/A	#N/A	#N/A	#N/A	#N/A	#N/A	#N/A	#N/A	#N/A	#N/A	#N/A	#N/A	#N/A	#N/A	#N/A	#N/A	#N/A
REACTOME_HDL_CLEARANCE	#N/A	#N/A	#N/A	#N/A	#N/A	#N/A	#N/A	#N/A	#N/A	#N/A	#N/A	#N/A	#N/A	#N/A	#N/A	#N/A	#N/A	#N/A
REACTOME_HDL_REMODELING	#N/A	#N/A	#N/A	#N/A	#N/A	#N/A	#N/A	#N/A	#N/A	#N/A	#N/A	#N/A	#N/A	#N/A	#N/A	#N/A	#N/A	#N/A
REACTOME_HDR_THROUGH_MMEJ_ALT_NHEJ	#N/A	#N/A	#N/A	#N/A	#N/A	#N/A	#N/A	#N/A	#N/A	#N/A	#N/A	#N/A	#N/A	#N/A	#N/A	#N/A	#N/A	#N/A
REACTOME_HEME_BIOSYNTHESIS	#N/A	#N/A	#N/A	#N/A	#N/A	#N/A	#N/A	#N/A	#N/A	#N/A	#N/A	#N/A	#N/A	#N/A	#N/A	#N/A	#N/A	#N/A
REACTOME_HEME_DEGRADATION	#N/A	#N/A	#N/A	#N/A	#N/A	#N/A	#N/A	#N/A	#N/A	#N/A	#N/A	#N/A	#N/A	#N/A	#N/A	#N/A	#N/A	#N/A
REACTOME_HIGHLY_CALCIUM_PERMEABLE_NICOTINIC_ACETYLCHOLINE_RECEPTORS	#N/A	#N/A	#N/A	#N/A	#N/A	#N/A	#N/A	#N/A	#N/A	#N/A	#N/A	#N/A	#N/A	#N/A	#N/A	#N/A	#N/A	#N/A
REACTOME_HIGHLY_CALCIUM_PERMEABLE_POSTSYNAPTIC_NICOTINIC_ACETYLCHOLINE_RECEPTORS	#N/A	#N/A	#N/A	#N/A	#N/A	#N/A	#N/A	#N/A	#N/A	#N/A	#N/A	#N/A	#N/A	#N/A	#N/A	#N/A	#N/A	#N/A
REACTOME_HIGHLY_SODIUM_PERMEABLE_POSTSYNAPTIC_ACETYLCHOLINE_NICOTINIC_RECEPTORS	#N/A	#N/A	#N/A	#N/A	#N/A	#N/A	#N/A	#N/A	#N/A	#N/A	#N/A	#N/A	#N/A	#N/A	#N/A	#N/A	#N/A	#N/A
REACTOME_HISTIDINE_CATABOLISM	#N/A	#N/A	#N/A	#N/A	#N/A	#N/A	#N/A	#N/A	#N/A	#N/A	#N/A	#N/A	#N/A	#N/A	#N/A	#N/A	#N/A	#N/A
REACTOME_HORMONE_LIGAND_BINDING_RECEPTORS	#N/A	#N/A	#N/A	#N/A	#N/A	#N/A	#N/A	#N/A	#N/A	#N/A	#N/A	#N/A	#N/A	#N/A	#N/A	#N/A	#N/A	#N/A
REACTOME_HUR_ELAVL1_BINDS_AND_STABILIZES_MRNA	#N/A	#N/A	#N/A	#N/A	#N/A	#N/A	#N/A	#N/A	#N/A	#N/A	#N/A	#N/A	#N/A	#N/A	#N/A	#N/A	#N/A	#N/A
REACTOME_HYALURONAN_BIOSYNTHESIS_AND_EXPORT	#N/A	#N/A	#N/A	#N/A	#N/A	#N/A	#N/A	#N/A	#N/A	#N/A	#N/A	#N/A	#N/A	#N/A	#N/A	#N/A	#N/A	#N/A
REACTOME_HYALURONAN_UPTAKE_AND_DEGRADATION	#N/A	#N/A	#N/A	#N/A	#N/A	#N/A	#N/A	#N/A	#N/A	#N/A	#N/A	#N/A	#N/A	#N/A	#N/A	#N/A	#N/A	#N/A
REACTOME_HYDROLYSIS_OF_LPC	#N/A	#N/A	#N/A	#N/A	#N/A	#N/A	#N/A	#N/A	#N/A	#N/A	#N/A	#N/A	#N/A	#N/A	#N/A	#N/A	#N/A	#N/A
REACTOME_IKBA_VARIANT_LEADS_TO_EDA_ID	#N/A	#N/A	#N/A	#N/A	#N/A	#N/A	#N/A	#N/A	#N/A	#N/A	#N/A	#N/A	#N/A	#N/A	#N/A	#N/A	#N/A	#N/A
REACTOME_IL_6_TYPE_CYTOKINE_RECEPTOR_LIGAND_INTERACTIONS	#N/A	#N/A	#N/A	#N/A	#N/A	#N/A	#N/A	#N/A	#N/A	#N/A	#N/A	#N/A	#N/A	#N/A	#N/A	#N/A	#N/A	#N/A
REACTOME_INACTIVATION_OF_CDC42_AND_RAC1	#N/A	#N/A	#N/A	#N/A	#N/A	#N/A	#N/A	#N/A	#N/A	#N/A	#N/A	#N/A	#N/A	#N/A	#N/A	#N/A	#N/A	#N/A
REACTOME_INCRETIN_SYNTHESIS_SECRETION_AND_INACTIVATION	#N/A	#N/A	#N/A	#N/A	#N/A	#N/A	#N/A	#N/A	#N/A	#N/A	#N/A	#N/A	#N/A	#N/A	#N/A	#N/A	#N/A	#N/A
REACTOME_INFECTIOUS_DISEASE	#N/A	#N/A	#N/A	#N/A	#N/A	#N/A	#N/A	#N/A	#N/A	#N/A	#N/A	#N/A	#N/A	#N/A	#N/A	#N/A	#N/A	#N/A
REACTOME_INHIBITION_OF_REPLICATION_INITIATION_OF_DAMAGED_DNA_BY_RB1_E2F1	#N/A	#N/A	#N/A	#N/A	#N/A	#N/A	#N/A	#N/A	#N/A	#N/A	#N/A	#N/A	#N/A	#N/A	#N/A	#N/A	#N/A	#N/A
REACTOME_INLA_MEDIATED_ENTRY_OF_LISTERIA_MONOCYTOGENES_INTO_HOST_CELLS	#N/A	#N/A	#N/A	#N/A	#N/A	#N/A	#N/A	#N/A	#N/A	#N/A	#N/A	#N/A	#N/A	#N/A	#N/A	#N/A	#N/A	#N/A
REACTOME_INLB_MEDIATED_ENTRY_OF_LISTERIA_MONOCYTOGENES_INTO_HOST_CELL	#N/A	#N/A	#N/A	#N/A	#N/A	#N/A	#N/A	#N/A	#N/A	#N/A	#N/A	#N/A	#N/A	#N/A	#N/A	#N/A	#N/A	#N/A
REACTOME_INNATE_IMMUNE_SYSTEM	#N/A	#N/A	#N/A	#N/A	#N/A	#N/A	#N/A	#N/A	#N/A	#N/A	#N/A	#N/A	#N/A	#N/A	#N/A	#N/A	#N/A	#N/A
REACTOME_INTEGRATION_OF_PROVIRUS	#N/A	#N/A	#N/A	#N/A	#N/A	#N/A	#N/A	#N/A	#N/A	#N/A	#N/A	#N/A	#N/A	#N/A	#N/A	#N/A	#N/A	#N/A
REACTOME_INTERACTION_WITH_CUMULUS_CELLS_AND_THE_ZONA_PELLUCIDA	#N/A	#N/A	#N/A	#N/A	#N/A	#N/A	#N/A	#N/A	#N/A	#N/A	#N/A	#N/A	#N/A	#N/A	#N/A	#N/A	#N/A	#N/A
REACTOME_INTERLEUKIN_1_PROCESSING	#N/A	#N/A	#N/A	#N/A	#N/A	#N/A	#N/A	#N/A	#N/A	#N/A	#N/A	#N/A	#N/A	#N/A	#N/A	#N/A	#N/A	#N/A
REACTOME_INTERLEUKIN_15_SIGNALING	#N/A	#N/A	#N/A	#N/A	#N/A	#N/A	#N/A	#N/A	#N/A	#N/A	#N/A	#N/A	#N/A	#N/A	#N/A	#N/A	#N/A	#N/A
REACTOME_INTERLEUKIN_18_SIGNALING	#N/A	#N/A	#N/A	#N/A	#N/A	#N/A	#N/A	#N/A	#N/A	#N/A	#N/A	#N/A	#N/A	#N/A	#N/A	#N/A	#N/A	#N/A
REACTOME_INTERLEUKIN_2_SIGNALING	#N/A	#N/A	#N/A	#N/A	#N/A	#N/A	#N/A	#N/A	#N/A	#N/A	#N/A	#N/A	#N/A	#N/A	#N/A	#N/A	#N/A	#N/A
REACTOME_INTERLEUKIN_21_SIGNALING	#N/A	#N/A	#N/A	#N/A	#N/A	#N/A	#N/A	#N/A	#N/A	#N/A	#N/A	#N/A	#N/A	#N/A	#N/A	#N/A	#N/A	#N/A
REACTOME_INTERLEUKIN_23_SIGNALING	#N/A	#N/A	#N/A	#N/A	#N/A	#N/A	#N/A	#N/A	#N/A	#N/A	#N/A	#N/A	#N/A	#N/A	#N/A	#N/A	#N/A	#N/A
REACTOME_INTERLEUKIN_27_SIGNALING	#N/A	#N/A	#N/A	#N/A	#N/A	#N/A	#N/A	#N/A	#N/A	#N/A	#N/A	#N/A	#N/A	#N/A	#N/A	#N/A	#N/A	#N/A
REACTOME_INTERLEUKIN_35_SIGNALLING	#N/A	#N/A	#N/A	#N/A	#N/A	#N/A	#N/A	#N/A	#N/A	#N/A	#N/A	#N/A	#N/A	#N/A	#N/A	#N/A	#N/A	#N/A
REACTOME_INTERLEUKIN_36_PATHWAY	#N/A	#N/A	#N/A	#N/A	#N/A	#N/A	#N/A	#N/A	#N/A	#N/A	#N/A	#N/A	#N/A	#N/A	#N/A	#N/A	#N/A	#N/A
REACTOME_INTERLEUKIN_6_SIGNALING	#N/A	#N/A	#N/A	#N/A	#N/A	#N/A	#N/A	#N/A	#N/A	#N/A	#N/A	#N/A	#N/A	#N/A	#N/A	#N/A	#N/A	#N/A
REACTOME_INTERLEUKIN_9_SIGNALING	#N/A	#N/A	#N/A	#N/A	#N/A	#N/A	#N/A	#N/A	#N/A	#N/A	#N/A	#N/A	#N/A	#N/A	#N/A	#N/A	#N/A	#N/A
REACTOME_INTESTINAL_ABSORPTION	#N/A	#N/A	#N/A	#N/A	#N/A	#N/A	#N/A	#N/A	#N/A	#N/A	#N/A	#N/A	#N/A	#N/A	#N/A	#N/A	#N/A	#N/A
REACTOME_IONOTROPIC_ACTIVITY_OF_KAINATE_RECEPTORS	#N/A	#N/A	#N/A	#N/A	#N/A	#N/A	#N/A	#N/A	#N/A	#N/A	#N/A	#N/A	#N/A	#N/A	#N/A	#N/A	#N/A	#N/A
REACTOME_IRAK1_RECRUITS_IKK_COMPLEX	#N/A	#N/A	#N/A	#N/A	#N/A	#N/A	#N/A	#N/A	#N/A	#N/A	#N/A	#N/A	#N/A	#N/A	#N/A	#N/A	#N/A	#N/A
REACTOME_IRAK2_MEDIATED_ACTIVATION_OF_TAK1_COMPLEX	#N/A	#N/A	#N/A	#N/A	#N/A	#N/A	#N/A	#N/A	#N/A	#N/A	#N/A	#N/A	#N/A	#N/A	#N/A	#N/A	#N/A	#N/A
REACTOME_IRAK4_DEFICIENCY_TLR2_4	#N/A	#N/A	#N/A	#N/A	#N/A	#N/A	#N/A	#N/A	#N/A	#N/A	#N/A	#N/A	#N/A	#N/A	#N/A	#N/A	#N/A	#N/A
REACTOME_IRF3_MEDIATED_ACTIVATION_OF_TYPE_1_IFN	#N/A	#N/A	#N/A	#N/A	#N/A	#N/A	#N/A	#N/A	#N/A	#N/A	#N/A	#N/A	#N/A	#N/A	#N/A	#N/A	#N/A	#N/A
REACTOME_IRF3_MEDIATED_INDUCTION_OF_TYPE_I_IFN	#N/A	#N/A	#N/A	#N/A	#N/A	#N/A	#N/A	#N/A	#N/A	#N/A	#N/A	#N/A	#N/A	#N/A	#N/A	#N/A	#N/A	#N/A
REACTOME_IRS_ACTIVATION	#N/A	#N/A	#N/A	#N/A	#N/A	#N/A	#N/A	#N/A	#N/A	#N/A	#N/A	#N/A	#N/A	#N/A	#N/A	#N/A	#N/A	#N/A
REACTOME_JOSEPHIN_DOMAIN_DUBS	#N/A	#N/A	#N/A	#N/A	#N/A	#N/A	#N/A	#N/A	#N/A	#N/A	#N/A	#N/A	#N/A	#N/A	#N/A	#N/A	#N/A	#N/A
REACTOME_KERATAN_SULFATE_DEGRADATION	#N/A	#N/A	#N/A	#N/A	#N/A	#N/A	#N/A	#N/A	#N/A	#N/A	#N/A	#N/A	#N/A	#N/A	#N/A	#N/A	#N/A	#N/A
REACTOME_KETONE_BODY_METABOLISM	#N/A	#N/A	#N/A	#N/A	#N/A	#N/A	#N/A	#N/A	#N/A	#N/A	#N/A	#N/A	#N/A	#N/A	#N/A	#N/A	#N/A	#N/A
REACTOME_KILLING_MECHANISMS	#N/A	#N/A	#N/A	#N/A	#N/A	#N/A	#N/A	#N/A	#N/A	#N/A	#N/A	#N/A	#N/A	#N/A	#N/A	#N/A	#N/A	#N/A
REACTOME_LDL_REMODELING	#N/A	#N/A	#N/A	#N/A	#N/A	#N/A	#N/A	#N/A	#N/A	#N/A	#N/A	#N/A	#N/A	#N/A	#N/A	#N/A	#N/A	#N/A
REACTOME_LECTIN_PATHWAY_OF_COMPLEMENT_ACTIVATION	#N/A	#N/A	#N/A	#N/A	#N/A	#N/A	#N/A	#N/A	#N/A	#N/A	#N/A	#N/A	#N/A	#N/A	#N/A	#N/A	#N/A	#N/A
REACTOME_LEUKOTRIENE_RECEPTORS	#N/A	#N/A	#N/A	#N/A	#N/A	#N/A	#N/A	#N/A	#N/A	#N/A	#N/A	#N/A	#N/A	#N/A	#N/A	#N/A	#N/A	#N/A
REACTOME_LGI_ADAM_INTERACTIONS	#N/A	#N/A	#N/A	#N/A	#N/A	#N/A	#N/A	#N/A	#N/A	#N/A	#N/A	#N/A	#N/A	#N/A	#N/A	#N/A	#N/A	#N/A
REACTOME_LIGAND_RECEPTOR_INTERACTIONS	#N/A	#N/A	#N/A	#N/A	#N/A	#N/A	#N/A	#N/A	#N/A	#N/A	#N/A	#N/A	#N/A	#N/A	#N/A	#N/A	#N/A	#N/A
REACTOME_LINOLEIC_ACID_LA_METABOLISM	#N/A	#N/A	#N/A	#N/A	#N/A	#N/A	#N/A	#N/A	#N/A	#N/A	#N/A	#N/A	#N/A	#N/A	#N/A	#N/A	#N/A	#N/A
REACTOME_LIPID_PARTICLE_ORGANIZATION	#N/A	#N/A	#N/A	#N/A	#N/A	#N/A	#N/A	#N/A	#N/A	#N/A	#N/A	#N/A	#N/A	#N/A	#N/A	#N/A	#N/A	#N/A
REACTOME_LIPOPHAGY	#N/A	#N/A	#N/A	#N/A	#N/A	#N/A	#N/A	#N/A	#N/A	#N/A	#N/A	#N/A	#N/A	#N/A	#N/A	#N/A	#N/A	#N/A
REACTOME_LOSS_OF_FUNCTION_OF_MECP2_IN_RETT_SYNDROME	#N/A	#N/A	#N/A	#N/A	#N/A	#N/A	#N/A	#N/A	#N/A	#N/A	#N/A	#N/A	#N/A	#N/A	#N/A	#N/A	#N/A	#N/A
REACTOME_LOSS_OF_FUNCTION_OF_SMAD2_3_IN_CANCER	#N/A	#N/A	#N/A	#N/A	#N/A	#N/A	#N/A	#N/A	#N/A	#N/A	#N/A	#N/A	#N/A	#N/A	#N/A	#N/A	#N/A	#N/A
REACTOME_LOSS_OF_MECP2_BINDING_ABILITY_TO_THE_NCOR_SMRT_COMPLEX	#N/A	#N/A	#N/A	#N/A	#N/A	#N/A	#N/A	#N/A	#N/A	#N/A	#N/A	#N/A	#N/A	#N/A	#N/A	#N/A	#N/A	#N/A
REACTOME_LRR_FLII_INTERACTING_PROTEIN_1_LRRFIP1_ACTIVATES_TYPE_I_IFN_PRODUCTION	#N/A	#N/A	#N/A	#N/A	#N/A	#N/A	#N/A	#N/A	#N/A	#N/A	#N/A	#N/A	#N/A	#N/A	#N/A	#N/A	#N/A	#N/A
REACTOME_LTC4_CYSLTR_MEDIATED_IL4_PRODUCTION	#N/A	#N/A	#N/A	#N/A	#N/A	#N/A	#N/A	#N/A	#N/A	#N/A	#N/A	#N/A	#N/A	#N/A	#N/A	#N/A	#N/A	#N/A
REACTOME_LYSINE_CATABOLISM	#N/A	#N/A	#N/A	#N/A	#N/A	#N/A	#N/A	#N/A	#N/A	#N/A	#N/A	#N/A	#N/A	#N/A	#N/A	#N/A	#N/A	#N/A
REACTOME_LYSOSPHINGOLIPID_AND_LPA_RECEPTORS	#N/A	#N/A	#N/A	#N/A	#N/A	#N/A	#N/A	#N/A	#N/A	#N/A	#N/A	#N/A	#N/A	#N/A	#N/A	#N/A	#N/A	#N/A
REACTOME_MAPK1_ERK2_ACTIVATION	#N/A	#N/A	#N/A	#N/A	#N/A	#N/A	#N/A	#N/A	#N/A	#N/A	#N/A	#N/A	#N/A	#N/A	#N/A	#N/A	#N/A	#N/A
REACTOME_MAPK3_ERK1_ACTIVATION	#N/A	#N/A	#N/A	#N/A	#N/A	#N/A	#N/A	#N/A	#N/A	#N/A	#N/A	#N/A	#N/A	#N/A	#N/A	#N/A	#N/A	#N/A
REACTOME_MASTL_FACILITATES_MITOTIC_PROGRESSION	#N/A	#N/A	#N/A	#N/A	#N/A	#N/A	#N/A	#N/A	#N/A	#N/A	#N/A	#N/A	#N/A	#N/A	#N/A	#N/A	#N/A	#N/A
REACTOME_MATURATION_OF_PROTEIN_3A	#N/A	#N/A	#N/A	#N/A	#N/A	#N/A	#N/A	#N/A	#N/A	#N/A	#N/A	#N/A	#N/A	#N/A	#N/A	#N/A	#N/A	#N/A
REACTOME_MATURATION_OF_SARS_COV_1_NUCLEOPROTEIN	#N/A	#N/A	#N/A	#N/A	#N/A	#N/A	#N/A	#N/A	#N/A	#N/A	#N/A	#N/A	#N/A	#N/A	#N/A	#N/A	#N/A	#N/A
REACTOME_MATURATION_OF_SARS_COV_1_SPIKE_PROTEIN	#N/A	#N/A	#N/A	#N/A	#N/A	#N/A	#N/A	#N/A	#N/A	#N/A	#N/A	#N/A	#N/A	#N/A	#N/A	#N/A	#N/A	#N/A
REACTOME_MECP2_REGULATES_TRANSCRIPTION_FACTORS	#N/A	#N/A	#N/A	#N/A	#N/A	#N/A	#N/A	#N/A	#N/A	#N/A	#N/A	#N/A	#N/A	#N/A	#N/A	#N/A	#N/A	#N/A
REACTOME_MECP2_REGULATES_TRANSCRIPTION_OF_NEURONAL_LIGANDS	#N/A	#N/A	#N/A	#N/A	#N/A	#N/A	#N/A	#N/A	#N/A	#N/A	#N/A	#N/A	#N/A	#N/A	#N/A	#N/A	#N/A	#N/A
REACTOME_MELANIN_BIOSYNTHESIS	#N/A	#N/A	#N/A	#N/A	#N/A	#N/A	#N/A	#N/A	#N/A	#N/A	#N/A	#N/A	#N/A	#N/A	#N/A	#N/A	#N/A	#N/A
REACTOME_MEMBRANE_TRAFFICKING	#N/A	#N/A	#N/A	#N/A	#N/A	#N/A	#N/A	#N/A	#N/A	#N/A	#N/A	#N/A	#N/A	#N/A	#N/A	#N/A	#N/A	#N/A
REACTOME_MET_ACTIVATES_PI3K_AKT_SIGNALING	#N/A	#N/A	#N/A	#N/A	#N/A	#N/A	#N/A	#N/A	#N/A	#N/A	#N/A	#N/A	#N/A	#N/A	#N/A	#N/A	#N/A	#N/A
REACTOME_MET_ACTIVATES_PTPN11	#N/A	#N/A	#N/A	#N/A	#N/A	#N/A	#N/A	#N/A	#N/A	#N/A	#N/A	#N/A	#N/A	#N/A	#N/A	#N/A	#N/A	#N/A
REACTOME_MET_ACTIVATES_RAP1_AND_RAC1	#N/A	#N/A	#N/A	#N/A	#N/A	#N/A	#N/A	#N/A	#N/A	#N/A	#N/A	#N/A	#N/A	#N/A	#N/A	#N/A	#N/A	#N/A
REACTOME_MET_ACTIVATES_RAS_SIGNALING	#N/A	#N/A	#N/A	#N/A	#N/A	#N/A	#N/A	#N/A	#N/A	#N/A	#N/A	#N/A	#N/A	#N/A	#N/A	#N/A	#N/A	#N/A
REACTOME_MET_INTERACTS_WITH_TNS_PROTEINS	#N/A	#N/A	#N/A	#N/A	#N/A	#N/A	#N/A	#N/A	#N/A	#N/A	#N/A	#N/A	#N/A	#N/A	#N/A	#N/A	#N/A	#N/A
REACTOME_MET_RECEPTOR_ACTIVATION	#N/A	#N/A	#N/A	#N/A	#N/A	#N/A	#N/A	#N/A	#N/A	#N/A	#N/A	#N/A	#N/A	#N/A	#N/A	#N/A	#N/A	#N/A
REACTOME_MET_RECEPTOR_RECYCLING	#N/A	#N/A	#N/A	#N/A	#N/A	#N/A	#N/A	#N/A	#N/A	#N/A	#N/A	#N/A	#N/A	#N/A	#N/A	#N/A	#N/A	#N/A
REACTOME_METABOLISM_OF_AMINE_DERIVED_HORMONES	#N/A	#N/A	#N/A	#N/A	#N/A	#N/A	#N/A	#N/A	#N/A	#N/A	#N/A	#N/A	#N/A	#N/A	#N/A	#N/A	#N/A	#N/A
REACTOME_METABOLISM_OF_ANGIOTENSINOGEN_TO_ANGIOTENSINS	#N/A	#N/A	#N/A	#N/A	#N/A	#N/A	#N/A	#N/A	#N/A	#N/A	#N/A	#N/A	#N/A	#N/A	#N/A	#N/A	#N/A	#N/A
REACTOME_METABOLISM_OF_INGESTED_SEMET_SEC_MESEC_INTO_H2SE	#N/A	#N/A	#N/A	#N/A	#N/A	#N/A	#N/A	#N/A	#N/A	#N/A	#N/A	#N/A	#N/A	#N/A	#N/A	#N/A	#N/A	#N/A
REACTOME_METABOLISM_OF_LIPIDS	#N/A	#N/A	#N/A	#N/A	#N/A	#N/A	#N/A	#N/A	#N/A	#N/A	#N/A	#N/A	#N/A	#N/A	#N/A	#N/A	#N/A	#N/A
REACTOME_METABOLISM_OF_RNA	#N/A	#N/A	#N/A	#N/A	#N/A	#N/A	#N/A	#N/A	#N/A	#N/A	#N/A	#N/A	#N/A	#N/A	#N/A	#N/A	#N/A	#N/A
REACTOME_METAL_SEQUESTRATION_BY_ANTIMICROBIAL_PROTEINS	#N/A	#N/A	#N/A	#N/A	#N/A	#N/A	#N/A	#N/A	#N/A	#N/A	#N/A	#N/A	#N/A	#N/A	#N/A	#N/A	#N/A	#N/A
REACTOME_METALLOTHIONEINS_BIND_METALS	#N/A	#N/A	#N/A	#N/A	#N/A	#N/A	#N/A	#N/A	#N/A	#N/A	#N/A	#N/A	#N/A	#N/A	#N/A	#N/A	#N/A	#N/A
REACTOME_METHIONINE_SALVAGE_PATHWAY	#N/A	#N/A	#N/A	#N/A	#N/A	#N/A	#N/A	#N/A	#N/A	#N/A	#N/A	#N/A	#N/A	#N/A	#N/A	#N/A	#N/A	#N/A
REACTOME_METHYLATION	#N/A	#N/A	#N/A	#N/A	#N/A	#N/A	#N/A	#N/A	#N/A	#N/A	#N/A	#N/A	#N/A	#N/A	#N/A	#N/A	#N/A	#N/A
REACTOME_MINERALOCORTICOID_BIOSYNTHESIS	#N/A	#N/A	#N/A	#N/A	#N/A	#N/A	#N/A	#N/A	#N/A	#N/A	#N/A	#N/A	#N/A	#N/A	#N/A	#N/A	#N/A	#N/A
REACTOME_MIRO_GTPASE_CYCLE	#N/A	#N/A	#N/A	#N/A	#N/A	#N/A	#N/A	#N/A	#N/A	#N/A	#N/A	#N/A	#N/A	#N/A	#N/A	#N/A	#N/A	#N/A
REACTOME_MISCELLANEOUS_SUBSTRATES	#N/A	#N/A	#N/A	#N/A	#N/A	#N/A	#N/A	#N/A	#N/A	#N/A	#N/A	#N/A	#N/A	#N/A	#N/A	#N/A	#N/A	#N/A
REACTOME_MITOCHONDRIAL_FATTY_ACID_BETA_OXIDATION_OF_SATURATED_FATTY_ACIDS	#N/A	#N/A	#N/A	#N/A	#N/A	#N/A	#N/A	#N/A	#N/A	#N/A	#N/A	#N/A	#N/A	#N/A	#N/A	#N/A	#N/A	#N/A
REACTOME_MITOCHONDRIAL_FATTY_ACID_BETA_OXIDATION_OF_UNSATURATED_FATTY_ACIDS	#N/A	#N/A	#N/A	#N/A	#N/A	#N/A	#N/A	#N/A	#N/A	#N/A	#N/A	#N/A	#N/A	#N/A	#N/A	#N/A	#N/A	#N/A
REACTOME_MITOCHONDRIAL_IRON_SULFUR_CLUSTER_BIOGENESIS	#N/A	#N/A	#N/A	#N/A	#N/A	#N/A	#N/A	#N/A	#N/A	#N/A	#N/A	#N/A	#N/A	#N/A	#N/A	#N/A	#N/A	#N/A
REACTOME_MITOCHONDRIAL_UNCOUPLING	#N/A	#N/A	#N/A	#N/A	#N/A	#N/A	#N/A	#N/A	#N/A	#N/A	#N/A	#N/A	#N/A	#N/A	#N/A	#N/A	#N/A	#N/A
REACTOME_MITOTIC_TELOPHASE_CYTOKINESIS	#N/A	#N/A	#N/A	#N/A	#N/A	#N/A	#N/A	#N/A	#N/A	#N/A	#N/A	#N/A	#N/A	#N/A	#N/A	#N/A	#N/A	#N/A
REACTOME_MODULATION_BY_MTB_OF_HOST_IMMUNE_SYSTEM	#N/A	#N/A	#N/A	#N/A	#N/A	#N/A	#N/A	#N/A	#N/A	#N/A	#N/A	#N/A	#N/A	#N/A	#N/A	#N/A	#N/A	#N/A
REACTOME_MOLYBDENUM_COFACTOR_BIOSYNTHESIS	#N/A	#N/A	#N/A	#N/A	#N/A	#N/A	#N/A	#N/A	#N/A	#N/A	#N/A	#N/A	#N/A	#N/A	#N/A	#N/A	#N/A	#N/A
REACTOME_MRNA_EDITING	#N/A	#N/A	#N/A	#N/A	#N/A	#N/A	#N/A	#N/A	#N/A	#N/A	#N/A	#N/A	#N/A	#N/A	#N/A	#N/A	#N/A	#N/A
REACTOME_MRNA_EDITING_C_TO_U_CONVERSION	#N/A	#N/A	#N/A	#N/A	#N/A	#N/A	#N/A	#N/A	#N/A	#N/A	#N/A	#N/A	#N/A	#N/A	#N/A	#N/A	#N/A	#N/A
REACTOME_MUCOPOLYSACCHARIDOSES	#N/A	#N/A	#N/A	#N/A	#N/A	#N/A	#N/A	#N/A	#N/A	#N/A	#N/A	#N/A	#N/A	#N/A	#N/A	#N/A	#N/A	#N/A
REACTOME_MULTIFUNCTIONAL_ANION_EXCHANGERS	#N/A	#N/A	#N/A	#N/A	#N/A	#N/A	#N/A	#N/A	#N/A	#N/A	#N/A	#N/A	#N/A	#N/A	#N/A	#N/A	#N/A	#N/A
REACTOME_MUSCARINIC_ACETYLCHOLINE_RECEPTORS	#N/A	#N/A	#N/A	#N/A	#N/A	#N/A	#N/A	#N/A	#N/A	#N/A	#N/A	#N/A	#N/A	#N/A	#N/A	#N/A	#N/A	#N/A
REACTOME_MYOCLONIC_EPILEPSY_OF_LAFORA	#N/A	#N/A	#N/A	#N/A	#N/A	#N/A	#N/A	#N/A	#N/A	#N/A	#N/A	#N/A	#N/A	#N/A	#N/A	#N/A	#N/A	#N/A
REACTOME_N_GLYCAN_ANTENNAE_ELONGATION	#N/A	#N/A	#N/A	#N/A	#N/A	#N/A	#N/A	#N/A	#N/A	#N/A	#N/A	#N/A	#N/A	#N/A	#N/A	#N/A	#N/A	#N/A
REACTOME_N_GLYCAN_TRIMMING_AND_ELONGATION_IN_THE_CIS_GOLGI	#N/A	#N/A	#N/A	#N/A	#N/A	#N/A	#N/A	#N/A	#N/A	#N/A	#N/A	#N/A	#N/A	#N/A	#N/A	#N/A	#N/A	#N/A
REACTOME_NA_CL_DEPENDENT_NEUROTRANSMITTER_TRANSPORTERS	#N/A	#N/A	#N/A	#N/A	#N/A	#N/A	#N/A	#N/A	#N/A	#N/A	#N/A	#N/A	#N/A	#N/A	#N/A	#N/A	#N/A	#N/A
REACTOME_NADE_MODULATES_DEATH_SIGNALLING	#N/A	#N/A	#N/A	#N/A	#N/A	#N/A	#N/A	#N/A	#N/A	#N/A	#N/A	#N/A	#N/A	#N/A	#N/A	#N/A	#N/A	#N/A
REACTOME_NECTIN_NECL_TRANS_HETERODIMERIZATION	#N/A	#N/A	#N/A	#N/A	#N/A	#N/A	#N/A	#N/A	#N/A	#N/A	#N/A	#N/A	#N/A	#N/A	#N/A	#N/A	#N/A	#N/A
REACTOME_NEF_AND_SIGNAL_TRANSDUCTION	#N/A	#N/A	#N/A	#N/A	#N/A	#N/A	#N/A	#N/A	#N/A	#N/A	#N/A	#N/A	#N/A	#N/A	#N/A	#N/A	#N/A	#N/A
REACTOME_NEF_MEDIATED_CD4_DOWN_REGULATION	#N/A	#N/A	#N/A	#N/A	#N/A	#N/A	#N/A	#N/A	#N/A	#N/A	#N/A	#N/A	#N/A	#N/A	#N/A	#N/A	#N/A	#N/A
REACTOME_NEF_MEDIATED_CD8_DOWN_REGULATION	#N/A	#N/A	#N/A	#N/A	#N/A	#N/A	#N/A	#N/A	#N/A	#N/A	#N/A	#N/A	#N/A	#N/A	#N/A	#N/A	#N/A	#N/A
REACTOME_NEF_MEDIATED_DOWNREGULATION_OF_MHC_CLASS_I_COMPLEX_CELL_SURFACE_EXPRESSION	#N/A	#N/A	#N/A	#N/A	#N/A	#N/A	#N/A	#N/A	#N/A	#N/A	#N/A	#N/A	#N/A	#N/A	#N/A	#N/A	#N/A	#N/A
REACTOME_NEGATIVE_FEEDBACK_REGULATION_OF_MAPK_PATHWAY	#N/A	#N/A	#N/A	#N/A	#N/A	#N/A	#N/A	#N/A	#N/A	#N/A	#N/A	#N/A	#N/A	#N/A	#N/A	#N/A	#N/A	#N/A
REACTOME_NEGATIVE_REGULATION_OF_ACTIVITY_OF_TFAP2_AP_2_FAMILY_TRANSCRIPTION_FACTORS	#N/A	#N/A	#N/A	#N/A	#N/A	#N/A	#N/A	#N/A	#N/A	#N/A	#N/A	#N/A	#N/A	#N/A	#N/A	#N/A	#N/A	#N/A
REACTOME_NEGATIVE_REGULATION_OF_FLT3	#N/A	#N/A	#N/A	#N/A	#N/A	#N/A	#N/A	#N/A	#N/A	#N/A	#N/A	#N/A	#N/A	#N/A	#N/A	#N/A	#N/A	#N/A
REACTOME_NEGATIVE_REGULATION_OF_TCF_DEPENDENT_SIGNALING_BY_DVL_INTERACTING_PROTEINS	#N/A	#N/A	#N/A	#N/A	#N/A	#N/A	#N/A	#N/A	#N/A	#N/A	#N/A	#N/A	#N/A	#N/A	#N/A	#N/A	#N/A	#N/A
REACTOME_NEGATIVE_REGULATION_OF_TCF_DEPENDENT_SIGNALING_BY_WNT_LIGAND_ANTAGONISTS	#N/A	#N/A	#N/A	#N/A	#N/A	#N/A	#N/A	#N/A	#N/A	#N/A	#N/A	#N/A	#N/A	#N/A	#N/A	#N/A	#N/A	#N/A
REACTOME_NERVOUS_SYSTEM_DEVELOPMENT	#N/A	#N/A	#N/A	#N/A	#N/A	#N/A	#N/A	#N/A	#N/A	#N/A	#N/A	#N/A	#N/A	#N/A	#N/A	#N/A	#N/A	#N/A
REACTOME_NETRIN_MEDIATED_REPULSION_SIGNALS	#N/A	#N/A	#N/A	#N/A	#N/A	#N/A	#N/A	#N/A	#N/A	#N/A	#N/A	#N/A	#N/A	#N/A	#N/A	#N/A	#N/A	#N/A
REACTOME_NEUROFASCIN_INTERACTIONS	#N/A	#N/A	#N/A	#N/A	#N/A	#N/A	#N/A	#N/A	#N/A	#N/A	#N/A	#N/A	#N/A	#N/A	#N/A	#N/A	#N/A	#N/A
REACTOME_NEUROTOXICITY_OF_CLOSTRIDIUM_TOXINS	#N/A	#N/A	#N/A	#N/A	#N/A	#N/A	#N/A	#N/A	#N/A	#N/A	#N/A	#N/A	#N/A	#N/A	#N/A	#N/A	#N/A	#N/A
REACTOME_NEUROTRANSMITTER_CLEARANCE	#N/A	#N/A	#N/A	#N/A	#N/A	#N/A	#N/A	#N/A	#N/A	#N/A	#N/A	#N/A	#N/A	#N/A	#N/A	#N/A	#N/A	#N/A
REACTOME_NF_KB_ACTIVATION_THROUGH_FADD_RIP_1_PATHWAY_MEDIATED_BY_CASPASE_8_AND_10	#N/A	#N/A	#N/A	#N/A	#N/A	#N/A	#N/A	#N/A	#N/A	#N/A	#N/A	#N/A	#N/A	#N/A	#N/A	#N/A	#N/A	#N/A
REACTOME_NF_KB_IS_ACTIVATED_AND_SIGNALS_SURVIVAL	#N/A	#N/A	#N/A	#N/A	#N/A	#N/A	#N/A	#N/A	#N/A	#N/A	#N/A	#N/A	#N/A	#N/A	#N/A	#N/A	#N/A	#N/A
REACTOME_NGF_INDEPENDANT_TRKA_ACTIVATION	#N/A	#N/A	#N/A	#N/A	#N/A	#N/A	#N/A	#N/A	#N/A	#N/A	#N/A	#N/A	#N/A	#N/A	#N/A	#N/A	#N/A	#N/A
REACTOME_NONCANONICAL_ACTIVATION_OF_NOTCH3	#N/A	#N/A	#N/A	#N/A	#N/A	#N/A	#N/A	#N/A	#N/A	#N/A	#N/A	#N/A	#N/A	#N/A	#N/A	#N/A	#N/A	#N/A
REACTOME_NOSTRIN_MEDIATED_ENOS_TRAFFICKING	#N/A	#N/A	#N/A	#N/A	#N/A	#N/A	#N/A	#N/A	#N/A	#N/A	#N/A	#N/A	#N/A	#N/A	#N/A	#N/A	#N/A	#N/A
REACTOME_NOTCH2_INTRACELLULAR_DOMAIN_REGULATES_TRANSCRIPTION	#N/A	#N/A	#N/A	#N/A	#N/A	#N/A	#N/A	#N/A	#N/A	#N/A	#N/A	#N/A	#N/A	#N/A	#N/A	#N/A	#N/A	#N/A
REACTOME_NOTCH4_ACTIVATION_AND_TRANSMISSION_OF_SIGNAL_TO_THE_NUCLEUS	#N/A	#N/A	#N/A	#N/A	#N/A	#N/A	#N/A	#N/A	#N/A	#N/A	#N/A	#N/A	#N/A	#N/A	#N/A	#N/A	#N/A	#N/A
REACTOME_NR1H2_NR1H3_REGULATE_GENE_EXPRESSION_LINKED_TO_GLUCONEOGENESIS	#N/A	#N/A	#N/A	#N/A	#N/A	#N/A	#N/A	#N/A	#N/A	#N/A	#N/A	#N/A	#N/A	#N/A	#N/A	#N/A	#N/A	#N/A
REACTOME_NR1H2_NR1H3_REGULATE_GENE_EXPRESSION_LINKED_TO_LIPOGENESIS	#N/A	#N/A	#N/A	#N/A	#N/A	#N/A	#N/A	#N/A	#N/A	#N/A	#N/A	#N/A	#N/A	#N/A	#N/A	#N/A	#N/A	#N/A
REACTOME_NR1H2_NR1H3_REGULATE_GENE_EXPRESSION_LINKED_TO_TRIGLYCERIDE_LIPOLYSIS_IN_ADIPOSE	#N/A	#N/A	#N/A	#N/A	#N/A	#N/A	#N/A	#N/A	#N/A	#N/A	#N/A	#N/A	#N/A	#N/A	#N/A	#N/A	#N/A	#N/A
REACTOME_NR1H2_NR1H3_REGULATE_GENE_EXPRESSION_TO_CONTROL_BILE_ACID_HOMEOSTASIS	#N/A	#N/A	#N/A	#N/A	#N/A	#N/A	#N/A	#N/A	#N/A	#N/A	#N/A	#N/A	#N/A	#N/A	#N/A	#N/A	#N/A	#N/A
REACTOME_NR1H2_NR1H3_REGULATE_GENE_EXPRESSION_TO_LIMIT_CHOLESTEROL_UPTAKE	#N/A	#N/A	#N/A	#N/A	#N/A	#N/A	#N/A	#N/A	#N/A	#N/A	#N/A	#N/A	#N/A	#N/A	#N/A	#N/A	#N/A	#N/A
REACTOME_NRCAM_INTERACTIONS	#N/A	#N/A	#N/A	#N/A	#N/A	#N/A	#N/A	#N/A	#N/A	#N/A	#N/A	#N/A	#N/A	#N/A	#N/A	#N/A	#N/A	#N/A
REACTOME_NRIF_SIGNALS_CELL_DEATH_FROM_THE_NUCLEUS	#N/A	#N/A	#N/A	#N/A	#N/A	#N/A	#N/A	#N/A	#N/A	#N/A	#N/A	#N/A	#N/A	#N/A	#N/A	#N/A	#N/A	#N/A
REACTOME_NTRK2_ACTIVATES_RAC1	#N/A	#N/A	#N/A	#N/A	#N/A	#N/A	#N/A	#N/A	#N/A	#N/A	#N/A	#N/A	#N/A	#N/A	#N/A	#N/A	#N/A	#N/A
REACTOME_NUCLEOTIDE_BIOSYNTHESIS	#N/A	#N/A	#N/A	#N/A	#N/A	#N/A	#N/A	#N/A	#N/A	#N/A	#N/A	#N/A	#N/A	#N/A	#N/A	#N/A	#N/A	#N/A
REACTOME_NUCLEOTIDE_LIKE_PURINERGIC_RECEPTORS	#N/A	#N/A	#N/A	#N/A	#N/A	#N/A	#N/A	#N/A	#N/A	#N/A	#N/A	#N/A	#N/A	#N/A	#N/A	#N/A	#N/A	#N/A
REACTOME_OAS_ANTIVIRAL_RESPONSE	#N/A	#N/A	#N/A	#N/A	#N/A	#N/A	#N/A	#N/A	#N/A	#N/A	#N/A	#N/A	#N/A	#N/A	#N/A	#N/A	#N/A	#N/A
REACTOME_OLFACTORY_SIGNALING_PATHWAY	#N/A	#N/A	#N/A	#N/A	#N/A	#N/A	#N/A	#N/A	#N/A	#N/A	#N/A	#N/A	#N/A	#N/A	#N/A	#N/A	#N/A	#N/A
REACTOME_OPSINS	#N/A	#N/A	#N/A	#N/A	#N/A	#N/A	#N/A	#N/A	#N/A	#N/A	#N/A	#N/A	#N/A	#N/A	#N/A	#N/A	#N/A	#N/A
REACTOME_OREXIN_AND_NEUROPEPTIDES_FF_AND_QRFP_BIND_TO_THEIR_RESPECTIVE_RECEPTORS	#N/A	#N/A	#N/A	#N/A	#N/A	#N/A	#N/A	#N/A	#N/A	#N/A	#N/A	#N/A	#N/A	#N/A	#N/A	#N/A	#N/A	#N/A
REACTOME_ORGANIC_ANION_TRANSPORT	#N/A	#N/A	#N/A	#N/A	#N/A	#N/A	#N/A	#N/A	#N/A	#N/A	#N/A	#N/A	#N/A	#N/A	#N/A	#N/A	#N/A	#N/A
REACTOME_ORGANIC_ANION_TRANSPORTERS	#N/A	#N/A	#N/A	#N/A	#N/A	#N/A	#N/A	#N/A	#N/A	#N/A	#N/A	#N/A	#N/A	#N/A	#N/A	#N/A	#N/A	#N/A
REACTOME_ORGANIC_CATION_ANION_ZWITTERION_TRANSPORT	#N/A	#N/A	#N/A	#N/A	#N/A	#N/A	#N/A	#N/A	#N/A	#N/A	#N/A	#N/A	#N/A	#N/A	#N/A	#N/A	#N/A	#N/A
REACTOME_ORGANIC_CATION_TRANSPORT	#N/A	#N/A	#N/A	#N/A	#N/A	#N/A	#N/A	#N/A	#N/A	#N/A	#N/A	#N/A	#N/A	#N/A	#N/A	#N/A	#N/A	#N/A
REACTOME_P130CAS_LINKAGE_TO_MAPK_SIGNALING_FOR_INTEGRINS	#N/A	#N/A	#N/A	#N/A	#N/A	#N/A	#N/A	#N/A	#N/A	#N/A	#N/A	#N/A	#N/A	#N/A	#N/A	#N/A	#N/A	#N/A
REACTOME_P2Y_RECEPTORS	#N/A	#N/A	#N/A	#N/A	#N/A	#N/A	#N/A	#N/A	#N/A	#N/A	#N/A	#N/A	#N/A	#N/A	#N/A	#N/A	#N/A	#N/A
REACTOME_P38MAPK_EVENTS	#N/A	#N/A	#N/A	#N/A	#N/A	#N/A	#N/A	#N/A	#N/A	#N/A	#N/A	#N/A	#N/A	#N/A	#N/A	#N/A	#N/A	#N/A
REACTOME_P75NTR_NEGATIVELY_REGULATES_CELL_CYCLE_VIA_SC1	#N/A	#N/A	#N/A	#N/A	#N/A	#N/A	#N/A	#N/A	#N/A	#N/A	#N/A	#N/A	#N/A	#N/A	#N/A	#N/A	#N/A	#N/A
REACTOME_P75NTR_RECRUITS_SIGNALLING_COMPLEXES	#N/A	#N/A	#N/A	#N/A	#N/A	#N/A	#N/A	#N/A	#N/A	#N/A	#N/A	#N/A	#N/A	#N/A	#N/A	#N/A	#N/A	#N/A
REACTOME_P75NTR_REGULATES_AXONOGENESIS	#N/A	#N/A	#N/A	#N/A	#N/A	#N/A	#N/A	#N/A	#N/A	#N/A	#N/A	#N/A	#N/A	#N/A	#N/A	#N/A	#N/A	#N/A
REACTOME_P75NTR_SIGNALS_VIA_NF_KB	#N/A	#N/A	#N/A	#N/A	#N/A	#N/A	#N/A	#N/A	#N/A	#N/A	#N/A	#N/A	#N/A	#N/A	#N/A	#N/A	#N/A	#N/A
REACTOME_PASSIVE_TRANSPORT_BY_AQUAPORINS	#N/A	#N/A	#N/A	#N/A	#N/A	#N/A	#N/A	#N/A	#N/A	#N/A	#N/A	#N/A	#N/A	#N/A	#N/A	#N/A	#N/A	#N/A
REACTOME_PD_1_SIGNALING	#N/A	#N/A	#N/A	#N/A	#N/A	#N/A	#N/A	#N/A	#N/A	#N/A	#N/A	#N/A	#N/A	#N/A	#N/A	#N/A	#N/A	#N/A
REACTOME_PECAM1_INTERACTIONS	#N/A	#N/A	#N/A	#N/A	#N/A	#N/A	#N/A	#N/A	#N/A	#N/A	#N/A	#N/A	#N/A	#N/A	#N/A	#N/A	#N/A	#N/A
REACTOME_PENTOSE_PHOSPHATE_PATHWAY	#N/A	#N/A	#N/A	#N/A	#N/A	#N/A	#N/A	#N/A	#N/A	#N/A	#N/A	#N/A	#N/A	#N/A	#N/A	#N/A	#N/A	#N/A
REACTOME_PEPTIDE_HORMONE_BIOSYNTHESIS	#N/A	#N/A	#N/A	#N/A	#N/A	#N/A	#N/A	#N/A	#N/A	#N/A	#N/A	#N/A	#N/A	#N/A	#N/A	#N/A	#N/A	#N/A
REACTOME_PEXOPHAGY	#N/A	#N/A	#N/A	#N/A	#N/A	#N/A	#N/A	#N/A	#N/A	#N/A	#N/A	#N/A	#N/A	#N/A	#N/A	#N/A	#N/A	#N/A
REACTOME_PHASE_1_INACTIVATION_OF_FAST_NA_CHANNELS	#N/A	#N/A	#N/A	#N/A	#N/A	#N/A	#N/A	#N/A	#N/A	#N/A	#N/A	#N/A	#N/A	#N/A	#N/A	#N/A	#N/A	#N/A
REACTOME_PHASE_2_PLATEAU_PHASE	#N/A	#N/A	#N/A	#N/A	#N/A	#N/A	#N/A	#N/A	#N/A	#N/A	#N/A	#N/A	#N/A	#N/A	#N/A	#N/A	#N/A	#N/A
REACTOME_PHASE_3_RAPID_REPOLARISATION	#N/A	#N/A	#N/A	#N/A	#N/A	#N/A	#N/A	#N/A	#N/A	#N/A	#N/A	#N/A	#N/A	#N/A	#N/A	#N/A	#N/A	#N/A
REACTOME_PHASE_4_RESTING_MEMBRANE_POTENTIAL	#N/A	#N/A	#N/A	#N/A	#N/A	#N/A	#N/A	#N/A	#N/A	#N/A	#N/A	#N/A	#N/A	#N/A	#N/A	#N/A	#N/A	#N/A
REACTOME_PHENYLALANINE_AND_TYROSINE_METABOLISM	#N/A	#N/A	#N/A	#N/A	#N/A	#N/A	#N/A	#N/A	#N/A	#N/A	#N/A	#N/A	#N/A	#N/A	#N/A	#N/A	#N/A	#N/A
REACTOME_PHENYLALANINE_METABOLISM	#N/A	#N/A	#N/A	#N/A	#N/A	#N/A	#N/A	#N/A	#N/A	#N/A	#N/A	#N/A	#N/A	#N/A	#N/A	#N/A	#N/A	#N/A
REACTOME_PHOSPHATE_BOND_HYDROLYSIS_BY_NTPDASE_PROTEINS	#N/A	#N/A	#N/A	#N/A	#N/A	#N/A	#N/A	#N/A	#N/A	#N/A	#N/A	#N/A	#N/A	#N/A	#N/A	#N/A	#N/A	#N/A
REACTOME_PHOSPHATE_BOND_HYDROLYSIS_BY_NUDT_PROTEINS	#N/A	#N/A	#N/A	#N/A	#N/A	#N/A	#N/A	#N/A	#N/A	#N/A	#N/A	#N/A	#N/A	#N/A	#N/A	#N/A	#N/A	#N/A
REACTOME_PHOSPHOLIPASE_C_MEDIATED_CASCADE_FGFR2	#N/A	#N/A	#N/A	#N/A	#N/A	#N/A	#N/A	#N/A	#N/A	#N/A	#N/A	#N/A	#N/A	#N/A	#N/A	#N/A	#N/A	#N/A
REACTOME_PHOSPHOLIPASE_C_MEDIATED_CASCADE_FGFR4	#N/A	#N/A	#N/A	#N/A	#N/A	#N/A	#N/A	#N/A	#N/A	#N/A	#N/A	#N/A	#N/A	#N/A	#N/A	#N/A	#N/A	#N/A
REACTOME_PHOSPHORYLATION_OF_EMI1	#N/A	#N/A	#N/A	#N/A	#N/A	#N/A	#N/A	#N/A	#N/A	#N/A	#N/A	#N/A	#N/A	#N/A	#N/A	#N/A	#N/A	#N/A
REACTOME_PHYSIOLOGICAL_FACTORS	#N/A	#N/A	#N/A	#N/A	#N/A	#N/A	#N/A	#N/A	#N/A	#N/A	#N/A	#N/A	#N/A	#N/A	#N/A	#N/A	#N/A	#N/A
REACTOME_PI_3K_CASCADE_FGFR1	#N/A	#N/A	#N/A	#N/A	#N/A	#N/A	#N/A	#N/A	#N/A	#N/A	#N/A	#N/A	#N/A	#N/A	#N/A	#N/A	#N/A	#N/A
REACTOME_PI_3K_CASCADE_FGFR3	#N/A	#N/A	#N/A	#N/A	#N/A	#N/A	#N/A	#N/A	#N/A	#N/A	#N/A	#N/A	#N/A	#N/A	#N/A	#N/A	#N/A	#N/A
REACTOME_PI_3K_CASCADE_FGFR4	#N/A	#N/A	#N/A	#N/A	#N/A	#N/A	#N/A	#N/A	#N/A	#N/A	#N/A	#N/A	#N/A	#N/A	#N/A	#N/A	#N/A	#N/A
REACTOME_PI3K_AKT_ACTIVATION	#N/A	#N/A	#N/A	#N/A	#N/A	#N/A	#N/A	#N/A	#N/A	#N/A	#N/A	#N/A	#N/A	#N/A	#N/A	#N/A	#N/A	#N/A
REACTOME_PI3K_EVENTS_IN_ERBB4_SIGNALING	#N/A	#N/A	#N/A	#N/A	#N/A	#N/A	#N/A	#N/A	#N/A	#N/A	#N/A	#N/A	#N/A	#N/A	#N/A	#N/A	#N/A	#N/A
REACTOME_PI5P_REGULATES_TP53_ACETYLATION	#N/A	#N/A	#N/A	#N/A	#N/A	#N/A	#N/A	#N/A	#N/A	#N/A	#N/A	#N/A	#N/A	#N/A	#N/A	#N/A	#N/A	#N/A
REACTOME_PKA_ACTIVATION_IN_GLUCAGON_SIGNALLING	#N/A	#N/A	#N/A	#N/A	#N/A	#N/A	#N/A	#N/A	#N/A	#N/A	#N/A	#N/A	#N/A	#N/A	#N/A	#N/A	#N/A	#N/A
REACTOME_PKA_MEDIATED_PHOSPHORYLATION_OF_KEY_METABOLIC_FACTORS	#N/A	#N/A	#N/A	#N/A	#N/A	#N/A	#N/A	#N/A	#N/A	#N/A	#N/A	#N/A	#N/A	#N/A	#N/A	#N/A	#N/A	#N/A
REACTOME_PLASMA_LIPOPROTEIN_ASSEMBLY	#N/A	#N/A	#N/A	#N/A	#N/A	#N/A	#N/A	#N/A	#N/A	#N/A	#N/A	#N/A	#N/A	#N/A	#N/A	#N/A	#N/A	#N/A
REACTOME_PLATELET_ADHESION_TO_EXPOSED_COLLAGEN	#N/A	#N/A	#N/A	#N/A	#N/A	#N/A	#N/A	#N/A	#N/A	#N/A	#N/A	#N/A	#N/A	#N/A	#N/A	#N/A	#N/A	#N/A
REACTOME_POLB_DEPENDENT_LONG_PATCH_BASE_EXCISION_REPAIR	#N/A	#N/A	#N/A	#N/A	#N/A	#N/A	#N/A	#N/A	#N/A	#N/A	#N/A	#N/A	#N/A	#N/A	#N/A	#N/A	#N/A	#N/A
REACTOME_POLYMERASE_SWITCHING	#N/A	#N/A	#N/A	#N/A	#N/A	#N/A	#N/A	#N/A	#N/A	#N/A	#N/A	#N/A	#N/A	#N/A	#N/A	#N/A	#N/A	#N/A
REACTOME_POST_TRANSLATIONAL_PROTEIN_MODIFICATION	#N/A	#N/A	#N/A	#N/A	#N/A	#N/A	#N/A	#N/A	#N/A	#N/A	#N/A	#N/A	#N/A	#N/A	#N/A	#N/A	#N/A	#N/A
REACTOME_POU5F1_OCT4_SOX2_NANOG_ACTIVATE_GENES_RELATED_TO_PROLIFERATION	#N/A	#N/A	#N/A	#N/A	#N/A	#N/A	#N/A	#N/A	#N/A	#N/A	#N/A	#N/A	#N/A	#N/A	#N/A	#N/A	#N/A	#N/A
REACTOME_POU5F1_OCT4_SOX2_NANOG_REPRESS_GENES_RELATED_TO_DIFFERENTIATION	#N/A	#N/A	#N/A	#N/A	#N/A	#N/A	#N/A	#N/A	#N/A	#N/A	#N/A	#N/A	#N/A	#N/A	#N/A	#N/A	#N/A	#N/A
REACTOME_PP2A_MEDIATED_DEPHOSPHORYLATION_OF_KEY_METABOLIC_FACTORS	#N/A	#N/A	#N/A	#N/A	#N/A	#N/A	#N/A	#N/A	#N/A	#N/A	#N/A	#N/A	#N/A	#N/A	#N/A	#N/A	#N/A	#N/A
REACTOME_PRE_NOTCH_PROCESSING_IN_THE_ENDOPLASMIC_RETICULUM	#N/A	#N/A	#N/A	#N/A	#N/A	#N/A	#N/A	#N/A	#N/A	#N/A	#N/A	#N/A	#N/A	#N/A	#N/A	#N/A	#N/A	#N/A
REACTOME_PREGNENOLONE_BIOSYNTHESIS	#N/A	#N/A	#N/A	#N/A	#N/A	#N/A	#N/A	#N/A	#N/A	#N/A	#N/A	#N/A	#N/A	#N/A	#N/A	#N/A	#N/A	#N/A
REACTOME_PRESYNAPTIC_DEPOLARIZATION_AND_CALCIUM_CHANNEL_OPENING	#N/A	#N/A	#N/A	#N/A	#N/A	#N/A	#N/A	#N/A	#N/A	#N/A	#N/A	#N/A	#N/A	#N/A	#N/A	#N/A	#N/A	#N/A
REACTOME_PRESYNAPTIC_NICOTINIC_ACETYLCHOLINE_RECEPTORS	#N/A	#N/A	#N/A	#N/A	#N/A	#N/A	#N/A	#N/A	#N/A	#N/A	#N/A	#N/A	#N/A	#N/A	#N/A	#N/A	#N/A	#N/A
REACTOME_PREVENTION_OF_PHAGOSOMAL_LYSOSOMAL_FUSION	#N/A	#N/A	#N/A	#N/A	#N/A	#N/A	#N/A	#N/A	#N/A	#N/A	#N/A	#N/A	#N/A	#N/A	#N/A	#N/A	#N/A	#N/A
REACTOME_PROCESSING_AND_ACTIVATION_OF_SUMO	#N/A	#N/A	#N/A	#N/A	#N/A	#N/A	#N/A	#N/A	#N/A	#N/A	#N/A	#N/A	#N/A	#N/A	#N/A	#N/A	#N/A	#N/A
REACTOME_PROCESSING_OF_SMDT1	#N/A	#N/A	#N/A	#N/A	#N/A	#N/A	#N/A	#N/A	#N/A	#N/A	#N/A	#N/A	#N/A	#N/A	#N/A	#N/A	#N/A	#N/A
REACTOME_PROLACTIN_RECEPTOR_SIGNALING	#N/A	#N/A	#N/A	#N/A	#N/A	#N/A	#N/A	#N/A	#N/A	#N/A	#N/A	#N/A	#N/A	#N/A	#N/A	#N/A	#N/A	#N/A
REACTOME_PROLONGED_ERK_ACTIVATION_EVENTS	#N/A	#N/A	#N/A	#N/A	#N/A	#N/A	#N/A	#N/A	#N/A	#N/A	#N/A	#N/A	#N/A	#N/A	#N/A	#N/A	#N/A	#N/A
REACTOME_PROPIONYL_COA_CATABOLISM	#N/A	#N/A	#N/A	#N/A	#N/A	#N/A	#N/A	#N/A	#N/A	#N/A	#N/A	#N/A	#N/A	#N/A	#N/A	#N/A	#N/A	#N/A
REACTOME_PROSTANOID_LIGAND_RECEPTORS	#N/A	#N/A	#N/A	#N/A	#N/A	#N/A	#N/A	#N/A	#N/A	#N/A	#N/A	#N/A	#N/A	#N/A	#N/A	#N/A	#N/A	#N/A
REACTOME_PROTEIN_REPAIR	#N/A	#N/A	#N/A	#N/A	#N/A	#N/A	#N/A	#N/A	#N/A	#N/A	#N/A	#N/A	#N/A	#N/A	#N/A	#N/A	#N/A	#N/A
REACTOME_PROTON_COUPLED_MONOCARBOXYLATE_TRANSPORT	#N/A	#N/A	#N/A	#N/A	#N/A	#N/A	#N/A	#N/A	#N/A	#N/A	#N/A	#N/A	#N/A	#N/A	#N/A	#N/A	#N/A	#N/A
REACTOME_PTK6_EXPRESSION	#N/A	#N/A	#N/A	#N/A	#N/A	#N/A	#N/A	#N/A	#N/A	#N/A	#N/A	#N/A	#N/A	#N/A	#N/A	#N/A	#N/A	#N/A
REACTOME_PTK6_PROMOTES_HIF1A_STABILIZATION	#N/A	#N/A	#N/A	#N/A	#N/A	#N/A	#N/A	#N/A	#N/A	#N/A	#N/A	#N/A	#N/A	#N/A	#N/A	#N/A	#N/A	#N/A
REACTOME_PTK6_REGULATES_CELL_CYCLE	#N/A	#N/A	#N/A	#N/A	#N/A	#N/A	#N/A	#N/A	#N/A	#N/A	#N/A	#N/A	#N/A	#N/A	#N/A	#N/A	#N/A	#N/A
REACTOME_PTK6_REGULATES_PROTEINS_INVOLVED_IN_RNA_PROCESSING	#N/A	#N/A	#N/A	#N/A	#N/A	#N/A	#N/A	#N/A	#N/A	#N/A	#N/A	#N/A	#N/A	#N/A	#N/A	#N/A	#N/A	#N/A
REACTOME_PTK6_REGULATES_RHO_GTPASES_RAS_GTPASE_AND_MAP_KINASES	#N/A	#N/A	#N/A	#N/A	#N/A	#N/A	#N/A	#N/A	#N/A	#N/A	#N/A	#N/A	#N/A	#N/A	#N/A	#N/A	#N/A	#N/A
REACTOME_PTK6_REGULATES_RTKS_AND_THEIR_EFFECTORS_AKT1_AND_DOK1	#N/A	#N/A	#N/A	#N/A	#N/A	#N/A	#N/A	#N/A	#N/A	#N/A	#N/A	#N/A	#N/A	#N/A	#N/A	#N/A	#N/A	#N/A
REACTOME_PURINE_CATABOLISM	#N/A	#N/A	#N/A	#N/A	#N/A	#N/A	#N/A	#N/A	#N/A	#N/A	#N/A	#N/A	#N/A	#N/A	#N/A	#N/A	#N/A	#N/A
REACTOME_PURINE_RIBONUCLEOSIDE_MONOPHOSPHATE_BIOSYNTHESIS	#N/A	#N/A	#N/A	#N/A	#N/A	#N/A	#N/A	#N/A	#N/A	#N/A	#N/A	#N/A	#N/A	#N/A	#N/A	#N/A	#N/A	#N/A
REACTOME_PURINE_SALVAGE	#N/A	#N/A	#N/A	#N/A	#N/A	#N/A	#N/A	#N/A	#N/A	#N/A	#N/A	#N/A	#N/A	#N/A	#N/A	#N/A	#N/A	#N/A
REACTOME_PYRIMIDINE_CATABOLISM	#N/A	#N/A	#N/A	#N/A	#N/A	#N/A	#N/A	#N/A	#N/A	#N/A	#N/A	#N/A	#N/A	#N/A	#N/A	#N/A	#N/A	#N/A
REACTOME_PYRIMIDINE_SALVAGE	#N/A	#N/A	#N/A	#N/A	#N/A	#N/A	#N/A	#N/A	#N/A	#N/A	#N/A	#N/A	#N/A	#N/A	#N/A	#N/A	#N/A	#N/A
REACTOME_RAP1_SIGNALLING	#N/A	#N/A	#N/A	#N/A	#N/A	#N/A	#N/A	#N/A	#N/A	#N/A	#N/A	#N/A	#N/A	#N/A	#N/A	#N/A	#N/A	#N/A
REACTOME_RAS_SIGNALING_DOWNSTREAM_OF_NF1_LOSS_OF_FUNCTION_VARIANTS	#N/A	#N/A	#N/A	#N/A	#N/A	#N/A	#N/A	#N/A	#N/A	#N/A	#N/A	#N/A	#N/A	#N/A	#N/A	#N/A	#N/A	#N/A
REACTOME_REACTIONS_SPECIFIC_TO_THE_COMPLEX_N_GLYCAN_SYNTHESIS_PATHWAY	#N/A	#N/A	#N/A	#N/A	#N/A	#N/A	#N/A	#N/A	#N/A	#N/A	#N/A	#N/A	#N/A	#N/A	#N/A	#N/A	#N/A	#N/A
REACTOME_RECEPTOR_MEDIATED_MITOPHAGY	#N/A	#N/A	#N/A	#N/A	#N/A	#N/A	#N/A	#N/A	#N/A	#N/A	#N/A	#N/A	#N/A	#N/A	#N/A	#N/A	#N/A	#N/A
REACTOME_RECEPTOR_TYPE_TYROSINE_PROTEIN_PHOSPHATASES	#N/A	#N/A	#N/A	#N/A	#N/A	#N/A	#N/A	#N/A	#N/A	#N/A	#N/A	#N/A	#N/A	#N/A	#N/A	#N/A	#N/A	#N/A
REACTOME_RECYCLING_OF_BILE_ACIDS_AND_SALTS	#N/A	#N/A	#N/A	#N/A	#N/A	#N/A	#N/A	#N/A	#N/A	#N/A	#N/A	#N/A	#N/A	#N/A	#N/A	#N/A	#N/A	#N/A
REACTOME_RECYCLING_OF_EIF2_GDP	#N/A	#N/A	#N/A	#N/A	#N/A	#N/A	#N/A	#N/A	#N/A	#N/A	#N/A	#N/A	#N/A	#N/A	#N/A	#N/A	#N/A	#N/A
REACTOME_REDUCTION_OF_CYTOSOLIC_CA_LEVELS	#N/A	#N/A	#N/A	#N/A	#N/A	#N/A	#N/A	#N/A	#N/A	#N/A	#N/A	#N/A	#N/A	#N/A	#N/A	#N/A	#N/A	#N/A
REACTOME_REELIN_SIGNALLING_PATHWAY	#N/A	#N/A	#N/A	#N/A	#N/A	#N/A	#N/A	#N/A	#N/A	#N/A	#N/A	#N/A	#N/A	#N/A	#N/A	#N/A	#N/A	#N/A
REACTOME_REGULATED_PROTEOLYSIS_OF_P75NTR	#N/A	#N/A	#N/A	#N/A	#N/A	#N/A	#N/A	#N/A	#N/A	#N/A	#N/A	#N/A	#N/A	#N/A	#N/A	#N/A	#N/A	#N/A
REACTOME_REGULATION_BY_C_FLIP	#N/A	#N/A	#N/A	#N/A	#N/A	#N/A	#N/A	#N/A	#N/A	#N/A	#N/A	#N/A	#N/A	#N/A	#N/A	#N/A	#N/A	#N/A
REACTOME_REGULATION_OF_BACH1_ACTIVITY	#N/A	#N/A	#N/A	#N/A	#N/A	#N/A	#N/A	#N/A	#N/A	#N/A	#N/A	#N/A	#N/A	#N/A	#N/A	#N/A	#N/A	#N/A
REACTOME_REGULATION_OF_COMMISSURAL_AXON_PATHFINDING_BY_SLIT_AND_ROBO	#N/A	#N/A	#N/A	#N/A	#N/A	#N/A	#N/A	#N/A	#N/A	#N/A	#N/A	#N/A	#N/A	#N/A	#N/A	#N/A	#N/A	#N/A
REACTOME_REGULATION_OF_CYTOSKELETAL_REMODELING_AND_CELL_SPREADING_BY_IPP_COMPLEX_COMPONENTS	#N/A	#N/A	#N/A	#N/A	#N/A	#N/A	#N/A	#N/A	#N/A	#N/A	#N/A	#N/A	#N/A	#N/A	#N/A	#N/A	#N/A	#N/A
REACTOME_REGULATION_OF_FOXO_TRANSCRIPTIONAL_ACTIVITY_BY_ACETYLATION	#N/A	#N/A	#N/A	#N/A	#N/A	#N/A	#N/A	#N/A	#N/A	#N/A	#N/A	#N/A	#N/A	#N/A	#N/A	#N/A	#N/A	#N/A
REACTOME_REGULATION_OF_GENE_EXPRESSION_BY_HYPOXIA_INDUCIBLE_FACTOR	#N/A	#N/A	#N/A	#N/A	#N/A	#N/A	#N/A	#N/A	#N/A	#N/A	#N/A	#N/A	#N/A	#N/A	#N/A	#N/A	#N/A	#N/A
REACTOME_REGULATION_OF_GENE_EXPRESSION_IN_BETA_CELLS	#N/A	#N/A	#N/A	#N/A	#N/A	#N/A	#N/A	#N/A	#N/A	#N/A	#N/A	#N/A	#N/A	#N/A	#N/A	#N/A	#N/A	#N/A
REACTOME_REGULATION_OF_GENE_EXPRESSION_IN_EARLY_PANCREATIC_PRECURSOR_CELLS	#N/A	#N/A	#N/A	#N/A	#N/A	#N/A	#N/A	#N/A	#N/A	#N/A	#N/A	#N/A	#N/A	#N/A	#N/A	#N/A	#N/A	#N/A
REACTOME_REGULATION_OF_GENE_EXPRESSION_IN_ENDOCRINE_COMMITTED_NEUROG3_PROGENITOR_CELLS	#N/A	#N/A	#N/A	#N/A	#N/A	#N/A	#N/A	#N/A	#N/A	#N/A	#N/A	#N/A	#N/A	#N/A	#N/A	#N/A	#N/A	#N/A
REACTOME_REGULATION_OF_GENE_EXPRESSION_IN_LATE_STAGE_BRANCHING_MORPHOGENESIS_PANCREATIC_BUD_PRECURSOR_CELLS	#N/A	#N/A	#N/A	#N/A	#N/A	#N/A	#N/A	#N/A	#N/A	#N/A	#N/A	#N/A	#N/A	#N/A	#N/A	#N/A	#N/A	#N/A
REACTOME_REGULATION_OF_GLYCOLYSIS_BY_FRUCTOSE_2_6_BISPHOSPHATE_METABOLISM	#N/A	#N/A	#N/A	#N/A	#N/A	#N/A	#N/A	#N/A	#N/A	#N/A	#N/A	#N/A	#N/A	#N/A	#N/A	#N/A	#N/A	#N/A
REACTOME_REGULATION_OF_IFNA_SIGNALING	#N/A	#N/A	#N/A	#N/A	#N/A	#N/A	#N/A	#N/A	#N/A	#N/A	#N/A	#N/A	#N/A	#N/A	#N/A	#N/A	#N/A	#N/A
REACTOME_REGULATION_OF_IFNG_SIGNALING	#N/A	#N/A	#N/A	#N/A	#N/A	#N/A	#N/A	#N/A	#N/A	#N/A	#N/A	#N/A	#N/A	#N/A	#N/A	#N/A	#N/A	#N/A
REACTOME_REGULATION_OF_INNATE_IMMUNE_RESPONSES_TO_CYTOSOLIC_DNA	#N/A	#N/A	#N/A	#N/A	#N/A	#N/A	#N/A	#N/A	#N/A	#N/A	#N/A	#N/A	#N/A	#N/A	#N/A	#N/A	#N/A	#N/A
REACTOME_REGULATION_OF_LOCALIZATION_OF_FOXO_TRANSCRIPTION_FACTORS	#N/A	#N/A	#N/A	#N/A	#N/A	#N/A	#N/A	#N/A	#N/A	#N/A	#N/A	#N/A	#N/A	#N/A	#N/A	#N/A	#N/A	#N/A
REACTOME_REGULATION_OF_PTEN_LOCALIZATION	#N/A	#N/A	#N/A	#N/A	#N/A	#N/A	#N/A	#N/A	#N/A	#N/A	#N/A	#N/A	#N/A	#N/A	#N/A	#N/A	#N/A	#N/A
REACTOME_REGULATION_OF_PTEN_MRNA_TRANSLATION	#N/A	#N/A	#N/A	#N/A	#N/A	#N/A	#N/A	#N/A	#N/A	#N/A	#N/A	#N/A	#N/A	#N/A	#N/A	#N/A	#N/A	#N/A
REACTOME_REGULATION_OF_SIGNALING_BY_NODAL	#N/A	#N/A	#N/A	#N/A	#N/A	#N/A	#N/A	#N/A	#N/A	#N/A	#N/A	#N/A	#N/A	#N/A	#N/A	#N/A	#N/A	#N/A
REACTOME_REGULATION_OF_TLR_BY_ENDOGENOUS_LIGAND	#N/A	#N/A	#N/A	#N/A	#N/A	#N/A	#N/A	#N/A	#N/A	#N/A	#N/A	#N/A	#N/A	#N/A	#N/A	#N/A	#N/A	#N/A
REACTOME_REGULATION_OF_TP53_ACTIVITY_THROUGH_ASSOCIATION_WITH_CO_FACTORS	#N/A	#N/A	#N/A	#N/A	#N/A	#N/A	#N/A	#N/A	#N/A	#N/A	#N/A	#N/A	#N/A	#N/A	#N/A	#N/A	#N/A	#N/A
REACTOME_RELAXIN_RECEPTORS	#N/A	#N/A	#N/A	#N/A	#N/A	#N/A	#N/A	#N/A	#N/A	#N/A	#N/A	#N/A	#N/A	#N/A	#N/A	#N/A	#N/A	#N/A
REACTOME_RELEASE_OF_APOPTOTIC_FACTORS_FROM_THE_MITOCHONDRIA	#N/A	#N/A	#N/A	#N/A	#N/A	#N/A	#N/A	#N/A	#N/A	#N/A	#N/A	#N/A	#N/A	#N/A	#N/A	#N/A	#N/A	#N/A
REACTOME_RELEASE_OF_HH_NP_FROM_THE_SECRETING_CELL	#N/A	#N/A	#N/A	#N/A	#N/A	#N/A	#N/A	#N/A	#N/A	#N/A	#N/A	#N/A	#N/A	#N/A	#N/A	#N/A	#N/A	#N/A
REACTOME_REMOVAL_OF_AMINOTERMINAL_PROPEPTIDES_FROM_GAMMA_CARBOXYLATED_PROTEINS	#N/A	#N/A	#N/A	#N/A	#N/A	#N/A	#N/A	#N/A	#N/A	#N/A	#N/A	#N/A	#N/A	#N/A	#N/A	#N/A	#N/A	#N/A
REACTOME_REPRESSION_OF_WNT_TARGET_GENES	#N/A	#N/A	#N/A	#N/A	#N/A	#N/A	#N/A	#N/A	#N/A	#N/A	#N/A	#N/A	#N/A	#N/A	#N/A	#N/A	#N/A	#N/A
REACTOME_RESPONSE_TO_METAL_IONS	#N/A	#N/A	#N/A	#N/A	#N/A	#N/A	#N/A	#N/A	#N/A	#N/A	#N/A	#N/A	#N/A	#N/A	#N/A	#N/A	#N/A	#N/A
REACTOME_RETINOID_CYCLE_DISEASE_EVENTS	#N/A	#N/A	#N/A	#N/A	#N/A	#N/A	#N/A	#N/A	#N/A	#N/A	#N/A	#N/A	#N/A	#N/A	#N/A	#N/A	#N/A	#N/A
REACTOME_RETROGRADE_NEUROTROPHIN_SIGNALLING	#N/A	#N/A	#N/A	#N/A	#N/A	#N/A	#N/A	#N/A	#N/A	#N/A	#N/A	#N/A	#N/A	#N/A	#N/A	#N/A	#N/A	#N/A
REACTOME_REVERSIBLE_HYDRATION_OF_CARBON_DIOXIDE	#N/A	#N/A	#N/A	#N/A	#N/A	#N/A	#N/A	#N/A	#N/A	#N/A	#N/A	#N/A	#N/A	#N/A	#N/A	#N/A	#N/A	#N/A
REACTOME_RHO_GTPASES_ACTIVATE_KTN1	#N/A	#N/A	#N/A	#N/A	#N/A	#N/A	#N/A	#N/A	#N/A	#N/A	#N/A	#N/A	#N/A	#N/A	#N/A	#N/A	#N/A	#N/A
REACTOME_RHO_GTPASES_ACTIVATE_RHOTEKIN_AND_RHOPHILINS	#N/A	#N/A	#N/A	#N/A	#N/A	#N/A	#N/A	#N/A	#N/A	#N/A	#N/A	#N/A	#N/A	#N/A	#N/A	#N/A	#N/A	#N/A
REACTOME_RHOBTB3_ATPASE_CYCLE	#N/A	#N/A	#N/A	#N/A	#N/A	#N/A	#N/A	#N/A	#N/A	#N/A	#N/A	#N/A	#N/A	#N/A	#N/A	#N/A	#N/A	#N/A
REACTOME_RHOT1_GTPASE_CYCLE	#N/A	#N/A	#N/A	#N/A	#N/A	#N/A	#N/A	#N/A	#N/A	#N/A	#N/A	#N/A	#N/A	#N/A	#N/A	#N/A	#N/A	#N/A
REACTOME_RNA_POLYMERASE_II_TRANSCRIPTION	#N/A	#N/A	#N/A	#N/A	#N/A	#N/A	#N/A	#N/A	#N/A	#N/A	#N/A	#N/A	#N/A	#N/A	#N/A	#N/A	#N/A	#N/A
REACTOME_ROBO_RECEPTORS_BIND_AKAP5	#N/A	#N/A	#N/A	#N/A	#N/A	#N/A	#N/A	#N/A	#N/A	#N/A	#N/A	#N/A	#N/A	#N/A	#N/A	#N/A	#N/A	#N/A
REACTOME_ROLE_OF_ABL_IN_ROBO_SLIT_SIGNALING	#N/A	#N/A	#N/A	#N/A	#N/A	#N/A	#N/A	#N/A	#N/A	#N/A	#N/A	#N/A	#N/A	#N/A	#N/A	#N/A	#N/A	#N/A
REACTOME_ROLE_OF_LAT2_NTAL_LAB_ON_CALCIUM_MOBILIZATION	#N/A	#N/A	#N/A	#N/A	#N/A	#N/A	#N/A	#N/A	#N/A	#N/A	#N/A	#N/A	#N/A	#N/A	#N/A	#N/A	#N/A	#N/A
REACTOME_ROLE_OF_SECOND_MESSENGERS_IN_NETRIN_1_SIGNALING	#N/A	#N/A	#N/A	#N/A	#N/A	#N/A	#N/A	#N/A	#N/A	#N/A	#N/A	#N/A	#N/A	#N/A	#N/A	#N/A	#N/A	#N/A
REACTOME_RRNA_MODIFICATION_IN_THE_MITOCHONDRION	#N/A	#N/A	#N/A	#N/A	#N/A	#N/A	#N/A	#N/A	#N/A	#N/A	#N/A	#N/A	#N/A	#N/A	#N/A	#N/A	#N/A	#N/A
REACTOME_RRNA_PROCESSING_IN_THE_MITOCHONDRION	#N/A	#N/A	#N/A	#N/A	#N/A	#N/A	#N/A	#N/A	#N/A	#N/A	#N/A	#N/A	#N/A	#N/A	#N/A	#N/A	#N/A	#N/A
REACTOME_RSK_ACTIVATION	#N/A	#N/A	#N/A	#N/A	#N/A	#N/A	#N/A	#N/A	#N/A	#N/A	#N/A	#N/A	#N/A	#N/A	#N/A	#N/A	#N/A	#N/A
REACTOME_RUNX1_AND_FOXP3_CONTROL_THE_DEVELOPMENT_OF_REGULATORY_T_LYMPHOCYTES_TREGS	#N/A	#N/A	#N/A	#N/A	#N/A	#N/A	#N/A	#N/A	#N/A	#N/A	#N/A	#N/A	#N/A	#N/A	#N/A	#N/A	#N/A	#N/A
REACTOME_RUNX1_REGULATES_ESTROGEN_RECEPTOR_MEDIATED_TRANSCRIPTION	#N/A	#N/A	#N/A	#N/A	#N/A	#N/A	#N/A	#N/A	#N/A	#N/A	#N/A	#N/A	#N/A	#N/A	#N/A	#N/A	#N/A	#N/A
REACTOME_RUNX1_REGULATES_EXPRESSION_OF_COMPONENTS_OF_TIGHT_JUNCTIONS	#N/A	#N/A	#N/A	#N/A	#N/A	#N/A	#N/A	#N/A	#N/A	#N/A	#N/A	#N/A	#N/A	#N/A	#N/A	#N/A	#N/A	#N/A
REACTOME_RUNX1_REGULATES_TRANSCRIPTION_OF_GENES_INVOLVED_IN_BCR_SIGNALING	#N/A	#N/A	#N/A	#N/A	#N/A	#N/A	#N/A	#N/A	#N/A	#N/A	#N/A	#N/A	#N/A	#N/A	#N/A	#N/A	#N/A	#N/A
REACTOME_RUNX1_REGULATES_TRANSCRIPTION_OF_GENES_INVOLVED_IN_DIFFERENTIATION_OF_KERATINOCYTES	#N/A	#N/A	#N/A	#N/A	#N/A	#N/A	#N/A	#N/A	#N/A	#N/A	#N/A	#N/A	#N/A	#N/A	#N/A	#N/A	#N/A	#N/A
REACTOME_RUNX1_REGULATES_TRANSCRIPTION_OF_GENES_INVOLVED_IN_DIFFERENTIATION_OF_MYELOID_CELLS	#N/A	#N/A	#N/A	#N/A	#N/A	#N/A	#N/A	#N/A	#N/A	#N/A	#N/A	#N/A	#N/A	#N/A	#N/A	#N/A	#N/A	#N/A
REACTOME_RUNX1_REGULATES_TRANSCRIPTION_OF_GENES_INVOLVED_IN_INTERLEUKIN_SIGNALING	#N/A	#N/A	#N/A	#N/A	#N/A	#N/A	#N/A	#N/A	#N/A	#N/A	#N/A	#N/A	#N/A	#N/A	#N/A	#N/A	#N/A	#N/A
REACTOME_RUNX1_REGULATES_TRANSCRIPTION_OF_GENES_INVOLVED_IN_WNT_SIGNALING	#N/A	#N/A	#N/A	#N/A	#N/A	#N/A	#N/A	#N/A	#N/A	#N/A	#N/A	#N/A	#N/A	#N/A	#N/A	#N/A	#N/A	#N/A
REACTOME_RUNX2_REGULATES_CHONDROCYTE_MATURATION	#N/A	#N/A	#N/A	#N/A	#N/A	#N/A	#N/A	#N/A	#N/A	#N/A	#N/A	#N/A	#N/A	#N/A	#N/A	#N/A	#N/A	#N/A
REACTOME_RUNX2_REGULATES_GENES_INVOLVED_IN_CELL_MIGRATION	#N/A	#N/A	#N/A	#N/A	#N/A	#N/A	#N/A	#N/A	#N/A	#N/A	#N/A	#N/A	#N/A	#N/A	#N/A	#N/A	#N/A	#N/A
REACTOME_RUNX3_REGULATES_BCL2L11_BIM_TRANSCRIPTION	#N/A	#N/A	#N/A	#N/A	#N/A	#N/A	#N/A	#N/A	#N/A	#N/A	#N/A	#N/A	#N/A	#N/A	#N/A	#N/A	#N/A	#N/A
REACTOME_RUNX3_REGULATES_CDKN1A_TRANSCRIPTION	#N/A	#N/A	#N/A	#N/A	#N/A	#N/A	#N/A	#N/A	#N/A	#N/A	#N/A	#N/A	#N/A	#N/A	#N/A	#N/A	#N/A	#N/A
REACTOME_RUNX3_REGULATES_IMMUNE_RESPONSE_AND_CELL_MIGRATION	#N/A	#N/A	#N/A	#N/A	#N/A	#N/A	#N/A	#N/A	#N/A	#N/A	#N/A	#N/A	#N/A	#N/A	#N/A	#N/A	#N/A	#N/A
REACTOME_RUNX3_REGULATES_NOTCH_SIGNALING	#N/A	#N/A	#N/A	#N/A	#N/A	#N/A	#N/A	#N/A	#N/A	#N/A	#N/A	#N/A	#N/A	#N/A	#N/A	#N/A	#N/A	#N/A
REACTOME_RUNX3_REGULATES_P14_ARF	#N/A	#N/A	#N/A	#N/A	#N/A	#N/A	#N/A	#N/A	#N/A	#N/A	#N/A	#N/A	#N/A	#N/A	#N/A	#N/A	#N/A	#N/A
REACTOME_RUNX3_REGULATES_WNT_SIGNALING	#N/A	#N/A	#N/A	#N/A	#N/A	#N/A	#N/A	#N/A	#N/A	#N/A	#N/A	#N/A	#N/A	#N/A	#N/A	#N/A	#N/A	#N/A
REACTOME_RUNX3_REGULATES_YAP1_MEDIATED_TRANSCRIPTION	#N/A	#N/A	#N/A	#N/A	#N/A	#N/A	#N/A	#N/A	#N/A	#N/A	#N/A	#N/A	#N/A	#N/A	#N/A	#N/A	#N/A	#N/A
REACTOME_SCAVENGING_BY_CLASS_B_RECEPTORS	#N/A	#N/A	#N/A	#N/A	#N/A	#N/A	#N/A	#N/A	#N/A	#N/A	#N/A	#N/A	#N/A	#N/A	#N/A	#N/A	#N/A	#N/A
REACTOME_SCAVENGING_BY_CLASS_F_RECEPTORS	#N/A	#N/A	#N/A	#N/A	#N/A	#N/A	#N/A	#N/A	#N/A	#N/A	#N/A	#N/A	#N/A	#N/A	#N/A	#N/A	#N/A	#N/A
REACTOME_SCAVENGING_OF_HEME_FROM_PLASMA	#N/A	#N/A	#N/A	#N/A	#N/A	#N/A	#N/A	#N/A	#N/A	#N/A	#N/A	#N/A	#N/A	#N/A	#N/A	#N/A	#N/A	#N/A
REACTOME_SEMA3A_PLEXIN_REPULSION_SIGNALING_BY_INHIBITING_INTEGRIN_ADHESION	#N/A	#N/A	#N/A	#N/A	#N/A	#N/A	#N/A	#N/A	#N/A	#N/A	#N/A	#N/A	#N/A	#N/A	#N/A	#N/A	#N/A	#N/A
REACTOME_SEMA4D_MEDIATED_INHIBITION_OF_CELL_ATTACHMENT_AND_MIGRATION	#N/A	#N/A	#N/A	#N/A	#N/A	#N/A	#N/A	#N/A	#N/A	#N/A	#N/A	#N/A	#N/A	#N/A	#N/A	#N/A	#N/A	#N/A
REACTOME_SENSING_OF_DNA_DOUBLE_STRAND_BREAKS	#N/A	#N/A	#N/A	#N/A	#N/A	#N/A	#N/A	#N/A	#N/A	#N/A	#N/A	#N/A	#N/A	#N/A	#N/A	#N/A	#N/A	#N/A
REACTOME_SENSORY_PERCEPTION_OF_SALTY_TASTE	#N/A	#N/A	#N/A	#N/A	#N/A	#N/A	#N/A	#N/A	#N/A	#N/A	#N/A	#N/A	#N/A	#N/A	#N/A	#N/A	#N/A	#N/A
REACTOME_SERINE_BIOSYNTHESIS	#N/A	#N/A	#N/A	#N/A	#N/A	#N/A	#N/A	#N/A	#N/A	#N/A	#N/A	#N/A	#N/A	#N/A	#N/A	#N/A	#N/A	#N/A
REACTOME_SEROTONIN_AND_MELATONIN_BIOSYNTHESIS	#N/A	#N/A	#N/A	#N/A	#N/A	#N/A	#N/A	#N/A	#N/A	#N/A	#N/A	#N/A	#N/A	#N/A	#N/A	#N/A	#N/A	#N/A
REACTOME_SEROTONIN_RECEPTORS	#N/A	#N/A	#N/A	#N/A	#N/A	#N/A	#N/A	#N/A	#N/A	#N/A	#N/A	#N/A	#N/A	#N/A	#N/A	#N/A	#N/A	#N/A
REACTOME_SHC_MEDIATED_CASCADE_FGFR1	#N/A	#N/A	#N/A	#N/A	#N/A	#N/A	#N/A	#N/A	#N/A	#N/A	#N/A	#N/A	#N/A	#N/A	#N/A	#N/A	#N/A	#N/A
REACTOME_SHC_MEDIATED_CASCADE_FGFR3	#N/A	#N/A	#N/A	#N/A	#N/A	#N/A	#N/A	#N/A	#N/A	#N/A	#N/A	#N/A	#N/A	#N/A	#N/A	#N/A	#N/A	#N/A
REACTOME_SHC_MEDIATED_CASCADE_FGFR4	#N/A	#N/A	#N/A	#N/A	#N/A	#N/A	#N/A	#N/A	#N/A	#N/A	#N/A	#N/A	#N/A	#N/A	#N/A	#N/A	#N/A	#N/A
REACTOME_SHC_RELATED_EVENTS_TRIGGERED_BY_IGF1R	#N/A	#N/A	#N/A	#N/A	#N/A	#N/A	#N/A	#N/A	#N/A	#N/A	#N/A	#N/A	#N/A	#N/A	#N/A	#N/A	#N/A	#N/A
REACTOME_SHC1_EVENTS_IN_EGFR_SIGNALING	#N/A	#N/A	#N/A	#N/A	#N/A	#N/A	#N/A	#N/A	#N/A	#N/A	#N/A	#N/A	#N/A	#N/A	#N/A	#N/A	#N/A	#N/A
REACTOME_SHC1_EVENTS_IN_ERBB4_SIGNALING	#N/A	#N/A	#N/A	#N/A	#N/A	#N/A	#N/A	#N/A	#N/A	#N/A	#N/A	#N/A	#N/A	#N/A	#N/A	#N/A	#N/A	#N/A
REACTOME_SIGNAL_ATTENUATION	#N/A	#N/A	#N/A	#N/A	#N/A	#N/A	#N/A	#N/A	#N/A	#N/A	#N/A	#N/A	#N/A	#N/A	#N/A	#N/A	#N/A	#N/A
REACTOME_SIGNAL_REGULATORY_PROTEIN_FAMILY_INTERACTIONS	#N/A	#N/A	#N/A	#N/A	#N/A	#N/A	#N/A	#N/A	#N/A	#N/A	#N/A	#N/A	#N/A	#N/A	#N/A	#N/A	#N/A	#N/A
REACTOME_SIGNALING_BY_FGFR3_FUSIONS_IN_CANCER	#N/A	#N/A	#N/A	#N/A	#N/A	#N/A	#N/A	#N/A	#N/A	#N/A	#N/A	#N/A	#N/A	#N/A	#N/A	#N/A	#N/A	#N/A
REACTOME_SIGNALING_BY_FGFR4_IN_DISEASE	#N/A	#N/A	#N/A	#N/A	#N/A	#N/A	#N/A	#N/A	#N/A	#N/A	#N/A	#N/A	#N/A	#N/A	#N/A	#N/A	#N/A	#N/A
REACTOME_SIGNALING_BY_LEPTIN	#N/A	#N/A	#N/A	#N/A	#N/A	#N/A	#N/A	#N/A	#N/A	#N/A	#N/A	#N/A	#N/A	#N/A	#N/A	#N/A	#N/A	#N/A
REACTOME_SIGNALING_BY_LRP5_MUTANTS	#N/A	#N/A	#N/A	#N/A	#N/A	#N/A	#N/A	#N/A	#N/A	#N/A	#N/A	#N/A	#N/A	#N/A	#N/A	#N/A	#N/A	#N/A
REACTOME_SIGNALING_BY_MAPK_MUTANTS	#N/A	#N/A	#N/A	#N/A	#N/A	#N/A	#N/A	#N/A	#N/A	#N/A	#N/A	#N/A	#N/A	#N/A	#N/A	#N/A	#N/A	#N/A
REACTOME_SIGNALING_BY_MEMBRANE_TETHERED_FUSIONS_OF_PDGFRA_OR_PDGFRB	#N/A	#N/A	#N/A	#N/A	#N/A	#N/A	#N/A	#N/A	#N/A	#N/A	#N/A	#N/A	#N/A	#N/A	#N/A	#N/A	#N/A	#N/A
REACTOME_SIGNALING_BY_MRAS_COMPLEX_MUTANTS	#N/A	#N/A	#N/A	#N/A	#N/A	#N/A	#N/A	#N/A	#N/A	#N/A	#N/A	#N/A	#N/A	#N/A	#N/A	#N/A	#N/A	#N/A
REACTOME_SIGNALING_BY_MST1	#N/A	#N/A	#N/A	#N/A	#N/A	#N/A	#N/A	#N/A	#N/A	#N/A	#N/A	#N/A	#N/A	#N/A	#N/A	#N/A	#N/A	#N/A
REACTOME_SIGNALING_BY_NOTCH1_T_7_9_NOTCH1_M1580_K2555_TRANSLOCATION_MUTANT	#N/A	#N/A	#N/A	#N/A	#N/A	#N/A	#N/A	#N/A	#N/A	#N/A	#N/A	#N/A	#N/A	#N/A	#N/A	#N/A	#N/A	#N/A
REACTOME_SIGNALING_BY_PDGFRA_TRANSMEMBRANE_JUXTAMEMBRANE_AND_KINASE_DOMAIN_MUTANTS	#N/A	#N/A	#N/A	#N/A	#N/A	#N/A	#N/A	#N/A	#N/A	#N/A	#N/A	#N/A	#N/A	#N/A	#N/A	#N/A	#N/A	#N/A
REACTOME_SIGNALING_BY_RHO_GTPASES_MIRO_GTPASES_AND_RHOBTB3	#N/A	#N/A	#N/A	#N/A	#N/A	#N/A	#N/A	#N/A	#N/A	#N/A	#N/A	#N/A	#N/A	#N/A	#N/A	#N/A	#N/A	#N/A
REACTOME_SIGNALING_BY_RNF43_MUTANTS	#N/A	#N/A	#N/A	#N/A	#N/A	#N/A	#N/A	#N/A	#N/A	#N/A	#N/A	#N/A	#N/A	#N/A	#N/A	#N/A	#N/A	#N/A
REACTOME_SIGNALING_BY_TGF_BETA_RECEPTOR_COMPLEX_IN_CANCER	#N/A	#N/A	#N/A	#N/A	#N/A	#N/A	#N/A	#N/A	#N/A	#N/A	#N/A	#N/A	#N/A	#N/A	#N/A	#N/A	#N/A	#N/A
REACTOME_SIGNALLING_TO_P38_VIA_RIT_AND_RIN	#N/A	#N/A	#N/A	#N/A	#N/A	#N/A	#N/A	#N/A	#N/A	#N/A	#N/A	#N/A	#N/A	#N/A	#N/A	#N/A	#N/A	#N/A
REACTOME_SLBP_DEPENDENT_PROCESSING_OF_REPLICATION_DEPENDENT_HISTONE_PRE_MRNAS	#N/A	#N/A	#N/A	#N/A	#N/A	#N/A	#N/A	#N/A	#N/A	#N/A	#N/A	#N/A	#N/A	#N/A	#N/A	#N/A	#N/A	#N/A
REACTOME_SMAC_XIAP_REGULATED_APOPTOTIC_RESPONSE	#N/A	#N/A	#N/A	#N/A	#N/A	#N/A	#N/A	#N/A	#N/A	#N/A	#N/A	#N/A	#N/A	#N/A	#N/A	#N/A	#N/A	#N/A
REACTOME_SMALL_INTERFERING_RNA_SIRNA_BIOGENESIS	#N/A	#N/A	#N/A	#N/A	#N/A	#N/A	#N/A	#N/A	#N/A	#N/A	#N/A	#N/A	#N/A	#N/A	#N/A	#N/A	#N/A	#N/A
REACTOME_SODIUM_CALCIUM_EXCHANGERS	#N/A	#N/A	#N/A	#N/A	#N/A	#N/A	#N/A	#N/A	#N/A	#N/A	#N/A	#N/A	#N/A	#N/A	#N/A	#N/A	#N/A	#N/A
REACTOME_SODIUM_COUPLED_PHOSPHATE_COTRANSPORTERS	#N/A	#N/A	#N/A	#N/A	#N/A	#N/A	#N/A	#N/A	#N/A	#N/A	#N/A	#N/A	#N/A	#N/A	#N/A	#N/A	#N/A	#N/A
REACTOME_SODIUM_COUPLED_SULPHATE_DI_AND_TRI_CARBOXYLATE_TRANSPORTERS	#N/A	#N/A	#N/A	#N/A	#N/A	#N/A	#N/A	#N/A	#N/A	#N/A	#N/A	#N/A	#N/A	#N/A	#N/A	#N/A	#N/A	#N/A
REACTOME_SODIUM_PROTON_EXCHANGERS	#N/A	#N/A	#N/A	#N/A	#N/A	#N/A	#N/A	#N/A	#N/A	#N/A	#N/A	#N/A	#N/A	#N/A	#N/A	#N/A	#N/A	#N/A
REACTOME_SOS_MEDIATED_SIGNALLING	#N/A	#N/A	#N/A	#N/A	#N/A	#N/A	#N/A	#N/A	#N/A	#N/A	#N/A	#N/A	#N/A	#N/A	#N/A	#N/A	#N/A	#N/A
REACTOME_SPERM_MOTILITY_AND_TAXES	#N/A	#N/A	#N/A	#N/A	#N/A	#N/A	#N/A	#N/A	#N/A	#N/A	#N/A	#N/A	#N/A	#N/A	#N/A	#N/A	#N/A	#N/A
REACTOME_STAT3_NUCLEAR_EVENTS_DOWNSTREAM_OF_ALK_SIGNALING	#N/A	#N/A	#N/A	#N/A	#N/A	#N/A	#N/A	#N/A	#N/A	#N/A	#N/A	#N/A	#N/A	#N/A	#N/A	#N/A	#N/A	#N/A
REACTOME_STAT5_ACTIVATION	#N/A	#N/A	#N/A	#N/A	#N/A	#N/A	#N/A	#N/A	#N/A	#N/A	#N/A	#N/A	#N/A	#N/A	#N/A	#N/A	#N/A	#N/A
REACTOME_STAT5_ACTIVATION_DOWNSTREAM_OF_FLT3_ITD_MUTANTS	#N/A	#N/A	#N/A	#N/A	#N/A	#N/A	#N/A	#N/A	#N/A	#N/A	#N/A	#N/A	#N/A	#N/A	#N/A	#N/A	#N/A	#N/A
REACTOME_SULFIDE_OXIDATION_TO_SULFATE	#N/A	#N/A	#N/A	#N/A	#N/A	#N/A	#N/A	#N/A	#N/A	#N/A	#N/A	#N/A	#N/A	#N/A	#N/A	#N/A	#N/A	#N/A
REACTOME_SUMO_IS_CONJUGATED_TO_E1_UBA2_SAE1	#N/A	#N/A	#N/A	#N/A	#N/A	#N/A	#N/A	#N/A	#N/A	#N/A	#N/A	#N/A	#N/A	#N/A	#N/A	#N/A	#N/A	#N/A
REACTOME_SUMO_IS_PROTEOLYTICALLY_PROCESSED	#N/A	#N/A	#N/A	#N/A	#N/A	#N/A	#N/A	#N/A	#N/A	#N/A	#N/A	#N/A	#N/A	#N/A	#N/A	#N/A	#N/A	#N/A
REACTOME_SUMO_IS_TRANSFERRED_FROM_E1_TO_E2_UBE2I_UBC9	#N/A	#N/A	#N/A	#N/A	#N/A	#N/A	#N/A	#N/A	#N/A	#N/A	#N/A	#N/A	#N/A	#N/A	#N/A	#N/A	#N/A	#N/A
REACTOME_SUMOYLATION_OF_IMMUNE_RESPONSE_PROTEINS	#N/A	#N/A	#N/A	#N/A	#N/A	#N/A	#N/A	#N/A	#N/A	#N/A	#N/A	#N/A	#N/A	#N/A	#N/A	#N/A	#N/A	#N/A
REACTOME_SUPPRESSION_OF_APOPTOSIS	#N/A	#N/A	#N/A	#N/A	#N/A	#N/A	#N/A	#N/A	#N/A	#N/A	#N/A	#N/A	#N/A	#N/A	#N/A	#N/A	#N/A	#N/A
REACTOME_SUPPRESSION_OF_PHAGOSOMAL_MATURATION	#N/A	#N/A	#N/A	#N/A	#N/A	#N/A	#N/A	#N/A	#N/A	#N/A	#N/A	#N/A	#N/A	#N/A	#N/A	#N/A	#N/A	#N/A
REACTOME_SYNTHESIS_OF_12_EICOSATETRAENOIC_ACID_DERIVATIVES	#N/A	#N/A	#N/A	#N/A	#N/A	#N/A	#N/A	#N/A	#N/A	#N/A	#N/A	#N/A	#N/A	#N/A	#N/A	#N/A	#N/A	#N/A
REACTOME_SYNTHESIS_OF_15_EICOSATETRAENOIC_ACID_DERIVATIVES	#N/A	#N/A	#N/A	#N/A	#N/A	#N/A	#N/A	#N/A	#N/A	#N/A	#N/A	#N/A	#N/A	#N/A	#N/A	#N/A	#N/A	#N/A
REACTOME_SYNTHESIS_OF_16_20_HYDROXYEICOSATETRAENOIC_ACIDS_HETE	#N/A	#N/A	#N/A	#N/A	#N/A	#N/A	#N/A	#N/A	#N/A	#N/A	#N/A	#N/A	#N/A	#N/A	#N/A	#N/A	#N/A	#N/A
REACTOME_SYNTHESIS_OF_5_EICOSATETRAENOIC_ACIDS	#N/A	#N/A	#N/A	#N/A	#N/A	#N/A	#N/A	#N/A	#N/A	#N/A	#N/A	#N/A	#N/A	#N/A	#N/A	#N/A	#N/A	#N/A
REACTOME_SYNTHESIS_OF_BILE_ACIDS_AND_BILE_SALTS_VIA_24_HYDROXYCHOLESTEROL	#N/A	#N/A	#N/A	#N/A	#N/A	#N/A	#N/A	#N/A	#N/A	#N/A	#N/A	#N/A	#N/A	#N/A	#N/A	#N/A	#N/A	#N/A
REACTOME_SYNTHESIS_OF_BILE_ACIDS_AND_BILE_SALTS_VIA_27_HYDROXYCHOLESTEROL	#N/A	#N/A	#N/A	#N/A	#N/A	#N/A	#N/A	#N/A	#N/A	#N/A	#N/A	#N/A	#N/A	#N/A	#N/A	#N/A	#N/A	#N/A
REACTOME_SYNTHESIS_OF_DIPHTHAMIDE_EEF2	#N/A	#N/A	#N/A	#N/A	#N/A	#N/A	#N/A	#N/A	#N/A	#N/A	#N/A	#N/A	#N/A	#N/A	#N/A	#N/A	#N/A	#N/A
REACTOME_SYNTHESIS_OF_DOLICHYL_PHOSPHATE	#N/A	#N/A	#N/A	#N/A	#N/A	#N/A	#N/A	#N/A	#N/A	#N/A	#N/A	#N/A	#N/A	#N/A	#N/A	#N/A	#N/A	#N/A
REACTOME_SYNTHESIS_OF_EPOXY_EET_AND_DIHYDROXYEICOSATRIENOIC_ACIDS_DHET	#N/A	#N/A	#N/A	#N/A	#N/A	#N/A	#N/A	#N/A	#N/A	#N/A	#N/A	#N/A	#N/A	#N/A	#N/A	#N/A	#N/A	#N/A
REACTOME_SYNTHESIS_OF_GDP_MANNOSE	#N/A	#N/A	#N/A	#N/A	#N/A	#N/A	#N/A	#N/A	#N/A	#N/A	#N/A	#N/A	#N/A	#N/A	#N/A	#N/A	#N/A	#N/A
REACTOME_SYNTHESIS_OF_IP2_IP_AND_INS_IN_THE_CYTOSOL	#N/A	#N/A	#N/A	#N/A	#N/A	#N/A	#N/A	#N/A	#N/A	#N/A	#N/A	#N/A	#N/A	#N/A	#N/A	#N/A	#N/A	#N/A
REACTOME_SYNTHESIS_OF_KETONE_BODIES	#N/A	#N/A	#N/A	#N/A	#N/A	#N/A	#N/A	#N/A	#N/A	#N/A	#N/A	#N/A	#N/A	#N/A	#N/A	#N/A	#N/A	#N/A
REACTOME_SYNTHESIS_OF_LEUKOTRIENES_LT_AND_EOXINS_EX	#N/A	#N/A	#N/A	#N/A	#N/A	#N/A	#N/A	#N/A	#N/A	#N/A	#N/A	#N/A	#N/A	#N/A	#N/A	#N/A	#N/A	#N/A
REACTOME_SYNTHESIS_OF_LIPOXINS_LX	#N/A	#N/A	#N/A	#N/A	#N/A	#N/A	#N/A	#N/A	#N/A	#N/A	#N/A	#N/A	#N/A	#N/A	#N/A	#N/A	#N/A	#N/A
REACTOME_SYNTHESIS_OF_PE	#N/A	#N/A	#N/A	#N/A	#N/A	#N/A	#N/A	#N/A	#N/A	#N/A	#N/A	#N/A	#N/A	#N/A	#N/A	#N/A	#N/A	#N/A
REACTOME_SYNTHESIS_OF_PG	#N/A	#N/A	#N/A	#N/A	#N/A	#N/A	#N/A	#N/A	#N/A	#N/A	#N/A	#N/A	#N/A	#N/A	#N/A	#N/A	#N/A	#N/A
REACTOME_SYNTHESIS_OF_PI	#N/A	#N/A	#N/A	#N/A	#N/A	#N/A	#N/A	#N/A	#N/A	#N/A	#N/A	#N/A	#N/A	#N/A	#N/A	#N/A	#N/A	#N/A
REACTOME_SYNTHESIS_OF_PIPS_AT_THE_ER_MEMBRANE	#N/A	#N/A	#N/A	#N/A	#N/A	#N/A	#N/A	#N/A	#N/A	#N/A	#N/A	#N/A	#N/A	#N/A	#N/A	#N/A	#N/A	#N/A
REACTOME_SYNTHESIS_OF_PIPS_AT_THE_LATE_ENDOSOME_MEMBRANE	#N/A	#N/A	#N/A	#N/A	#N/A	#N/A	#N/A	#N/A	#N/A	#N/A	#N/A	#N/A	#N/A	#N/A	#N/A	#N/A	#N/A	#N/A
REACTOME_SYNTHESIS_OF_PROSTAGLANDINS_PG_AND_THROMBOXANES_TX	#N/A	#N/A	#N/A	#N/A	#N/A	#N/A	#N/A	#N/A	#N/A	#N/A	#N/A	#N/A	#N/A	#N/A	#N/A	#N/A	#N/A	#N/A
REACTOME_SYNTHESIS_OF_PYROPHOSPHATES_IN_THE_CYTOSOL	#N/A	#N/A	#N/A	#N/A	#N/A	#N/A	#N/A	#N/A	#N/A	#N/A	#N/A	#N/A	#N/A	#N/A	#N/A	#N/A	#N/A	#N/A
REACTOME_SYNTHESIS_OF_UDP_N_ACETYL_GLUCOSAMINE	#N/A	#N/A	#N/A	#N/A	#N/A	#N/A	#N/A	#N/A	#N/A	#N/A	#N/A	#N/A	#N/A	#N/A	#N/A	#N/A	#N/A	#N/A
REACTOME_SYNTHESIS_OF_WYBUTOSINE_AT_G37_OF_TRNA_PHE	#N/A	#N/A	#N/A	#N/A	#N/A	#N/A	#N/A	#N/A	#N/A	#N/A	#N/A	#N/A	#N/A	#N/A	#N/A	#N/A	#N/A	#N/A
REACTOME_SYNTHESIS_SECRETION_AND_DEACYLATION_OF_GHRELIN	#N/A	#N/A	#N/A	#N/A	#N/A	#N/A	#N/A	#N/A	#N/A	#N/A	#N/A	#N/A	#N/A	#N/A	#N/A	#N/A	#N/A	#N/A
REACTOME_SYNTHESIS_SECRETION_AND_INACTIVATION_OF_GLUCAGON_LIKE_PEPTIDE_1_GLP_1	#N/A	#N/A	#N/A	#N/A	#N/A	#N/A	#N/A	#N/A	#N/A	#N/A	#N/A	#N/A	#N/A	#N/A	#N/A	#N/A	#N/A	#N/A
REACTOME_SYNTHESIS_SECRETION_AND_INACTIVATION_OF_GLUCOSE_DEPENDENT_INSULINOTROPIC_POLYPEPTIDE_GIP	#N/A	#N/A	#N/A	#N/A	#N/A	#N/A	#N/A	#N/A	#N/A	#N/A	#N/A	#N/A	#N/A	#N/A	#N/A	#N/A	#N/A	#N/A
REACTOME_TACHYKININ_RECEPTORS_BIND_TACHYKININS	#N/A	#N/A	#N/A	#N/A	#N/A	#N/A	#N/A	#N/A	#N/A	#N/A	#N/A	#N/A	#N/A	#N/A	#N/A	#N/A	#N/A	#N/A
REACTOME_TANDEM_PORE_DOMAIN_POTASSIUM_CHANNELS	#N/A	#N/A	#N/A	#N/A	#N/A	#N/A	#N/A	#N/A	#N/A	#N/A	#N/A	#N/A	#N/A	#N/A	#N/A	#N/A	#N/A	#N/A
REACTOME_TELOMERE_C_STRAND_SYNTHESIS_INITIATION	#N/A	#N/A	#N/A	#N/A	#N/A	#N/A	#N/A	#N/A	#N/A	#N/A	#N/A	#N/A	#N/A	#N/A	#N/A	#N/A	#N/A	#N/A
REACTOME_TERMINAL_PATHWAY_OF_COMPLEMENT	#N/A	#N/A	#N/A	#N/A	#N/A	#N/A	#N/A	#N/A	#N/A	#N/A	#N/A	#N/A	#N/A	#N/A	#N/A	#N/A	#N/A	#N/A
REACTOME_TERMINATION_OF_O_GLYCAN_BIOSYNTHESIS	#N/A	#N/A	#N/A	#N/A	#N/A	#N/A	#N/A	#N/A	#N/A	#N/A	#N/A	#N/A	#N/A	#N/A	#N/A	#N/A	#N/A	#N/A
REACTOME_TETRAHYDROBIOPTERIN_BH4_SYNTHESIS_RECYCLING_SALVAGE_AND_REGULATION	#N/A	#N/A	#N/A	#N/A	#N/A	#N/A	#N/A	#N/A	#N/A	#N/A	#N/A	#N/A	#N/A	#N/A	#N/A	#N/A	#N/A	#N/A
REACTOME_TFAP2_AP_2_FAMILY_REGULATES_TRANSCRIPTION_OF_CELL_CYCLE_FACTORS	#N/A	#N/A	#N/A	#N/A	#N/A	#N/A	#N/A	#N/A	#N/A	#N/A	#N/A	#N/A	#N/A	#N/A	#N/A	#N/A	#N/A	#N/A
REACTOME_TFAP2_AP_2_FAMILY_REGULATES_TRANSCRIPTION_OF_GROWTH_FACTORS_AND_THEIR_RECEPTORS	#N/A	#N/A	#N/A	#N/A	#N/A	#N/A	#N/A	#N/A	#N/A	#N/A	#N/A	#N/A	#N/A	#N/A	#N/A	#N/A	#N/A	#N/A
REACTOME_TFAP2A_ACTS_AS_A_TRANSCRIPTIONAL_REPRESSOR_DURING_RETINOIC_ACID_INDUCED_CELL_DIFFERENTIATION	#N/A	#N/A	#N/A	#N/A	#N/A	#N/A	#N/A	#N/A	#N/A	#N/A	#N/A	#N/A	#N/A	#N/A	#N/A	#N/A	#N/A	#N/A
REACTOME_THE_ACTIVATION_OF_ARYLSULFATASES	#N/A	#N/A	#N/A	#N/A	#N/A	#N/A	#N/A	#N/A	#N/A	#N/A	#N/A	#N/A	#N/A	#N/A	#N/A	#N/A	#N/A	#N/A
REACTOME_THE_CANONICAL_RETINOID_CYCLE_IN_RODS_TWILIGHT_VISION	#N/A	#N/A	#N/A	#N/A	#N/A	#N/A	#N/A	#N/A	#N/A	#N/A	#N/A	#N/A	#N/A	#N/A	#N/A	#N/A	#N/A	#N/A
REACTOME_THE_FATTY_ACID_CYCLING_MODEL	#N/A	#N/A	#N/A	#N/A	#N/A	#N/A	#N/A	#N/A	#N/A	#N/A	#N/A	#N/A	#N/A	#N/A	#N/A	#N/A	#N/A	#N/A
REACTOME_THE_NLRP3_INFLAMMASOME	#N/A	#N/A	#N/A	#N/A	#N/A	#N/A	#N/A	#N/A	#N/A	#N/A	#N/A	#N/A	#N/A	#N/A	#N/A	#N/A	#N/A	#N/A
REACTOME_THE_RETINOID_CYCLE_IN_CONES_DAYLIGHT_VISION	#N/A	#N/A	#N/A	#N/A	#N/A	#N/A	#N/A	#N/A	#N/A	#N/A	#N/A	#N/A	#N/A	#N/A	#N/A	#N/A	#N/A	#N/A
REACTOME_THYROXINE_BIOSYNTHESIS	#N/A	#N/A	#N/A	#N/A	#N/A	#N/A	#N/A	#N/A	#N/A	#N/A	#N/A	#N/A	#N/A	#N/A	#N/A	#N/A	#N/A	#N/A
REACTOME_TICAM1_DEPENDENT_ACTIVATION_OF_IRF3_IRF7	#N/A	#N/A	#N/A	#N/A	#N/A	#N/A	#N/A	#N/A	#N/A	#N/A	#N/A	#N/A	#N/A	#N/A	#N/A	#N/A	#N/A	#N/A
REACTOME_TICAM1_TRAF6_DEPENDENT_INDUCTION_OF_TAK1_COMPLEX	#N/A	#N/A	#N/A	#N/A	#N/A	#N/A	#N/A	#N/A	#N/A	#N/A	#N/A	#N/A	#N/A	#N/A	#N/A	#N/A	#N/A	#N/A
REACTOME_TLR3_MEDIATED_TICAM1_DEPENDENT_PROGRAMMED_CELL_DEATH	#N/A	#N/A	#N/A	#N/A	#N/A	#N/A	#N/A	#N/A	#N/A	#N/A	#N/A	#N/A	#N/A	#N/A	#N/A	#N/A	#N/A	#N/A
REACTOME_TNFR1_INDUCED_PROAPOPTOTIC_SIGNALING	#N/A	#N/A	#N/A	#N/A	#N/A	#N/A	#N/A	#N/A	#N/A	#N/A	#N/A	#N/A	#N/A	#N/A	#N/A	#N/A	#N/A	#N/A
REACTOME_TNFR1_MEDIATED_CERAMIDE_PRODUCTION	#N/A	#N/A	#N/A	#N/A	#N/A	#N/A	#N/A	#N/A	#N/A	#N/A	#N/A	#N/A	#N/A	#N/A	#N/A	#N/A	#N/A	#N/A
REACTOME_TOXICITY_OF_BOTULINUM_TOXIN_TYPE_D_BOTD	#N/A	#N/A	#N/A	#N/A	#N/A	#N/A	#N/A	#N/A	#N/A	#N/A	#N/A	#N/A	#N/A	#N/A	#N/A	#N/A	#N/A	#N/A
REACTOME_TP53_REGULATES_TRANSCRIPTION_OF_CASPASE_ACTIVATORS_AND_CASPASES	#N/A	#N/A	#N/A	#N/A	#N/A	#N/A	#N/A	#N/A	#N/A	#N/A	#N/A	#N/A	#N/A	#N/A	#N/A	#N/A	#N/A	#N/A
REACTOME_TP53_REGULATES_TRANSCRIPTION_OF_DEATH_RECEPTORS_AND_LIGANDS	#N/A	#N/A	#N/A	#N/A	#N/A	#N/A	#N/A	#N/A	#N/A	#N/A	#N/A	#N/A	#N/A	#N/A	#N/A	#N/A	#N/A	#N/A
REACTOME_TP53_REGULATES_TRANSCRIPTION_OF_GENES_INVOLVED_IN_G1_CELL_CYCLE_ARREST	#N/A	#N/A	#N/A	#N/A	#N/A	#N/A	#N/A	#N/A	#N/A	#N/A	#N/A	#N/A	#N/A	#N/A	#N/A	#N/A	#N/A	#N/A
REACTOME_TP53_REGULATES_TRANSCRIPTION_OF_SEVERAL_ADDITIONAL_CELL_DEATH_GENES_WHOSE_SPECIFIC_ROLES_IN_P53_DEPENDENT_APOPTOSIS_REMAIN_UNCERTAIN	#N/A	#N/A	#N/A	#N/A	#N/A	#N/A	#N/A	#N/A	#N/A	#N/A	#N/A	#N/A	#N/A	#N/A	#N/A	#N/A	#N/A	#N/A
REACTOME_TRAF3_DEPENDENT_IRF_ACTIVATION_PATHWAY	#N/A	#N/A	#N/A	#N/A	#N/A	#N/A	#N/A	#N/A	#N/A	#N/A	#N/A	#N/A	#N/A	#N/A	#N/A	#N/A	#N/A	#N/A
REACTOME_TRAF6_MEDIATED_IRF7_ACTIVATION_IN_TLR7_8_OR_9_SIGNALING	#N/A	#N/A	#N/A	#N/A	#N/A	#N/A	#N/A	#N/A	#N/A	#N/A	#N/A	#N/A	#N/A	#N/A	#N/A	#N/A	#N/A	#N/A
REACTOME_TRAFFICKING_AND_PROCESSING_OF_ENDOSOMAL_TLR	#N/A	#N/A	#N/A	#N/A	#N/A	#N/A	#N/A	#N/A	#N/A	#N/A	#N/A	#N/A	#N/A	#N/A	#N/A	#N/A	#N/A	#N/A
REACTOME_TRAFFICKING_OF_GLUR2_CONTAINING_AMPA_RECEPTORS	#N/A	#N/A	#N/A	#N/A	#N/A	#N/A	#N/A	#N/A	#N/A	#N/A	#N/A	#N/A	#N/A	#N/A	#N/A	#N/A	#N/A	#N/A
REACTOME_TRAFFICKING_OF_MYRISTOYLATED_PROTEINS_TO_THE_CILIUM	#N/A	#N/A	#N/A	#N/A	#N/A	#N/A	#N/A	#N/A	#N/A	#N/A	#N/A	#N/A	#N/A	#N/A	#N/A	#N/A	#N/A	#N/A
REACTOME_TRAIL_SIGNALING	#N/A	#N/A	#N/A	#N/A	#N/A	#N/A	#N/A	#N/A	#N/A	#N/A	#N/A	#N/A	#N/A	#N/A	#N/A	#N/A	#N/A	#N/A
REACTOME_TRANSCRIPTIONAL_REGULATION_OF_TESTIS_DIFFERENTIATION	#N/A	#N/A	#N/A	#N/A	#N/A	#N/A	#N/A	#N/A	#N/A	#N/A	#N/A	#N/A	#N/A	#N/A	#N/A	#N/A	#N/A	#N/A
REACTOME_TRANSLATION_OF_REPLICASE_AND_ASSEMBLY_OF_THE_REPLICATION_TRANSCRIPTION_COMPLEX	#N/A	#N/A	#N/A	#N/A	#N/A	#N/A	#N/A	#N/A	#N/A	#N/A	#N/A	#N/A	#N/A	#N/A	#N/A	#N/A	#N/A	#N/A
REACTOME_TRANSPORT_AND_SYNTHESIS_OF_PAPS	#N/A	#N/A	#N/A	#N/A	#N/A	#N/A	#N/A	#N/A	#N/A	#N/A	#N/A	#N/A	#N/A	#N/A	#N/A	#N/A	#N/A	#N/A
REACTOME_TRANSPORT_OF_CONNEXONS_TO_THE_PLASMA_MEMBRANE	#N/A	#N/A	#N/A	#N/A	#N/A	#N/A	#N/A	#N/A	#N/A	#N/A	#N/A	#N/A	#N/A	#N/A	#N/A	#N/A	#N/A	#N/A
REACTOME_TRANSPORT_OF_FATTY_ACIDS	#N/A	#N/A	#N/A	#N/A	#N/A	#N/A	#N/A	#N/A	#N/A	#N/A	#N/A	#N/A	#N/A	#N/A	#N/A	#N/A	#N/A	#N/A
REACTOME_TRANSPORT_OF_NUCLEOSIDES_AND_FREE_PURINE_AND_PYRIMIDINE_BASES_ACROSS_THE_PLASMA_MEMBRANE	#N/A	#N/A	#N/A	#N/A	#N/A	#N/A	#N/A	#N/A	#N/A	#N/A	#N/A	#N/A	#N/A	#N/A	#N/A	#N/A	#N/A	#N/A
REACTOME_TRANSPORT_OF_NUCLEOTIDE_SUGARS	#N/A	#N/A	#N/A	#N/A	#N/A	#N/A	#N/A	#N/A	#N/A	#N/A	#N/A	#N/A	#N/A	#N/A	#N/A	#N/A	#N/A	#N/A
REACTOME_TRANSPORT_OF_ORGANIC_ANIONS	#N/A	#N/A	#N/A	#N/A	#N/A	#N/A	#N/A	#N/A	#N/A	#N/A	#N/A	#N/A	#N/A	#N/A	#N/A	#N/A	#N/A	#N/A
REACTOME_TRANSPORT_OF_SMALL_MOLECULES	#N/A	#N/A	#N/A	#N/A	#N/A	#N/A	#N/A	#N/A	#N/A	#N/A	#N/A	#N/A	#N/A	#N/A	#N/A	#N/A	#N/A	#N/A
REACTOME_TRIF_MEDIATED_PROGRAMMED_CELL_DEATH	#N/A	#N/A	#N/A	#N/A	#N/A	#N/A	#N/A	#N/A	#N/A	#N/A	#N/A	#N/A	#N/A	#N/A	#N/A	#N/A	#N/A	#N/A
REACTOME_TRIGLYCERIDE_BIOSYNTHESIS	#N/A	#N/A	#N/A	#N/A	#N/A	#N/A	#N/A	#N/A	#N/A	#N/A	#N/A	#N/A	#N/A	#N/A	#N/A	#N/A	#N/A	#N/A
REACTOME_TRNA_MODIFICATION_IN_THE_MITOCHONDRION	#N/A	#N/A	#N/A	#N/A	#N/A	#N/A	#N/A	#N/A	#N/A	#N/A	#N/A	#N/A	#N/A	#N/A	#N/A	#N/A	#N/A	#N/A
REACTOME_TRNA_PROCESSING_IN_THE_MITOCHONDRION	#N/A	#N/A	#N/A	#N/A	#N/A	#N/A	#N/A	#N/A	#N/A	#N/A	#N/A	#N/A	#N/A	#N/A	#N/A	#N/A	#N/A	#N/A
REACTOME_TRYPTOPHAN_CATABOLISM	#N/A	#N/A	#N/A	#N/A	#N/A	#N/A	#N/A	#N/A	#N/A	#N/A	#N/A	#N/A	#N/A	#N/A	#N/A	#N/A	#N/A	#N/A
REACTOME_TYPE_I_HEMIDESMOSOME_ASSEMBLY	#N/A	#N/A	#N/A	#N/A	#N/A	#N/A	#N/A	#N/A	#N/A	#N/A	#N/A	#N/A	#N/A	#N/A	#N/A	#N/A	#N/A	#N/A
REACTOME_TYROSINE_CATABOLISM	#N/A	#N/A	#N/A	#N/A	#N/A	#N/A	#N/A	#N/A	#N/A	#N/A	#N/A	#N/A	#N/A	#N/A	#N/A	#N/A	#N/A	#N/A
REACTOME_TYSND1_CLEAVES_PEROXISOMAL_PROTEINS	#N/A	#N/A	#N/A	#N/A	#N/A	#N/A	#N/A	#N/A	#N/A	#N/A	#N/A	#N/A	#N/A	#N/A	#N/A	#N/A	#N/A	#N/A
REACTOME_UBIQUINOL_BIOSYNTHESIS	#N/A	#N/A	#N/A	#N/A	#N/A	#N/A	#N/A	#N/A	#N/A	#N/A	#N/A	#N/A	#N/A	#N/A	#N/A	#N/A	#N/A	#N/A
REACTOME_UNWINDING_OF_DNA	#N/A	#N/A	#N/A	#N/A	#N/A	#N/A	#N/A	#N/A	#N/A	#N/A	#N/A	#N/A	#N/A	#N/A	#N/A	#N/A	#N/A	#N/A
REACTOME_UPTAKE_AND_FUNCTION_OF_ANTHRAX_TOXINS	#N/A	#N/A	#N/A	#N/A	#N/A	#N/A	#N/A	#N/A	#N/A	#N/A	#N/A	#N/A	#N/A	#N/A	#N/A	#N/A	#N/A	#N/A
REACTOME_UPTAKE_AND_FUNCTION_OF_DIPHTHERIA_TOXIN	#N/A	#N/A	#N/A	#N/A	#N/A	#N/A	#N/A	#N/A	#N/A	#N/A	#N/A	#N/A	#N/A	#N/A	#N/A	#N/A	#N/A	#N/A
REACTOME_UREA_CYCLE	#N/A	#N/A	#N/A	#N/A	#N/A	#N/A	#N/A	#N/A	#N/A	#N/A	#N/A	#N/A	#N/A	#N/A	#N/A	#N/A	#N/A	#N/A
REACTOME_VASOPRESSIN_LIKE_RECEPTORS	#N/A	#N/A	#N/A	#N/A	#N/A	#N/A	#N/A	#N/A	#N/A	#N/A	#N/A	#N/A	#N/A	#N/A	#N/A	#N/A	#N/A	#N/A
REACTOME_VEGF_LIGAND_RECEPTOR_INTERACTIONS	#N/A	#N/A	#N/A	#N/A	#N/A	#N/A	#N/A	#N/A	#N/A	#N/A	#N/A	#N/A	#N/A	#N/A	#N/A	#N/A	#N/A	#N/A
REACTOME_VESICLE_MEDIATED_TRANSPORT	#N/A	#N/A	#N/A	#N/A	#N/A	#N/A	#N/A	#N/A	#N/A	#N/A	#N/A	#N/A	#N/A	#N/A	#N/A	#N/A	#N/A	#N/A
REACTOME_VITAMIN_B1_THIAMIN_METABOLISM	#N/A	#N/A	#N/A	#N/A	#N/A	#N/A	#N/A	#N/A	#N/A	#N/A	#N/A	#N/A	#N/A	#N/A	#N/A	#N/A	#N/A	#N/A
REACTOME_VITAMIN_B2_RIBOFLAVIN_METABOLISM	#N/A	#N/A	#N/A	#N/A	#N/A	#N/A	#N/A	#N/A	#N/A	#N/A	#N/A	#N/A	#N/A	#N/A	#N/A	#N/A	#N/A	#N/A
REACTOME_VITAMIN_C_ASCORBATE_METABOLISM	#N/A	#N/A	#N/A	#N/A	#N/A	#N/A	#N/A	#N/A	#N/A	#N/A	#N/A	#N/A	#N/A	#N/A	#N/A	#N/A	#N/A	#N/A
REACTOME_VITAMIN_D_CALCIFEROL_METABOLISM	#N/A	#N/A	#N/A	#N/A	#N/A	#N/A	#N/A	#N/A	#N/A	#N/A	#N/A	#N/A	#N/A	#N/A	#N/A	#N/A	#N/A	#N/A
REACTOME_VITAMINS	#N/A	#N/A	#N/A	#N/A	#N/A	#N/A	#N/A	#N/A	#N/A	#N/A	#N/A	#N/A	#N/A	#N/A	#N/A	#N/A	#N/A	#N/A
REACTOME_VLDL_ASSEMBLY	#N/A	#N/A	#N/A	#N/A	#N/A	#N/A	#N/A	#N/A	#N/A	#N/A	#N/A	#N/A	#N/A	#N/A	#N/A	#N/A	#N/A	#N/A
REACTOME_VLDL_CLEARANCE	#N/A	#N/A	#N/A	#N/A	#N/A	#N/A	#N/A	#N/A	#N/A	#N/A	#N/A	#N/A	#N/A	#N/A	#N/A	#N/A	#N/A	#N/A
REACTOME_VLDLR_INTERNALISATION_AND_DEGRADATION	#N/A	#N/A	#N/A	#N/A	#N/A	#N/A	#N/A	#N/A	#N/A	#N/A	#N/A	#N/A	#N/A	#N/A	#N/A	#N/A	#N/A	#N/A
REACTOME_WAX_AND_PLASMALOGEN_BIOSYNTHESIS	#N/A	#N/A	#N/A	#N/A	#N/A	#N/A	#N/A	#N/A	#N/A	#N/A	#N/A	#N/A	#N/A	#N/A	#N/A	#N/A	#N/A	#N/A
REACTOME_WNT_LIGAND_BIOGENESIS_AND_TRAFFICKING	#N/A	#N/A	#N/A	#N/A	#N/A	#N/A	#N/A	#N/A	#N/A	#N/A	#N/A	#N/A	#N/A	#N/A	#N/A	#N/A	#N/A	#N/A
REACTOME_WNT_MEDIATED_ACTIVATION_OF_DVL	#N/A	#N/A	#N/A	#N/A	#N/A	#N/A	#N/A	#N/A	#N/A	#N/A	#N/A	#N/A	#N/A	#N/A	#N/A	#N/A	#N/A	#N/A
REACTOME_WNT5A_DEPENDENT_INTERNALIZATION_OF_FZD2_FZD5_AND_ROR2	#N/A	#N/A	#N/A	#N/A	#N/A	#N/A	#N/A	#N/A	#N/A	#N/A	#N/A	#N/A	#N/A	#N/A	#N/A	#N/A	#N/A	#N/A
REACTOME_XENOBIOTICS	#N/A	#N/A	#N/A	#N/A	#N/A	#N/A	#N/A	#N/A	#N/A	#N/A	#N/A	#N/A	#N/A	#N/A	#N/A	#N/A	#N/A	#N/A
REACTOME_YAP1_AND_WWTR1_TAZ_STIMULATED_GENE_EXPRESSION	#N/A	#N/A	#N/A	#N/A	#N/A	#N/A	#N/A	#N/A	#N/A	#N/A	#N/A	#N/A	#N/A	#N/A	#N/A	#N/A	#N/A	#N/A
REACTOME_ZINC_EFFLUX_AND_COMPARTMENTALIZATION_BY_THE_SLC30_FAMILY	#N/A	#N/A	#N/A	#N/A	#N/A	#N/A	#N/A	#N/A	#N/A	#N/A	#N/A	#N/A	#N/A	#N/A	#N/A	#N/A	#N/A	#N/A
REACTOME_ZINC_INFLUX_INTO_CELLS_BY_THE_SLC39_GENE_FAMILY	#N/A	#N/A	#N/A	#N/A	#N/A	#N/A	#N/A	#N/A	#N/A	#N/A	#N/A	#N/A	#N/A	#N/A	#N/A	#N/A	#N/A	#N/A
